# Supplementary material for: Major niche transitions in Pooideae correlate with variation in photoperiodic flowering and evolution of CCT domain genes
Source: J Exp Bot. 2022 Apr 8;73(12):4079–93. doi: 10.1093/jxb/erac149 (PMC9232202; doi:10.1093/jxb/erac149)
Supplement: erac149_suppl_Supplementary_Dataset_S1 [file erac149_suppl_supplementary_dataset_s1.zip › erac149_suppl_Supplementary_Dataset_S1.fasta]

>Achnatherum_bromoides_OK020205
CTATGGTTGCTGCGGGGATTTTTCTTCTAGCTCGACTTCTTCCTCTTTTCATATCTTTAC
CTTTTATAATGAGTTTTATTTCTTTAGTAGGTACAATAACACTCTTCTTAGGGGCTACTT
TAGCTCTTGCTCAGAGAGATATTAAAAGAAGCTTAGCCTATTCTACAATGTCTCAATTGG
GTTATATGATGTTAGCTCTAGGTATAGGTTCTTATCAAGCTGCTTTATTCCATTTGATCA
CTCATGCTTATTCAAAAGCTTTATTATTCTTGGGATCCGGATCCGTTATTCATTCAATGG
AACCTCTTGTTGGATATTCACCAGATAAAAGTCAGAATATGGTTCTTATGGGCGGTTTAA
GAAAATACATTCCAATTACAAGAACTACTTTTTTATGTGGTACACTTTCTCTTTGTGGTA
TTCCACCTCTTGCTTGCTTCTGGTCCAAAGATGAAATCCTTAGTAATAGTTGGTTGTATT
CGCCCTTTTTTGGAATAATAGCCTCCTTTACTGCAGGATTAACTGCGTTTTATATGTTTC
GGATATATTTACTTACGTTTGATGGGTATTTGCGTGTTCATTTTCAAAATTACAGTAGCA
CTAAAAAGGGTTCGTTGTATTCAATATCCTTATGGGGAAAAAGGATAACCAAAGGAGTGA
ATAGGAATTTCGTTTTACCAACAACGAA------AAGTAGAGTTTCTTTTTTTTCACAAA
ATTTATCCA------AAATTCATGGTAATACAAGAAATAGGATAGGATCCTTTAGTACCT
CCTTTG---GAGCTAAAAACATTTTAGCCTATCCGCATGAAACGGGAAATACTATGTTAT
TTCCTCTTCTTATATTGCTGCTTTTTACTTTGTTCATTGGATTCATAGGAATCTCTTTTG
ATAATGGAGCAATAGATAATGGAATAGCAGAGTTAACCATATTATCAAAGTGGTTAACTC
CCTCAATAAACTTTATCGAGGAAAGTTCTAATTCTTTTATAAATTCATATGAATTTATCA
CTAATGCAATTTCTTCTGTAAGTATAGCTATCTTCGGTTTATTCATAGCATATAGCTTCT
ATGGATCCGCTTATTGTTTTTTTCAGAATTTGGATTTAATAAATTTCTTTGTAAAAGGGA
GTCCAAAAAAGGACTTTTTT------GATCAAGTAAAAAAAAAGATATACAGTTGGTCAT
ATAATCGTGGTTATATAGATATTTTCTATACTAGGGTCTTTACCTTCGGTATAAGAGGAT
TAACCGAACTAACTGA
>Ampelodesmos_mauretanicus_MT433233
CTATGGTTGCTGCGGGGATTTTTCTTCTAGCTCGACTTCTTCCTCTTTTCATATCTTTAC
CGTTTATAATGAGTTTCATTTCTTTAGTAGGTACAATAACACTCTTCTTAGGGGCTACTT
TAGCTCTTGCTCAGAGAGATATTAAAAGAAGCTTAGCCTATTCTACAATGTCTCAATTGG
GTTATATGATGTTAGCTCTAGGTATAGGTTCTTATCAAGCTGCTTTATTCCATTTGATCA
CTCATGCTTATTCAAAAGCTTTATTATTCTTGGGATCCGGATCCGTTATTCATTCAATGG
AACCTCTTGTTGGATATTCACCAGATAAAAGTCAGAATATGGTTCTTATGGGTGGTTTAA
GAAAATACATTCCAATTACAAGAACTACTTTTTTATGGGGTACACTTTCTCTTTGCGGTA
TTCCACCTCTTGCTTGCTTCTGGCCCAAAGATGAAATCCTTAGTAATAGTTGGTTGTATT
CCCCCTTTTTTGGAATAATAGCCCCCTTTACTGCAGGATTAACTGCGGTTTATATGTTTC
GGAAATATTTACTTACGTTTGATGGGTATTTGCGTGTTCATTTTCAAAATTACAGTAGCA
CTAAAGAGGGTTCGTTGTATTCAATATCCTTATGGGGAAAAAGGATAACCAAAGGAGTGA
ATAGGAATTTCGTTTTATCAACAACGAA------GAGTGGAGTTTCTTTTTTTTCACAAA
ATATATCCA------AAATTCATGGTAATACAAGAAATAGGATAGGATCCTTTAGTACTT
CCTTTG---GGGCTAAAAACACTTTTGCCTATCCGCATGAAACGGGAAATACTATGTTAT
TTCCTCTTCTTATATTACTACTTTTTACTTTGTTCATTGGATTCATAGGAATCTCTTTTG
ATAATGGAGCAATGGATAATGGAATAGCAGAGTTAACCATATTATCAAAGTGGTTAACTC
CCTCAATAAACTTTATCCAGGAAAGTTCTAATTCTTCTATAAATTCATATGAATTTATCA
CTAATGCAATTTCTTCTGTAAGTATAGCTATCTTCGGTTTATTCATAGCATATAGCTTCT
ATGGATCCGCTTATTCTTTTTTTCAGAATTTGGATTTAATAAATTCCTTTGTAAAAGGGA
GTCCGAAAAAATACTTTTTT------GATCGAGTAAAAAAAAAGATATATAGTTGGTCAT
ATAATCGTGGTTATATAGATATTTTCTATACTAGGGTCTTTACCCTCGGTATAAGAGGAT
TAACCGAACTAACTGA
>Anthoxanthum_odoratum_OK020206
CTATGGTTGCTGCGGGTATTTTTCTTCTAGCTCGACTTCTTCCTCTTTTCATATCTCTAC
CTTTGATAATGAATTTAATTTCTTTAGTAGGTACAATAACACTCTTCTTAGGAGCTACTT
TAGCTCTTGCTCAGAAAGATATTAAAAGAAGCTTAGCCTATTCTACAATGTCGCAATTGG
GTTATATGATGTTAGCTCTAGGTATAGGTTCTTATCAAGCTGCTTTATTTCATTTGATCA
CTCATGCTTATTCAAAAGCTTTATTGTTCTTGGGATCCGGATCCATTATTCATTCAATGG
AACCTCTTGTTGGATATTCACCAGATAAAAGTCAGAATATGGTTCTTATGGGCGGTTTAA
GAAAATATATTCCAATTACAAGATCCACCTTTTTATGGGGTACACTTTCTCTTTGTGGTA
TTCCACCTCTTGCTTGCTTTTGGTCCAAGGATGAGATCCTTAGTAATAGTTGGTTGTATT
CCCCCTTTTTTGGAATAATAGCCTCCTTTACTGCAGGATTAACTGCCTTTTATATGTTTC
GGATATATTTACTTACATTTGATGGGTATTTGCGCGTTCATTTTCAAAACTATAGTAGCA
CTAAAGAGGGCCCCTTGTATTCAATATCCTTATGGGGAAAAAGGATACCCAAAGGAGTGA
ATAGGGATTTCGTTTTATCAACAACAAA------GAATGGAGTTTCTTTTTTTTCACAAA
ATATACCAA------AAATTCAAGGTAATACAACAAATAGCATAGGATGCTTTAGTACAT
CTTTTG---GGGCTAAAAAAACTTTTGCCTATCCGCATGAAACGGGAAATACTATGTTAT
TTCCTCTTCTTATATTACTTCTTTTTACTTTGTTCATTGGATTCATAGGAATTTCTTTTG
ATAATGGAGCGACAGATAATGGAATAGCGGGGTTAACCATATTATCAAAGTGGTTAACTC
CCTCAATAAACTTTACCCAGGAAAGCTCTAATTCTTCTATAAATTCATATGAATTTATTA
CTAATGCAATTTCTTCTGTAAGTCTAGCTATCCTCGGTTTATTCATCGCATATATCTTCT
ATGGATCCGCGTATTCTTTTTTTCAAAATTTGGATTTACAAAATTCCTTTTACAAGGAAA
GTACGAAAAAGGGATTTTTT------GATAAAGTAAAAAAAAAGATATACAGTTGGTCCT
ATAATCGTGGTTATATAGATATCTTCTATACTAGGGTCTTTACTTTCGGTATAAGAGGAT
TAACCGAACTAACAGA
>Boissiera_squarrosa_HE575764
CTATGGTTGCTGCGGGAATTTTTCTTCTAGCTCGACTTCTTCCTCTTTTCATATCTTTAC
CTTTAATAATGAGTTTTATTTCTTTAGTAGGTACAATAACACTATTCTTAGGAGCTACTT
TAGCTCTTGCTCAGAGAGATATTAAAAGAAGCTTAGCCTATTCTACAATGTCTCAATTGG
GTTATATGATGTTAGCTCTAGGTATAGGTTCTTATCAAGCTGCTTTATTCCATTTGATCA
CTCATGCTTATTCAAAAGCTTTATTGTTCTTGGGATCCGGGTCCATTATTCATTCAATGG
AACCTCTTGTTGGATATTCACCAGATAAAAGTCAGAATATGGTTCTTATGGGCGGTTTAA
GAAAATACATTCCAATTACAAGAACTACTTTTTTATGGGGTACACTTTCTCTTTGTGGTA
TTCCACCTCTTGCTTGCTTCTGGTCCAAAGATGAAATCCTTAGTAATAGTTGGTTGTATT
CGCCTTTTTTTGGAATAATAGCTTCCTTTACTGCAGGATTAACTGCCTTTTATATGTTTC
GGATATATTTACTTACATTTGATGGGTATTTGCGTGTTCATTTTCAAAATTACAGTAGCA
CTAAAGAGAGTTCTTTGTATTCAATATCCTTATGGGGAAAAAGGATACCCAAAGGAGTGA
ATAGGGCTTTCGTTTTATCAACAACGAA------GAGTGGAGTTTCCTTTTTTTCACAAA
ATATACCCA------AAATTCAAGGTAATACAAGAAATAGGATAGGATCCTTTACTACGT
CTTTTG---GGGCTAAAAACACTTTTGCCTATCCCCATGAAACGGGAAATACTATGTTAT
TTCCTCTTCTTATATTACTGCTTTTCACTTTGTTCATTGGATTCATAGGAATCTCTTTTG
ATAATGGAGGAATGGATAATGGAATAGCAGAGTTAACCATATTATCAAAGTGGTTAACTC
CCTCAATAAATTTTACCCAGGAAAGTTCTAATTCTTTTATAAATTCATATGAATTTATTA
CTAATGCAATTTCTTCTGTAAGTCTAGCTATCCTTGGTTTATTCATAGCGTATATCTTCT
ATGGATCCGCTTATTCTTTTTTTCAGAATTTGGATTTCATAAACTCTTTTTACAAAGGAA
ATAAAAAAAAATATATTTTG------GATCAAGTAAAAAAAAATATATACAGTTGGTCAT
ATAATCGTGGTTATATAGATATTTTCTATACTAGGGTCTTTACCCTCGGTATAAGAGGGT
TAACCGAACTAACGGA
>Brachyelytrum_aristosum_KM974735
CTATGGTTGCTGCTGGGATCTTTCTTCTAGCTCGACTTCTTCCTCTTTTCATATCCCTAC
CTTTTATAATGAATTTCATTTCTTTAGTAGGTACAATAACACTCTTCTTAGGGGCTACTT
TAGCTCTTGCTCAGAGAGATATTAAAAGAAGCTTAGCCTATTCTACAATGTCTCAATTGG
GTTATATGATGTTAGCTCTAGGTATAGGTTCTTATCAAGCTGCTTTATTCCATTTAATCA
CTCATGCTTATTCAAAAGCTTTATTGTTCTTGGGATCCGGATCCGTTATTCATTCAATGG
AACCTCTTCTTGGATATTCACCAGATAGAAGTCAGAATATGGTTCTTATGGGTGGTTTAA
GAAAATACGTTCCAATTACAAGAACCACTTTTTTATGGGGTACACTTTCTCTTTGTGGTA
TTCCACCTCTTGCTTGCTTCTGGTCCAAAGATGAAATCCTTAGTAATAGTTGGTTGTATT
CACCCTTTTTTGGGATAATAGCCTCTTTTACTGCAGGATTAACTGCGTTTTATATGTTTC
GGATATATTTACTTACGTTTGATGGGCATTTGCGTGTTCATTTTCAAAATTACAGTAGCA
CTAAAGAGAGTTCGTTGTATTCAATATCCTTATGGGGAAAAAGGATACCAAAAAGGTTGA
ATAGAGATTTTGTTTTATCAACAACGAA------CAGTGGAGTTTCCTTTTTTTCACAAA
ATATATCCA------AAATTCATGGTAATACAAGAAATAGGATAGGATTTTTTAGTACTC
CCTTTG---GAGCTAAAAAAACTTTTGCCTATCCTCATGAAACGGGAAATACTATGCTAT
TTCCTCTTCTTATATTACTCCTTTTTACTTTCTTCATTGGATCCATAGGAATCCATTTTG
ATAATGGAGTAATGGATAATCGAATAGCGGAGTTAACCATATTATCAAAGTGGTTAACTC
CCTCAATAAACTTTTTCCAGGAAACTTCTAATTCTTCTATAAATTCATATGAATTTATCA
CTAATGCAATTTCTTCTGTAAGTCTAGCTATGTTTGGTCTATTCATAGCATATATCTTCT
ATGGATCCGCTTATTCTTTTTTTCAGAATTTGGATTTAAAAAATTCCTTTGTAAAAGCGG
GTACGAAAAAGTCCTTTTTC------GATCAAGTGAAAAAAAAGATATACAGTTGGTCAT
ATAATCGTGGTTATATGGATATTTTCTATACGAGGGTCTTTACCTTCGGTATAAGAGGAT
TAACCGAGCTAAC---
>Brachypodium_distachyon_OK020207
CTATGGTTGCTGCGGGGATTTTTCTTCTAGCTCGCCTTCTCCCTCTTTTCATATCTCTAC
CTTTGATAATGACTTTCATTTCTTTAGTAGGTACAATAACACTCTTCTTAGGAGCTACTT
TAGCTCTTGCTCAGAGAGATATTAAAAGAACTTTAGCTTATTCTACAATGTCTCAATTGG
GTTATATGATGTTAGCTTTAGGTATAGGTTCTTATCAAGCTGCTTTATTCCATTTGATCA
CTCATGCTTATTCAAAAGCTTTATTGTTCTTGGGATCCGGATCCATTATTCATTCAATGG
AACCGCTTGTTGGATATTCACCAGATAAAAGTCAGAATATGGCTCTTATGGGTGGTTTAA
GAAAATACATTCCAATTACAAGAACCGCTTTTTTATGGGGTACGCTTTCTATTTGTGGTA
TTCCGCCTCTTGCTTGCTTCTGGTCCAAAGATGAAATCCTTAGTAATAGTTGGTTGTATT
CGCCCTTTTTTGGAATAATAGCTTCCTTTACTGCTGGGTTAACTGCCTTTTATATGTTTC
GGATATATTTACTTACGTTTGACGGGTATTTTCGTTTTCATTTTCAAAATTATAGTAGCA
CTAAAGAAGGTTCCTTGTATTCAATATCTTTATGGGGAAATAGGATACCCAAAGGAGTGA
GTAAAGATTTCGTTTTATCAACAACGAA------GAGTGAAGTTTCTTTTTTTTCACAAA
ATATATCCATATCCAAAGGTCAAGGTAATACAAGAAATAGGATAGAATCTTTTAGTACTT
CCTTTG---GGTCTAAAAATGTTTTTACCTATCCGCATGAAACGGGAAATACTATGTTAT
TTCCTCTTCTTATATTACTGCTTTTTACTTTCTTCATTGGATTCATAGGAATCCCTTTTG
ATAATGAAACAATGGA--------------------------------------------
------------------------------------------------------------
------------------------------------------------------------
------------------------------------------------------------
------------------------------------------------------------
------------------------------------------------------------
----------------
>Brachypodium_pinnatum_AM849133
CTATGGTTGCTGCGGGGATTTTTCTTCTAGCTCGGCTTCTCCCTCTTTTCATATCTCTAC
CTTTGATAATGAGTTTCATTTCTTTAGTAGGTACAATAACACTCTTCTTAGGAGCTACTT
TAGCTCTTGCTCAGACAGATATTAAAAGAACTTTAGCCTATTCTACAATGTCTCAATTGG
GTTATATGATGTTAGCTCTAGGTATAGGTTCTTATCAAGCTGCTTTATTCCATTTGATCA
CTCATGCTTATTCAAAAGCTTTATTGTTCTTGGGATCCGGATCCATTATTCATTCAATGG
AACCGCTTGTTGGATATTCACCAGATAAAAGTCAGAATATGGCTCTTATGGGTGGTTTAA
AAAAATACATTCCAATTACAAGAACCACTTTTTTATGGGGTACGCTTTCTATTTGTGGTA
TTCCGCCTCTTGCTTGCTTCTGGTCCAAAGATGAAATCCTTAGTAATAGTTGGTTGTATT
CGCCCTTTTTTGGAATAATAGCTTCCTTTACTGCCGGGTTAACTGCCTTTTATATGTTTC
GCATATATTTACTTACGTTTGACGGGTATTTTCGTTTTCATTTTCAAAATTATAGTAGCA
CTAAAGAAGGTTCCTTGTATTCAATATCTTTATGGGGAAATAGGATACCCAAAGGAGTGA
ATAAGGATTTCGTTTTATCAACAACGAA------GAGTGAAGTTTCTTTTTTTTCACAAA
ATATATCCATATCCAAAGGTCAAGGTAATACAAGAAATAGGATAGGATCTTTTAGTACTT
CCTTTG---GATCTAAAAATGTTTTTACCTATCCGCATGAAACGGGAAATACTATGTTAT
TTCCTCTTCTTATATTACTGCTTTTTACTTTCTTCATTGGATTCATAGGAATCCCTTTTG
ATAATCGAACAATGGATAATGGAATAGTGAGGTTAACCATATTATCAAAGTGGTTAATTC
CCTCAATAAACTTTACTCAGGAAAGTTCCAACTTTTCTATAAATTCATATGAATTTATTA
CTAATGCAATATCTTCTGTAAGTCTAGCTATCCTCGGTTTATTCATAGCATATATTTTCT
ATGGATCTGCTTATTCTTTTTTTCAGAATTTGGATTTACAAAATTCCTTTTACAAAGGAA
GTCCCAAAAAGAACTTTTTT------TATCAAGTAAAAAAAAAGATATACAGTTGGTCAT
ATAATCGTGGTTATATAGATATTTTCTATAGTAGAGTCTTTATCCTGGGTATAAGAGGAT
TAACCGAACTAACGGA
>Brachypodium_sylvaticum_U71040
------------------------------------------------------------
------------------------------------------------------------
------------------------------------------------------------
------------------------------------------------------------
------------------------------------------------------------
------------------------------------------------------------
------------------------------------------------------------
------------------------------------------------------------
------------------------------------------------------------
--------------------------------------CATTTTCAAAATTATAGTAGCA
CTAAAGAAGGTTCCTTGTATTCAATATCTTTATGGGGAAATAGGATACCCAAAGGAGTGA
ATAAGGATTTCGTTTTATCAACAACGAA------GAGTGAAGTTTCTTTTTTTTCACAAA
ATATATCCATATCCAAAGGTCAAGGTAATACAAGAAATAGGACAGGATCTTTTAGTACTT
CCTTTG---GATCTAAAAATCTTTTTACCTATCCGCATGAAACGGGAAATACTATGTTAT
TCCCTCTTCTTATATTACTGCTTTTTACTTTCTTCATTGGATTCATAGGAATCCCTTTTG
ATAATCGAACAATGGATAATGGAATAGTGAGGTTAACCATATTATCAAAGTGGTTAATTC
CCTCAATAAACTTTACTCAGGAAAGTTCCAACTTTTCTATAAATTCATATGAATTTATTA
CTAATGCAATATCTTCTGTAAGTCTAGCTATCCTCGGTTTATTCATAGCATATATTTTCT
ATGGATCTGCTTATTCTTTTTTTCAGAATTTGGATTTACAAAATTCCTTTTACAAAGGAA
GTCCCAAAAAGAACTTTTTT------TATCAAGTAAAAAAAAAGATATACAGTTGGTCAT
ATAATCGNGGTTATATAGATATTTTCTATAGTAG--------------------------
----------------
>Bromus_inermis_MT433237
CTATGGTTGCTGCGGGAATTTTTCTTCTAGCTCGACTTCTTCCTCTTTTCATATCTTTAC
CTTTGATAATGAGTTTTATTTCTTTAGTAGGTACAATAACACTATTCTTAGGAGCTACTT
TAGCTCTTGCTCAGAGAGATATTAAAAGAAGCTTAGCCTATTCTACAATGTCTCAATTGG
GTTATATGATGTTAGCTCTAGGTATAGGTTCTTATCAAGCTGCTTTATTCCATTTGATCA
CTCATGCTTATTCAAAAGCTTTATTGTTCTTGGGATCCGGATCCATTATTCATTCAATGG
AACCTCTTGTTGGATATTCACCAGATAAAAGTCAGAATATGGTTCTTATGGGCGGTTTAA
GAAAATACATTCCAATTACAAGAACTACTTTTTTATGGGGTACACTTTCTCTTTGTGGTA
TTCCACCTCTTGCTTGCTTCTGGTCTAAAGATGAAATCCTTAGTAATAGTTGGTTGTATT
CGCCTTTTTTTGGAATAATAGCCTCCTTTACTGCAGGATTAACTGCTTTTTATATGTTTC
GGATATATTTACTTACATTTGATGGGTATTTGCGTGTTCATTTTAAAAATTACAGCAGCA
CTAAAGAGAGTTCTTTGTATTCAATATCCTTATGGGGAAAAAGGATACCCAAAGGAGTGA
ATAGGGCTTTCGTTTTATCAACAACGAA------GAGTGGAGTTTCTTTTTTTTCACAAA
ATATACCCA------AAATTCAAGGTAATACAAGAAATAGGATAGGATCCTTTACTACGT
CTTTTG---GGGCTAAAAACACTTTTGCCTATCCGCATGAAACGGGAAATACTATGTTAT
TTCCTCTTCTTATATTACTGCTTTTCACTTTGTTCATTGGATTCATAGGAATCTCTTTTG
ATAATGGAGGAATGGATAATGGAATAGCAGAGTTAACCATATTATCAAAGTGGTTAACTC
CCTCAATAAATTTTACCCAGGAAAGTTCTAATTCTTTTATAAATTCATATGAATTTATTA
CTAATGCAATTTCTTCTGTAAGTCTAGCTATCCTTGGTTTATTCATAGCGTATATCTTCT
ATGGATCCGCTTATTCTTTTTTTCAGAATTTGGATTTAATAAACTCTTTTTACAAAGGAA
ATCCTAAAAAAAAAATTTTT------GATCAAGTAAAAAAAAATATATACAGTTGGTCAT
ATAATCGTGGTTATATAGATATTTTCTATACTAGGGTCTTTACCCTCGGTATAAGAGGGT
TAACCGAACTAACGGA
>Dactylis_glomerata_MT433241
CGATGGTTGCTGCCGGGATTTTTCTTCTAGCTCGGCTTTTTCCTCTTTTCATATCTCTAC
CTTTGGTAATGACTTTAATTTCTTTAGTAGGTACAATAACACTCTTCTTAGGAGCTACTT
TAGCTCTTGCTCAGAGAGATATTAAAAGAAGCTTAGCCTATTCTACAATGTCTCAATTGG
GTTATATGATGTTAGCTCTAGGTATAGGTTCTTATCAAGCTGCTTTATTTCATTTGATCA
CTCATGCTTATTCAAAAGCTTTATTATTCTTGGGATCCGGATCCGTTATTCATTCAATGG
AACCTCTTGTTGGATATTCACCAGATAAAAGTCAGAATATGGTTCTTATGGGTGGTTTAA
GAAAATACATTCCAATTACAAGAACCACTTTTTTATGGGGTACACTTTCTCTTTGTGGTA
TTCCACCTCTTGCTTGCTTTTGGTCTAAAGATGAGATTCTTAGTAATAGTTGGTTGTATT
CGCCCTTTTTTGGAATAATAGCCTCCTTTACTGCAGGATTAACTGCCTTTTATATGTTTC
GGATATATTTACTTACATTTGATGGGTATTTGCGCGTTCATTTTCAAAATTACAGTACCA
CTAAAGAGGGTTCCTTGTATTCCATATCCTTATGGGGAAAAAAGATACCCAAAGGAGTTA
ATAGGGATTTCGTTTTATCAACAACAAAAACAAAGAGTGGAGTTTCTTTTTTTTCACAAA
ATATACCAA------AAATTCCAGGTAATGCAAGAAATAGGATAGGATGCTTTAGTACGT
CCTTTG---GGGCTAAAAACACTTTTGCCTATCCGCATGAACCGGGAAATACTATGTTAT
TTCCTCTTCTTATATTACTGCTTTTTACTTTATTCATTGGATTTATAGGAATTTCTTTTG
ATAATGGAGCAATGGATAATGGAATAGCGGAGTTAACCCTATTAGCAAAGTGGTTAACTC
CCTCAATAAACTTGACTCAGGAAAGTTCTAATTCTTCTATAAATTCATATGAATTTATTA
CTAATGCTATTTCTTCTGTAAGTTTAGCTATTTTCGGTTTACTTATAGCATATATCTTAT
ATGGATCCGCTTATTCTTTTTTTCAGAATTTGGATTTAATAAATTCCTTTTACAAGGAAA
GTCCGAAAAAATACTTTTTC------GATCAAGTAAAAAAAAAGATATACAGTTGGTCAT
ATAATCGCGGTTATATAGATATTTTCTATACTAGGGTCTTTACTCTCGGTATAAGAGGAT
TAACCGAACTAACGGA
>Diarrhena_americana_KJ529428
------------------------------------------------------------
------------------------------------------------------------
------------------------------------------------------------
------------------------------------------------------------
------------------------------------------------------------
------------------------------------------------------------
------------------------------------------------------------
------------------------------------------------------------
------------------------------------------------------------
--------------------------------CGTGTTCATTTTCAAAATTACAGTAGCA
CTAAAGAGGGTTCCTTGTATTCAATATCCTTATGGGGAAAAAGGATACCCAAAGGAGTGA
ATAGGGATTTCGTTTTATCAACAACGAA------GAGTGGAGTTTCTTTTTTTTCACAAA
ATATATCCA------AAATTCAAGGTAATACAAGAAATAGGATAGGATCCTTTAGTACTT
CCTTTG---GGGCTAAAAACACTTTTGCCTATCCGCATGAAACGGGAAATACTATGTTAT
TTCCTCTTCTTATATTACTGCTTTTTACTTTGTTCATTGGATTCATAGGAATCTCTTTTG
ATAATGGAGCAATGGATAATGGAATAGCGGAGTTAACCATATTATCAAAGTGGTTAACTC
CCTCAATAAACTTTACCCAGGAAAGTTCTAATTYTTCTATAAATTCATATGAATTTATTA
CTAATGCAATTTCTTCTGTAAGTCTAGCTATCTTCGGTTTATTCATAGCATATATCTTCT
ATGGATCCGCTTATTCTTTTTTTCAGAATTTGGATTTAATAAATTCCTTTGTAAAAGGAA
GTCCGAAAAAGTCCTTTTTT------GATCAAGTAAAAAAAAAGATATACAGTTGGTCAT
ATAATCGTGGTTATATAGATATTTTCTATACTAGGGTCTTTACC----------------
----------------
>Diarrhena_obovata_OK020208
CTATGGTTGCTGCGGGGATTTTTCTTCTAGCTCGACTTCTTCCTCTTTTCATATCTCTAC
CTTTGATAATGAGTTTCATTTCTTTAGTAGGTACAATAACACTCTTCTTAGGAGCTACTT
TAGCTCTTGCTCAGAGAGATATTAAAAGAAGCTTAGCCTATTCTACAATGTCTCAATTGG
GTTATATGATGTTAGCTCTAGGTATAGGTTCTTATCAATCTGCTTTATTCCATTTGATCA
CTCATGCTTATTCAAAAGCTTTATTGTTCTTGGGATCCGGATCCGTTATTCATTCAATGG
AACCTCTTGTTGGATATTCACCAGATAAAAGTCAGAATATGGTTCTTATGGGTGGTTTAA
GAAAATACATTCCAATTACAAGAACTACTTTTTTATGGGGTACACTTTCTCTTTGTGGTA
TTCCACCTCTTGCTTGCTTCTGGTCCAAAGATGAAATCCTTAGTAATAGTTGGTTGTATT
CGCCCTTTTTTGGAATAATAGCCTCCTTTACTGCAGGATTAACTGCCTTTTATATGTTTC
GGATATATTTACTTACGTTTGATGGGTATTTGCGTGTTCATTTTCAAAATTACAGTAGCA
CTAAAGAGGGTTCCTTGTATTCAATATCCTTATGGGGAAAAAGGATACCCAAAGGAGTGA
ATAGGGATTTCGTTTTATCAACAACGAA------GAGTGGAGTTTCTTTTTTTTCACAAA
ATATATCCA------AAATTCAAGGTAATACAAGAAATAGGATAGGATCCTTTAGTACTT
CCTTTG---GGGCTAAAAACACTTTTGCCTATCCGCATGAAACGGGAAATACTATGTTAT
TTCCTCTTCTTATATTACTGCTTTTTACTTTGTTCATTGGATTCATAGGAATCTCTTTTG
ATAATGGAGCAATGGATAATGGAATAGCGGAGTTAACCATATTATCAAAGTGGTTAACTC
CCTCAATAAACTTTACCCAGGAAAGTTCTAATTCTTCTATAAATTCATATGAATTTATTA
CTAATGCAATTTCTTCTGTAAGTCTAGCTATCTTCGGTTTATTCATAGCATATATCTTCT
ATGGATCCGCTTATTCTTTTTTTCAGAATTTGGATTTAATAAATTCCTTTGTAAAAGGAA
GTCCGAAAAAGTCCTTTTTT------GATCAAGTAAAAAAAAAGATATACAGTTGGTCAT
ATAATCGTGGTTATATAGATATTTTCTATACTAGGGTCTTTACCCTCGGTATAAGAGGAT
TAACCGAACTAACGG-
>Duthiea_brachypodium_MT433243
CTATGGTTGCTGCGGGGATTTTTCTTCTAGCTCGACTTCTTCCTCTTTTCATATCTCTAC
CTTTGATAATGAGTTTCATTTCTTTAGTAGGTACAATAACACTCTTCTTAGGGGCTACTT
TAGCTCTTGCTCAGAGAGATATTAAAAGAAGCTTAGCCTATTCTACAATGTCTCAATTGG
GTTATATGATGTTAGCTCTAGGTATAGGTTCTTATCAAGCTGCTTTATTCCATTTGATCA
CTCATGCTTATTCAAAAGCTTTATTGTTCTTGGGATCCGGATCTGTTATTCATTCAATGG
AACCTCTTGTTGGATATTCACCAGATAAAAGTCAGAATATGGTTCTTATGGGCGGTTTAA
AAAAATACATTCCAATTACAAGAACTACTTTTTTATGGGGTACACTTTCTCTTTGTGGTA
TTCCACCTCTTGCTTGCTTCTGGTCCAAAGATGAAATCCTTAGTAATAGTTGGTTGTATT
CGCCCTTTTTTGGAATAATAGCCTCCTTTACTGCAGGATTAACTGCGTTTTATATGTTTC
GGATTTATTTACTTACGTTTGATGGGTATTTGCGTGTTTATTTTCAAAATTACAGTAGCA
CTAAAGAGGGTTCGTTGTATTCAATATCCTTATGGGGAAAAAGGATACCCAAAGGAGTGA
ATAGGGATTTCGTTTTATCAACAACGAA------GAGTGGAGTTTCTTTTTTTTCACAAA
ATATATCCA------AAATTCATGGTAATACAAGAAATAGGATAGGATCCTTTAGTACTT
CCTTTGTTGGGGCTAAAAACACTTTTGCCTATCCGCATGAAACGGGAAATACTATGTTAT
TTCCTCTTCTTATATTACTGCTTTTTACTTTGTTCATTGGATTCATAGGAATCTCTTTTG
ATAATGGAGCAATGGATGATGGAATAGCGGAGTTAACCATATTATCAAAGTGGTTAACTC
CCTCAATAAACTTTATCCAGGAAAGTTCTAATTCTTCTATAAATTCATATGAATTTATCA
CTAATGCAATTTCTTCTGTAAGTCTAGCTATCTTCGGTCTATTCATAGCATATATCTTCT
ATGGATCCGCTTATTCTTTTTTTCAGAATTTGGATTTAATAAATTCCTTTGTAAAAGGGA
GTCCGAAAAAGTACTTTTTT------GATCAAGTAAAAAAAAAGATATACAGTTGGTCAT
ATAATCGTGGTTATATAGATATTTTTTATACTAGGGTCTTTACCCTTGGTATAAGAGGAT
TAACCGAACTAACGGA
>Ehrharta_calycina_OK020209
CTATGGTTGCTGCAGGGATTTTTCTTCTAGCTCGACTTCTTCCTATTTTCATATCCCTAC
CATTGATAATGAGTTTTATTTCTTTAATAGGTACAATAACACTCTTCTTAGGAGCTACTT
TAGCTCTTGCTCAGAAAGATATTAAAAGAAGTTTAGCCTATTCTACAATGTCTCAATTAG
GTTATATGATGTTAGCTCTAGGTATAGGTTCTTATCAAGCTGCTTTGTTCCATTTGATTA
CTCATGCTTATTCGAAAGCTTTATTGTTCTTGGGATCTGGATCTGTTATTCATTCAATGG
AACCTCTTGTTGGATATTCACCAGATAAAAGTCAAAATATGGTTCTTATGGGCGGTTTAA
GAAAATACGTTCCAATTACAAGAACTAGTTTTTTATGGGGTACCCTTTCTCTTTGTGGTA
TTCCCCCTCTTGCTTGCTTCTGGTCCAAAGATGAAATCCTTAGTAATAGTTGGTTGTATT
CACCCTTTTTTGGAATAATAGCTTCTTTTACTGCAGGATTAACTGCGTTTTATATGTTTC
GGATATATTTACTTACTTTTGATGGATACTTGCGTGTTCATTTTCAAAATTATAGCAGCA
CTAAAGAGGATTCGTTATATTCAATATCTTTATGGGGAAAAAGGATACCCAACGGAATAA
ATAGAGATTTTGTTTTATCAACAACCAA------GAGTGGAGTTTCTTTTTTTTCAAAAA
ATATATCCA------AAATTCCTAGTAATACAAGAAATAGGATAGGATCCTTTAGTATTT
CATTGG---GGGCTAAAAACACTCTTGTTTATCCTCATGAAACGGGAAATACTATGCTAT
TTCCTCTTCTTATATTACTGCTTTTTACTTTGTTCATTGGATCCATAGGAATCCATTTTG
ATAATGGAGTAATTGATAATGGAATAGGGGGATTAACCATATTATCAAAGTGGCTAACTC
CCTCAATAAACCTTTTCCAAGAGAGTTCTAACTCTTCCATAAATTCATATGAATTTATCA
CCAATGCAATTTCTTCTGTAAGTCTGGCAATTTTGGGTCTATTCATAGCATATACCTTCT
ATGGATCCGCTTATTCTTTTTTTCAGAATTTGGATTTAATAAATTCCCTTGTAAAAGAGA
GTCCGAAAAAGGATTTTTCG------GATACAGTAAAAAAAAAGATATATAGTTGGTCAT
ATAATCGCGGTTATATAGATATTTTCTATACTAGGTTCTTTACCTCAGGTATAAGAGAAT
TAACCAAACTGACGC-
>Elymus_caninus_OK020210
-TATGGTTGCTGCGGGAATTTTTCTTCTAGCTCGACTTCTTCCTCTTTTCATATCTTTAC
CTTTGATAATGAGTTTTATTTCTTTAGTAGGTACAATAACACTATTCTTAGGAGCTACTT
TAGCTCTTGCTCAGAGAGATATTAAAAGAAGCTTAGCCTATTCTACAATGTCTCAATTGG
GTTATATGATGTTAGCTCTAGGTATAGGTTCTTATCAAGCTGCTTTATTCCATTTGATCA
CTCATGCTTATTCAAAAGCTTTATTGTTCTTGGGATCCGGATCCGTTATTCATTCAATGG
AACCTCTTGTTGGATATTCACCAGATAAAAGTCAAAATATGGTTCTTATGGGCGGTTTAA
GAAAATACATTCCAATCACAAGAACTACTTTTTTATGGGGTACACTTTCTCTTTGTGGTA
TTCCACCTCTTGCTTGCTTCTGGTCCAAAGATGAAATCCTTAGTAATAGTTGGTTGTATT
CGCCCTTTTTTGGAATAATAGCCTCCTTTACTGCAGGATTAACTGCCTTTTATATGTTTC
GGATATATTTACTTACATTTGATGGGTATTTGCGTGTTCATTTTCAAAATTACAGTAGCA
CTAAAGAGAGTTCCTTGTATTCAATATCCTTATGGGGAAAAAGGATACCCAAAGGAGTGA
ATAGGGATTTCGTTTTATCAACAACGAA------GAGTGGAGTTTCTTTTTTTTCACAAA
ATATACCAA------AAATTCAAGGTAATACAAGAAATAGGATAGGATCCTTTACTACGT
CTTTTG---GGGCTAAAAACACTTTTGCCTATCCGCATGAAACGGGAAATACTATGTTAT
TTCCTCTTCTTATATTACTACTTTTCACTTTGTTCATTGGATTCATAGGAATCTCTTTTG
ATAATGGAGGAATTGATAATGGAATAGCAGAGTTAACCATATTATCAAAGTGGTTAACTC
CCTCAATAAACTTTACCCTGGAAAGTTCTAATTCTTTTGTAAATTCATATGAATTTATTA
CTAATGCAATTTCTTCTGTAAGTCTAGCTATCTTTGGTTTATTCATAGCATATATCTTCT
ATGGATCCGCTTATTCTTTTTTTCATAATTTGGATTTAATAAACTCTTTTTACAAAGGAA
ATCCTAAAAAAGAATTTTTA------GATCAAGTAAAAAAAAATATATACAGTTGGTCAT
ATAATCGTGGTTATATAGATATTTTCTATACTAGGGTCTTTACCCTCGGTATAAGAGGGT
TAACCGAACTAACGGA
>Elymus_hystrix_OK020211
CTATGGTTGCTGCGGGAATTTTTCTTCTAGCTCGACTTCTTCCTCTTTTCATATCTTTAC
CTTTGATAATGAGTTTTATTTCTTTAGTAGGTACAATAACACTATTCTTAGGAGCTACTT
TAGCTCTTGCTCAGAGAGATATTAAAAGAAGCTTAGCCTATTCTACAATGTCTCAATTGG
GTTATATGATGTTAGCTCTAGGTATAGGTTCTTATCAAGCTGCTTTATTCCATTTGATCA
CTCATGCTTATTCAAAAGCTTTATTGTTCTTGGGATCCGGATCCGTTATTCATTCAATGG
AACCTCTTGTTGGATATTCACCAGATAAAAGTCAAAATATGGTTCTTATGGGCGGTTTAA
GAAAATACATTCCAATCACAAGAACTACTTTTTTATGGGGTACACTTTCTCTTTGTGGTA
TTCCACCTCTTGCTTGCTTCTGGTCCAAAGATGAAATCCTTAGTAATAGTTGGTTGTATT
CGCCCTTTTTTGGAATAATAGCCTCCTTTACTGCAGGATTAACTGCCTTTTATATGTTTC
GGATATATTTACTTACATTTGATGGGTATTTGCGTGTTCATTTTCAAAATTACAGTAGCA
CTAAAGAGAGTTCCTTGTATTCAATATCCTTATGGGGAAAAAGGATACCCAAAGGAGTGA
ATAGGGATTTCGTTTTATCAACAACGAA------GAGTGGAGTTTCTTTTTTTTCACAAA
ATATACCAA------AAATTCAAGGTAATACAAGAAATAGGATAGGATCCTTTACTACGT
CTTTTG---GGGCTAAAAACACTTTTGCCTATCCGCATGAAACGGGAAATACTATGTTAT
TTCCTCTTCTTATATTACTACTTTTCACTTTGTTCATTGGATTCATAGGAATCTCTTTTG
ATAATGGAGGAATTGATAATGGAATAGCAGAGTTAACCATATTATCAAAGTGGTTAACTC
CCTCAATAAACTTTACCCAGGAAAGTTCTAATTCTTTTGTAAATTCATATGAATTTATTA
CTAATGCAATTTCTTCTGTAAGTCTAGCTATCTTTGGTTTATTCATAGCATATATCTTCT
ATGGATCCGCTTATTCTTTTTTTCAGAATTTGGATTTAATAAACTCTTTTTACAAAGGAA
ATCCTAAAAAAGAATTTTTA------GATCAAGTAAAAAAAAATATATACAGTTGGTCAT
ATAATCGTGGTTATATAGATATTTTCTATACTAGGGTCTTTACCCTCGGTATAAGAGGGT
TAACCGAACTAACGG-
>Festuca_pratensis_MT433248
CTATGGTTGCTGCCGGGATTTTTCTTCTAGCTCGGCTTTTTCCTCTTTTCATATCTCTAC
CTTTGATAATGACTTTAATTTCTTTAGTAGGTACAATAACACTTTTCTTAGGAGCTACTT
TAGCTATTGCTCAAAGAGATATTAAAAGAAGCTTAGCCTATTCTACAATGTCTCAATTGG
GTTATATGATGTTAGCTCTAGGTATAGGTTCTTATCAAGCTGCTTTATTTCATTTGATCA
CTCATGCTTATTCAAAAGCTTTATTGTTCTTGGGATCTGGATCCATTATTCATTCAATGG
AACCTCTTGTTGGATATTCACCAGAAAAAAGTCAGAATATGGTTCTTATGGGCGGTTTAA
GAAAATACATTCCAATTACAAGAACAACTTTTTTATGGGGTACACTTTCTCTTTGTGGTA
TTCCACCTCTTGCTTGCTTTTGGTCCAAAGATGAGATTCTTAGTAATAGTTGGTTGTATT
CGCCCTTTTTTGGAATAATAGCCTCCTTTACTGCAGGATTAACTGCCTTTTATATGTTTC
GGATATATTTACTTACATTTGATGGGTATTTGCGTGTTCATTTTCAAAATTACAGTACCA
CTAAAGAGGGTTACTTGTATTCAATATCCTTATGGGGAAAAAAGATACCCAAAAGAGTTA
ATAGGGATTTCATTTTATCAACAACAAA------GAATGGAGTTGCTTTTTTTTCACAAA
ATAGACCCA------AAATTAAAGGTAATACAAGAAATAGAATAGGATACTTTAGTACGT
CCTTTG---GGGCTAAAAACACTTTTGCTTATCCGCATGAAATGGGAAATACTATGTTAT
TTCCTCTTCTGATATTACTGCTTTTTACTTTATTCATTGGATTTATAGGAATCTCTTTTG
ATAATGGAGCAATGGATAATGGAATAGCGGAGTTAACCCTATTATCAAAGTGGTTAACTC
CCTCAATAAACTTGACTCAAGAAAGTTCTAATTCTTCTATAAATTCATATGAATTTCTTA
CTAATGCTATTTCTTCTGTAAGTCTAGCTATCTTTGGTTTATTCATAGCATATATCTTAT
ATGGATCCCCTTATTCTTTTTTTCAGAATTTGGATTTAATAAATTCCTTTTACAAGGAAA
ATCCGAAAAAATACTTTTTCTTTTTAGATCAAGTAAAAAAAAAGATATACAGTTGGTCAT
ATAATCGCGGTTATATGGATATTTTTTATACTAGGGTCTTTACTCTCGGTATAAGAGGAT
TAACCGAACTAACGGA
>Glyceria_occidentalis_MT433250
--ATGGTTGCTGCGGGGATTTTTCTTCTAGCCCGACTTCTTCCTCTTTTCATATCTTTAC
CTTTCATAATGAGTTTCATTTCTTTAATAGGTACAATAACACTCTTCTTAGGGGCTACTT
TAGCCCTTTCTCAAAGAGATATTAAAAGAAGTTTAGCCTATTCTACAATGTCTCAATTGG
GTTATATGATGTTAGCTCTAGGTATAGGTTCTTATCAAGCTGCTTTATTCCATTTGATCA
CTCATGCTTATTCAAAAGCTTTATTGTTCTTGGGATCCGGATCCATTATTCATTCAATGG
AACCTCTTGTTGGATATTCACCAGATAAAAGTCAGAATATGGTTCTTATGGGCGGTTTAA
GAAAATACATTCCAATTACAAGAACGACTTTTTTATGGGGTACGCTTTCTCTTTGTGGTA
TTCCACCTCTTGCTTGCTTCTGGTCCAAAGATGAAATCCTTAGTAATAGTTGGTTGTATT
CGCCNTTTTTTGGAATAATAGCCTCCTTTACTGCAGNATTAACTGCCTTTTATATGTTTC
GGAATTATTTACTTACGTTTGATGGGTATTTACGTGTTCATTTTCAAAGTTACAGTAGCA
CTAAAGAGAGTTCCTTGTATTCACTATCCTTATGGGGAAAAAGGCTACCCAAAGGAGTGA
ATAGGGATTTCATTTTATCAACAACGAA------GAGTGGAGTTTCTTTTTTTTCACAAA
ATATATTCC------AAAATCCTGGTAATACAAGAAATAGGATAGGATCCTTTAGTACTT
CCTTTG---GGGCTAAAAAAACTTTTGCCTATCCGCATGAAACGGGAAATACTATGCTAT
TTCCTCTTCTTATATTATTTATTTTTACTTTGTTCATTGGAGGGATAGGAATCTCTTTTG
ATAATGGAGCAATGGATAATAGAATAGTGGAGTTAACCTTATTATCAAAGTGGTTAACTC
CCTCAATAAACTTTATCCAGGAAAGTTCTAATTCTTCTATAAATTCATATGAATTTATCA
CTAACGCAATTTCTTCTGTAAGTCTAGCTATTTTCGGTTTATTTATAGCATATATCTTCT
ATGGATCCGTTTATTCTTTTTTTCAGAATTTGAATTTAATCAATTTCTTTGCAAAAGGGA
GTTTGAAAAAGGACTTTTTT------AATTCAGTAAAAAAAAAGATATACAGTTGGTCAT
ATAATCGTGGTTATATAGATATTTTCTATACTAGGGTCTTTACCTTCGGTATAAGAGGAT
TAACCGAACTCATGGA
>Glyceria_striata_KX601253
CCATGGTTGCTGCGGGGATTTTTCTTCTAGCTCGACTTCTTCCTCTTTTCATATCTTTAC
CTTTCATAATGAGTTTCATTTCTTTAATAGGTACAATAACACTCTTCTTAGGGGCTACTT
TAGCCCTTGCTCAAAGAGATATTAAAAGAAGTTTAGCCTATTCTACAATGTCTCAATTGG
GTTATATGATGTTAGCTCTAGGTATAGGTTCTTATCAAGCTGCTTTATTCCATTTGATCA
CTCATGCTTATTCAAAAGCTTTATTGTTCTTGGGATCCGGATCCATTATTCATTCAATGG
AACCTCTTGTTGGATATTCACCAGATAAAAGTCAGAATATGGTTCTTATGGGCGGGTTAA
GAAAATACATTCCAATTACAAGAACTACTTTTTTATGGGGTACGCTTTCTCTTTGTGGGA
TTCCACCTCTTGCTTGCTTCTGGNNNNNNNNNNNNNNNNNNNNNNNNNNNNNNNNNNATT
CCCCTTTTTTTGGGATAATAACCCCTTTTACTGCAGGATTAACCGCCTTTTATATGTTTC
GGATATATTTACTTACGTTTGATGGGTATTTACGTGTTCATTTTCAAAGTTACAGTAGCA
CTAAAGAGAGTTCGTTGTATTCAATATCCTTATGGGGAAAAAGGATACCCAAAGGAGTGA
ATAGGGATTTCATTTTATCAACAACGAA------GAGTGGAGTTTCTTTTTTTTCACAAA
ATATATTCA------AAAATCCTGGTAATACAAGAAATAAGATAGGATCCTTTAGTACTT
CCTTTG---GGGCTAAAAAAACTTTTGCCTATCCGCATGAAACGGGAAATACTATGCTAT
TTCCTCTTCTTATATTATTTATTTTTACTTTGTTCATTGGATTCATAGGAATCTCTTTTG
ATAATGGAGCAATGGATAATAGAATAACGGAGTTAACCTTATTATCAAGGTGGTTAACTC
CCTCAATAAACTTTATCCAGGAAAGTTCTAATTCTTCTATAAATTCATATGAATTTATCA
TTAATGCAATTTCTTCTGTAAGTCTAGCTATTTTCGGTTTATTTATAGCATATATCTTCT
ATGGATCCGCTTATTCTTTTTTTCAGAATTTGAATTTAATAAATTCCTTTGTAAAAGGGA
GTCTGAAAAAGGACTTTTTT------TATTCAGTAAAAAAAAAGATATACAGTTGGTCAT
ATAATCGTGGTTATATAGATATTTTCTATACTAGGGTCTTTACCTTCGGTATAAGAGGAT
TAACCGAACTAATGGA
>Helictochloa_hookeri_KM974734
CTATGGTTGCTGCCGGGATTTTTCTTCTAGCTCGGCTTTTTCCTCTTTTCATATCTCTAC
CTTTGATAATGACTTTAATTTCCTTAGTAGGTACAATAACACTCTTCTTAGGAGCTACTT
TAGCTCTTGCTCAGAGAGATATTAAAAGAAGCTTAGCCTATTCTACAATGTCTCAATTAG
GTTATATGATGTTAGCTCTAGGTATAGGTTCTTATCAAGCTGCTTTATTTCATTTGATCA
CTCATGCTTATTCAAAAGCTTTATTGTTCTTGGGATCCGGATCCGTTATTCATTCAATGG
AACCTCTTGTTGGATATTCACCAGATAAAAGTCAGAATATGGTTCTTATGGGCGGTTTAA
GAAAATACATTCCAATTACAAGAACTACTTTTTTATGGGGTACACTTTCTCTTTGTGGTA
TTCCACCTCTTGCTTGCTTTTGGTCCAAAGATGAGATTCTTAGTAATAGTTGGTTGTATT
CACCCTTTTTTGGAATAATAGCCTCCTTTACTGCAGGATTAACTGCCTTTTATATGTTTC
GGATATATTTACTTACATTTGATGGGTATTTGCGCGTTCATTTTCAAAATTACAGTACCA
CTAAAGAAGGTTCCTTGTATTCAATATCCTTATGGGGAAAAAGGATACCCAAAGGAGTTA
ATAGGGATTTCGTTTTATCAACAACAAA------GAGTGGCGTTTCTTTTTTTTCACAAA
ATATATCCA------AAATTCAAGGTAATACAAGAAATAGGATAGGATGTTTTAGTAGGT
CCTTTG---GGGCTAAAAAAACTTTTGCCTATCCGCATGAAACGGGAAATACTATGTTAT
TTCCTCTTCTTATATTACTGCTTTTTACTTTATTCATTGGATTTATAGGAGTCTCTTTTG
ATAATGGAGCAATGGATAATGGAATAGCGGAGTTAACCCTATTATCAAAATGGTTAACTC
CCTCAATAAACTTGACTCAGGAAAGTTCTAATTCCTCTATAAATTCATATGAATTTATTA
CTAATGCTATTTCTTCTGTAAGTCTAGCTATCTTCGGTTTATTTATAGCATATATCTTAT
ATGGATCCGCTTATTCTTTTTTTCAGAATTTGGATTTAATAAATTCTTTTTACAAGGAAA
GTCCGAAAAAGCACTTTTTT------GATCAAGTAAAAAAAAAGATATACAGTTGGTCAT
ATAATCGCGGTTATATAGATATTTTCTATACTAGCGTCTTTACCCTCGGTATAAGAGGAT
TAACCAAACTAACAGA
>Hesperostipa_spartea_GU254745
------------------------------------------------------------
------------------------------------------------------------
------------------------------------------------------------
------------------------------------------------------------
------------------------------------------------------------
------------------------------------------------------------
------------------------------------------------------------
------------------------------------------------------------
------------------------------CTGCAGGATTAACTGCGTTTTATATGTTTC
GGATATATTTACTTACGTTTGATGGGTATTTGCGTGTTCATTTTCAAAATTACAGTAGCA
CTAAAGAGGGTTCGTTGTATTCAATATCCTTATGGGGAAAAAGGATAACCAAAGGAGTGA
ATAGGAATTTCGTTTTATCAACAACAAA------GAGTGGAGTTTCTTTTTTTTCACAAA
ATATATCCA------AAATTCATGGTAATACAAGAAATAGGATAGGATCCTTTAGTACTT
CCTTTG---GGGCTAAAAACACTTTTGCCTATCCGCATGAAACGGGAAATACTATGTTAT
TTCCTCTTCTTATATTACTGCTTTTTACTTTATTTATTGGATTCATAGGAATCTCTTTTG
ATAATGGAGCAATGGATAATGGAATAGCAGAGTTAACCATATTATCAAAGTGGTTAACTC
CCTCAATAAACTTTATCCAGGAAAGTTCTAATTCTTCTATAAATTCATATGAATTTATCA
CTAATGCAATTTCTTCTGTAAGTATAGCTATCTTCGGTTTATTCATAGCATATAGTTTCT
ATGGATCCGCTTATTCTTTTTTTCAGAATTTGGATTTAATAAATTCCTTTGTAAAAGGGA
GTCCGAAAAAGGACTTTTTT------GATCGAGTAAAAAAAAAGATATACAGTTGGTCAT
ATAATCGTGGTTATATAGATATTTTCTATACTAGGGTCTTTACCCTCGGTATAAGAGGAT
TAACCGAACTAACTGA
>Hordeum_bulbosum_OK020212
CTATGGTTGCTGCGGGAATTTTTCTTCTAGCTCGACTTCTTCCTCTTTTCATATCTTTAC
CTTTGATAATGAGTTTTATTTCTTTAGTAGGTACAATAACACTATTCTTAGGAGCTACTT
TAGCTCTTGCTCAGAGAGATATTAAAAGAAGCTTAGCCTATTCTACAATGTCTCAATTGG
GTTATATGATGTTAGCTCTAGGTATAGGTTCTTATCAAGCTGCTTTATTCCATTTGATCA
CTCATGCTTATTCAAAAGCTTTATTGTTCTTGGGATCTGGATCCGTTATTCATTCAATGG
AACCTCTTGTTGGGTATTCACCAGATAAAAGTCAAAATATGGTTCTTATGGGCGGTTTAA
GAAAATACATTCCAATCACAAGAACTACTTTTTTATGGGGTACACTTTCTCTTTGTGGTA
TTCCACCTCTTGCTTGCTTCTGGTCCAAAGATGAAATCCTTAGTAATAGTTGGTTGTATT
CGCCCTTTTTTGGAATAATAGCTTCCTTTACTGCAGGATTAACTGCCTTTTATATGTTTC
GGATATATTTACTTACATTTGGTGGGTATTTGCGTGTTCATTTTCAAAATTACAGTAGCA
CTAAAGAGAGTTCCTTGTATTCAATATCCTTATGGGGAAAAAGGATACCCAAAGGAGTGA
ATAGGGATTTTGTTTTATCAACAACGAA------GAGTGGAGTTTCTTTTTTTTCACAAA
ATATACCCA------AAATTCAAGGTAATACAAGAAATAGGATAGGATCCTTTACTACGT
CTTTTG---GGGCTAAAAACACTTTTGCCTATCCGCATGAAACGGGAAATACTATGTTAT
TTCCTCTTCTTATATTATTACTTTTCACTTTGTTCATTGGATTCATAGGAATCTCTTTTG
ATAATGGAGGAATGGATAATGGAATAGCAGAGTTAACCATATTATCAAAGTGGTTAACTC
CCTCAATAAACTTTACCCAGGAAAGTTCTAATTCTTTTGTAAATTCATATGAATTTATTA
CTAATGCAATTTCTTCTGTAAGTCTAGCTATCTTTGGTTTATTCATAGCATATATCTTCT
ATGGATCTGCTTATTCTTTTTTTCAGAATTTGGATTTAATAAACTCTTTTGTAAAAAGAA
ATCCTAAAAAAGAATTTTTG------GATCAAGTAAAAAAAAATATATACAGTTGGTCAT
ATAATCGTGGTTATATAGATATTTTCTATACTAGGGTCTTTACCCTCGGTATAAGAGGGT
TAACCGAACTAACGGA
>Hordeum_vulgare_OK020213
CTATGGTTGCTGCGGGAATTTTTCTTCTAGCTCGACTTCTTCCTCTTTTCATATCTTTAC
CTTTGATAATGAGTTTTATTTCTTTAGTAGGTACAATAACACTATTCTTAGGAGCTACTT
TAGCTCTTGCTCAGAGAGATATTAAAAGAAGCTTAGCCTATTCTACAATGTCTCAATTGG
GTTATATGATGTTAGCTCTAGGTATAGGTTCTTATCAAGCTGCTTTATTCCATTTGATCA
CTCATGCTTATTCAAAAGCTTTATTGTTCTTGGGATCTGGATCCGTTATTCATTCAATGG
AACCTCTTGTTGGGTATTCACCAGATAAAAGTCAAAATATGGTTCTTATGGGCGGTTTAA
GAAAATACATTCCAATCACAAGAACTACTTTTTTATGGGGTACACTTTCTCTTTGTGGTA
TTCCACCTCTTGCTTGCTTCTGGTCCAAAGATGAAATCCTTAGTAATAGTTGGTTGTATT
CGCCCTTTTTTGGAATAATAGCTTCCTTTACTGCAGGATTAACTGCCTTTTATATGTTTC
GGATATATTTACTTACATTTGGTGGGTATTTGCGTGTTCATTTTCAAAATTACAGTAGCA
CTAAAGAGAGTTCCTTGTATTCAATATCCTTATGGGGAAAAAGGATACCCAAAGGAGTGA
ATAGGGATTTCGTTTTATCAACAACGAA------GAGTGGAGTTTCTTTTTTTTCACAAA
ATATACCCA------AAATTCAAGGTAATACAAGAAATAGGATAGGATCCTTTACTACGT
CTTTTG---GGGCTAAAAACACTTTTGCCTATCCGCATGAAACGGGAAATACTATGTTAT
TTCCTCTTCTTATATTACTACTTTTCACTTTGTTCATTGGATTCATAGGAATCTCTTTTG
ATAATGGAGGAATGGATAATGGAATAGCAGAGTTAACCATATTATCAAAGTGGTTAACTC
CCTCAAAAAACTTTACCCAGGAAAGTTCTAATTCTTTTGTAAATTCATATGAATTTATTA
CTAATGCAATTTCTTCTGTAACTCTAGCTATCTTTGGTTTATTCATAGCATATATCTTCT
ATGGATCTGCTTATTCTTTTTTTCAGAATTTGGATTTAATAAACTCTTTTGTAAAAAGAA
ATCCTAAAAAAGAATTTTTG------GATCAAGTAAAAAAAAATATATACAGTTGGTCAT
ATAATCGTGGTTATATAGATATTTTCTATACTAGGGTCTTTACCCTCGGTATAAGAGGGT
TAACCGAACTAACGGA
>Lolium_perenne_MT433154
CTATGGTTGCTGCCGGGATTTTTCTTCTAGCTCGGCTTTTTCCTCTTTTCATATCTCTAC
CTTTGATAATGACTTTAATTTCTTTAGTAGGTACAATAACACTTTTCTTAGGAGCTACTT
TAGCTATTGCTCAAAGAGATATTAAAAGAAGCTTAGCCTATTCTACAATGTCTCAATTGG
GTTATATGATGTTAGCTCTAGGTATAGGTTCTTATCAAGCTGCTTTATTTCATTTGATCA
CTCATGCTTATTCAAAAGCTTTATTGTTCTTGGGATCTGGATCCATTATTCATTCAATGG
AACCTCTTGTTGGATATTCACCAGAAAAAAGTCAGAATATGGTTCTTATGGGCGGTTTAA
GAAAATACATTCCAATTACAAGAACAACTTTTTTATGGGGTACACTTTCTCTTTGTGGTA
TTCCACCTCTTGCTTGCTTTTGGTCCAAAGATGAGATTCTTAGTAATAGTTGGTTGTATT
CGCCCTTTTTTGGAATAATAGCCTCCTTTACTGCAGGATTAACTGCCTTTTATATGTTTC
GGATATATTTACTTACATTTGATGGGTATTTGCGTGTTCATTTTCAAAATTACAGTACCA
CTAAAGAGGGTTACTTGTATTCAATATCCTTATGGGGAAAAAAGATACCCAAAAGAGTTA
ATAGGGATTTCATTTTATCAACAACAAA------GAATGGAGTTGCTTTTTTTTCACAAA
AGAGACCCA------AAATGAAAGGTAATACAAGAAATAGAATAGGATACTTTAGTACGT
CCTTTG---GGGCTAAAAACACTTTTGCTTATCCGCATGAAATGGGGAATACTATGTTAT
TTCCTCTTCTGATATTACTGCTTTTTACTTTATTCATTGGATTTATAGGAATCTCTTTTG
ATAATGGAGCAATGGATAATGGAATAGCGGAGTTAACCCTATTATCAAAGTGGTTAACTC
CCTCAATAAACTTGACTCAAGAAAGTTCTAATTCTTCTATAAATTCATATGAATTTCTTA
CTAATGCTATTTCTTCTGTAAGTCTAGCCATCTTTGGTTTATTCATAGCATATATCTTAT
ATGGATCCCCTTATTCTTTTTTTCAGAATTTGGATTTAATAAATTCCTTTTACAAGGAAA
GTCCGAAAAAATACTTTTTCTTTTTAGATCAAGTAAAAAAAAAGATATACAGTTGGTCAT
ATAATCGCGGTTATATGGATATTTTTTATACTAGGGTCTTTACTCTCGGTATAAGAAGAT
TAACCGAACTAACGGA
>Lygeum_spartum_AM849164
CTATGGTAGCTGCGGGCATTTTTCTTATAGCTCGACTTCTTCCTCTTTTCATACCCCTAC
CCTTGATAATGAGTTTCATTTCTTTAGTAGGTACAATAACACTCTTCTTAGGAGCTACTT
TAGCCCTTGCTCAGAGAGATATTAAAAGAAGCTTAGCCTATTCTACAATGTCTCAATTGG
GTTATATGATGTTAGCTCTAGGTATAGGTTCTTATCAAGCTGCTTTATTCCATTTGATCA
CTCATGCTTATTCAAAAGCTTTATTGTTCTTGGGATCCGGGTCCATTATTCATTCAATGG
AACCTCTTGTCGGGTATTCACCAGATAAAAGTCAGAATATGGTTCTTATGGGTGGTTTAA
GAAAATATATTCCAATTACAAAAACTACTTTTTTATTGGGTACACTATCTCTTTGTGGTA
TTCCACCTCTTGCTTGCTTCTGGTCCAAAGACGAAATCCTTAGTAATAGTTGGTTGTATT
CACCCTTTTTTGGAATAATAGCCTCCTTTACTGCAGGATTAACCGCGTTTTATATGTTTC
GGATATATTTACTTACATTTGACGGGTATTTGCGCGTTCATTTTCAAAATTACAGTAGCA
CTAAAGAAGGTTCGCTGTATTCAATATCCTTGTGGGGAAAAAGGATACCAAAAGGAGTTA
ATAGTGATTTCGTTTTATCAACAAGAAA------GGGTAGAGTCTCTTTTTTTTCACAAA
ATATATCAA------AAATTCATGGTAATACAAGAAATCGGATAGGATCCTTTAGTACTT
CCTTTG---GGACTAAAAACACTTTTTCCTATCCTCATGAAACGGGAAATACTATGTTAT
TCCCTCTTCTTATATTACTACTTTTTACTTTGTTCATTGGATTCATAGGAATCCCTTTTG
ATAGTGGAATAATGGATAATGGAATAGCAGAGTTACCCATATTATCAAAGTGGTTAACTC
CCTCAGTAAACCTTATCCAGGAAAGTTCTAATTCTTTCATAAATTCATATGAATTTATCG
CTAATGCAATTTCTTCTGTAAGTCTAGCTATGTTTGGCCTATTCATAGCATATATCTTCT
ATGGATCCCCTTATTCTTTTTTTCAAAATCTACATTTAATAAATTTCTTTGGAAAAGGGA
GTCCGAAAAAGTCCTTTTTC------AATCAAGTAAAAAAAAAGATATACAGTTGGTCAT
ATAATCGTGGTTATATAGATATTTTCTATAATAAAGTCTTTACCCTGGGTATAAGAGGAT
TAACCGAATTA-----
>Macrochloa_tenacissima_MT433273
CTATGGTTGCTGCGGGGATTTTTCTTCTAGCTCGACTTCTTCCTCTTTTCATATCTTTAC
CGTTTATAATGAGTTTTATTTCTTTAGTAGGTACAATAACACTCTTCTTAGGGGCTACTT
TAGCTCTTGCTCAGAGAGATATTAAAAGAAGCTTAGCCTATTCTACAATGTCTCAATTGG
GTTATATGATGTTAGCTCTAGGTATAGGTTCTTATCAAGCTGCTTTATTCCATTTGATCA
CTCATGCTTATTCAAAAGCTTTATTATTCTTGGGATCCGGATCCGTTATTCATTCAATGG
AACCTCTTGTTGGATATTCACCAGATAAAAGTCAGAATATGGTTCTTATGGGCGGTTTAA
GAAAATACATTCCAATTACAAGAACTACTTTTTTATGGGGTACACTTTCTCTTTGTGGTA
TTCCACCTCTTGCTTGCTTCTGGTCCAAAGATGAAATCCTTAGTAATAGTTGGTTGTATT
CGCCCTTTTTTGGAATAATAGCTTCCTTTACTGCAGGATTAACTGCGTTTTATATGTTTC
GGATATATTTACTTACGTTTGATGGGTATTTGCGTGTTCATTTTCAAAATTACAGTAGCA
CTAAAGAGGGTTCGTTGTATTCAATATCCTTATGGGGAAAAAGGATAACCAAAGGAGTGA
ATAGGAATTTCGTTTTATCAACAACGAA------GAGTAGAGTTTCTTTTTTTTCACAAA
ATTTATCCA------AAATTCATGGTAATACAAGAAATAGGATAGGATCCTTTAGTACCT
CCTTTG---GAGCTAAAAACATTTTAGCCTATCCGCATGAAACGGGAAATACTATGTTAT
TTCCTCTTCTTATATTGCTGCTTTTTACTTTGTTCATTGGATTCATAGGAATCTCTTTTG
ATAAGGGAGCAATAGATAATGGAATAGCAGAGTTAACCATATTATCAAAGTGGTTAACTC
CCTCAATAAACTTTATCCAGGAAAGTTCTAATTCTTTTATAAATTCATATGAATTTATCA
CTAATGCAATTTCTTCTGTAAGTATAGCTATTTTCGGTTTATTCATAGCATATAGCTTCT
ATGGATCCGCTTATTGTTTTTTTCAGAATTTGGATTTAATAAATTTCTTTGTAAAAGGGA
GTCCGAAAAAGGACTTTTTT------GATCAAGTAAAAAAAAAGATATACAGTTGGTCAT
ATAATCGTGGTTATATA-------------------------------------------
----------------
>Melica_altissima_OK020214
CTATGGTTGCTGCGGGGATTTTTCTTCTAGCTCGACTTCTTCCTCTTTTCATATCATTAC
CTTTGATAATGAGTTTCATTTCTTTAATAGGTACAATAACACTCTTCTTAGGGGCTACTT
TAGCCCTTGCTCAAAGAGATATTAAAAGAAGTTTAGCCTATTCTACAATGTCTCAATTGG
GTTATATGATGTTAGCTCTAGGTATAGGTTCTTATCAAGCTGCTTTATTCCATTTGATCA
CTCATGCTTATTCAAAAGCTTTATTGTTCTTGGGATCCGGATCCATTATTCATTCAATGG
AACCTCTTGTTGGATATTCACCAGAAAAAAGTCAGAATATGGTTCTTATGGGCGGTTTAA
GAAAATACATTCCAATTACACGAACTTCTTTTTTATGGGGTACACTTTCTCTTTGTGGTA
TTCCACCTCTTGCTTGCTTCTGGTCCAAAGATGAAATCCTTAGTAATAGTTGGTTGTATT
CGCCTTTTTTTGGAATAATAGCCTCCTTTACTGCAGGATTAACCGCCTTTTATATGTTTC
GGATATATTTACTTACGTTTGATGGCTATTTACGTGTTCATTTTCAAAATTACAGTAGCA
CTAAAGAGGGTTCGTTGTATTCAATATCCTTATGGGGAAAAAGGATACCTAAAGGAGTGA
ATAGGGATTTCGTTTTATCAACAACGAA------GAGTGGAGTTTCTTTTTTTTCACAAA
ATATATTTA------AAAATCGTGGTAATATAAGAAATAGGATAGGATCCTTTAGTACTT
CCTTTG---GGGCTAAAAACACTTTTGCCTATCCGCATGAAAAGGGAAATACTATGCTAT
TTCCTCTTCTTATATTATTTGTTTTTACTTTGTTCATTGGATTCATAGGAATCTCTTTTG
ATAATGGAGCAATGGATACTAGAATAGCGGAATTAACCTTATTATCAAAGTGGTTAACTC
CCTCAATAAACTTTATCCAGGAAAGTTCTAATTCTTCTATAAATTCATATGAATTTATCA
CTAACGCAATTTCTTCTGTAAGTCTAGCCATTTTCGGTTTATTCATAGCATATATCTTCT
ATGGATCCGCTTATTCTTTTTTTCAGAATTTGAATTTAATAAATTCCTTTGTAAAAAGGA
GTCTGAAAAAGGACTTTTTT------GATCGAGTAAAAAAAAAGATATACAGTTGGTCAT
ATAATCGTGGTTATATAGATATTTTCTATACTAGGGTCTTTACCTTCGGTATAAGAGGAT
TAACCGAACTAACGGA
>Melica_californica_OK020215
CTATGGTTGCTGCGGGGATTTTtCTTCTAGCTCGACTTCTTCCTCTTTTCATATCATTAC
CTTTGATAATGAGTTTCATTTCTTTAATAGGTACAATAACACTCTTCTTAGGGGCTACTT
TAGCCCTTGCTCAAAGAGATATTAAAAGAAGTTTAGCCTATTCTACAATGTCTCAATTGG
GTTATATGATGTTAGCTCTAGGTATAGGTTCTTATCAAGCTGCTTTATTCCATTTGATCA
CTCATGCTTATTCAAAAGCTTTATTGTTCTTGGGATCCGGATCCATTATTCATTCAATGG
AACCTCTTGTTGGATATTCACCAGAAAAAAGTCAGAATATGGTTCTTATGGGCGGTTTAA
GAAAATACATTCCAATTACACGAACTACTTTTTTATGGGGTACACTTTCTCTTTGTGGTA
TTCCACCTCTTGCTTGCTTCTGGTCCAAAGATGAAATCCTTAGTAATAGTTGGTTGTATT
CGCCTTTTTTTGGAATAATAGCCTCCTTTACTGCAGGATTAACCGCCTTTTATATGTTTC
GGATATATTTACTTACGTTTGATGGGTATTTACGTGTTCATTTTCAAAATTACAGTAGCA
CTAAAGAGGGTTCGTTGTATTCAATATCCTTATGGGGAAAAAGGATACCTAAAGGAGTGA
ATAGGGATTTCGTTTTATCAACAACGAA------GAGTGGAGTTTCTTTTTTTTCACAAA
ATAGAGTTA------AAAATCGTGGTAATATAAGAAATAGGAAAGGATCCTTTAGTACTT
CCTTTG---GGGTTAAAAACACTTTTGCCTATCCGCATGAAACGGGAAATACTATGCTAT
TTCCTCTTCTTATATTATTTGTTTTTACTTTGTTCATTGGATTCATAGGAATATCTTTTG
ATAATGGAGGAATGGATAATAGAATAGCGGAATTAACCTTATTATCAAAGTGGTTAACTC
CCTCAATAAACTTTATCCAAGAAAGTTCTAATTCTTCTATAAATTCATATGAATTTATCA
CTAACGCAATTTCTTCTGTAAGTCTAGCCATTTTCGGTTTATTCATAGCATATATCTTCT
ATGGATCCGCTTATTCTTTTTTTCAGAATTTGAATTTAATAAATTCCTTTGTAAAAAGGA
GTCTGAAAAAGGACTTTTTT------GATCGAGTAAAAAAAAAGATATACAGTTGGTCAT
ATAATCGTGGTTATATAGATATTTTCTATACTAGGGTCTTTACCTTCGGTATAAGAGGAT
TAACCGAACTAACGGA
>Melica_ciliata_OK020216
CTATGgTTGCTGCGGGGATTTTTCTTCTAGCTCGACTTCTTCCTCTTTTCaTATCATTAC
CTTTGATAATGAGTTTCATTTCTTTAATAGGTACAATAACACTCTTCTTAGGGGCTACTT
TAGCCCTTGCTCAAAGAGATATTAAAAGAAGTTTAGCCTATTCTACAATGTCTCAATTGG
GTTATATGATGTTAGCTCTAGGTATAGGTTCTTATCAAGCTGCTTTATTCCATTTGATCA
CTCATGCTTATTCAAAAGCTTTATTGTTCTTGGGATCCGGATCCATTATTCATTCAATGG
AACCTCTTGTTGGATATTCACCAGAAAAAAGTCAGAATATGGTTCTTATGGGCGGTTTAA
GAAAATACATTCCAATTACACGAACTACTTTTTTATGGGGTACACTTTCTCTTTGTGGTA
TTCCACCTCTTGCTTGCTTCTGGTCCAAAGATGAAATCCTTAGTAATAGTTGGTTGTATT
CGCCTTTTTTTGGAATAATAGCCTCCTTTACTGCAGGATTAACCGCCTTTTATATGTTTC
GGATTTATTTACTTACGTTTGATGGGTATTTACGTGTTCATTTTCAAAATTACAGTAGCA
CTAAAGAGCGTTCGTTGTATTCAATATCCTTATGGGGAAAAAGGATACCTAAAGGAGTGA
ATAGGGATTTTGTTTTATCAACAACGAA------GAGTGGAGTTTCTTTTTTTTCACAAA
ATATATTTA------AAAATCGTGGTAATATAAGAAATAGGATAGGATCCTTTAGTACTT
CCTTTG---GGGTTAAAAACACTTTTGCCTATCCGCATGAAACGGGAAATACTATGCTAT
TTCCTCTTCTTATATTATTTGTTTTTACTTTGTTCATTGGATTCATAGGAATCTCTTTTG
ATAATGGAGGAATGGATAATAGAATAGCGGAATTAACCTTATTATCAAAGTGGTTAACTC
CTTCAATAAACTTTATCCAAGAAAGTTCTAATTCTTCTATAAATTCATATGAATTTATCA
CTAACGCAATTTCTTCTGTAAGTCTAGCCATTTTCGGTTTATTCATAGCATATATCTTCT
ATGGATCCGCTTATTCTTTTTTTCAGAATTTGAATTTAATAAATTCCTTTGTAAAAAGGA
GTCTGAAAAAGGACTTTTTT------GATCGAGTAAAAAAAAAGATATACAGTTGGTCAT
ATAATCGTGGTTATATAGATATTTTCTATACTAGGGTCTTTACCTTCGGTATAAGAGGAT
TAACCGAACTAACGGA
>Melica_nutans_MT433255
CTATGGTTGCTGCGGGGATTTTTCTTCTAGCTCGACTTCTTCCTCTTTTCATATCATTAC
CTTTGATAATGAGTTTCATTTCTTTAATAGGTACAATAACACTCTTCTTAGGGGCTACTT
TAGCCCTTGCTCAAAGAGATATTAAAAGAAGTTTAGCCTATTCTACAATGTCTCAATTGG
GTTATATGATGTTAGCTCTAGGTATAGGTTCTTATCAAGCTGCTTTATTCCATTTGATCA
CTCATGCTTATTCAAAAGCTTTATTGTTCTTGGGATCCGGATCCATTATTCATTCAATGG
AACCTCTTGTTGGATATTCACCAGAAAAAAGTCAGAATATGGTTCTTATGGGCGGTTTAA
GAAAATACATTCCAATTACACGAACTACTTTTTTATGGGGTACACTTTCTCTTTGTGGTA
TTCCACCTCTTGCTTGCTTCTGGTCCAAAGATGAAATCCTTAGTAATAGTTGGTTGTATT
CGCCTTTTTTTGGAATAATAGCCTCCTTTACTGCAGGATTAACCGCCTTTTATATGTTTC
GGATATATTTACTTACGTTTGATGGGTATTTACGTGTTCATTTTCAAAATTACAGTAGCA
CTAAAGAGGGTTCGTTGTATTCAATATCCTTATGGGGAAAAAGGATACCTAAAGGAGTGA
ATAGGGATTTCGTTTTATCAACAACGAA------GAGTGGAGTTTCTTTTTTTTCACAAA
ATATATTTA------AAAATCGTGGTAATATAAGAAATAGGATAGGATCCTTTAGTACTT
CCTTTG---GGGCTAAAAACACTTTTGCCTATCCGCATGAAACGGGAAATACTATGCTAT
TTCCTCTTCTTATATTATTTGTTTTTACTTTGTTCATTGGATTCATAGGAATCTCTTTTG
ATAATGGAGCAATGGATACTAGAATAGCGGAATTAACCTTATTATCAAAGTGGTTAACTC
CCTCAATAAACTTTATCCAGGAAAGTTCTAATTCTTCTATAAATTCATATGAATTTATCA
CTAACGCAATTTCTTCTGTAAGTCTAGCCATTTTCGGTTTATTCATAGCATATATCTTCT
ATGGATCCGCTTATTCTTTTTTTCAGAATTTGAATTTAATAAATTCCTTTGTAAAAAGGA
GTCTGAAAAAGGACTTTTTT------GATCGAGTAAAAAAAAAGATATACAGTTGGTCAT
ATAATCGTGGTTATATAGATATTTTCTATACTAGGGTCTTTACCTTCGGTATAAGAGGAT
TAACCGAACTAACGGA
>Melica_transsilvanica_OK020217
CTATGGTTGCTGCGGGGATTTTTCTTCTAGCTCGACTTCTTCCTCTTTTCATATCATTAC
CTTTGATAATGAGTTTCATTTCTTTAATAGGTACAATAACACTCTTCTTAGGGGCTACTT
TAGCCCTTGCTCAAAGAGATATTAAAAGAAGTTTAGCCTATTCTACAATGTCTCAATTGG
GTTATATGATGTTAGCTCTAGGTATAGGTTCTTATCAAGCTGCTTTATTCCATTTGATCA
CTCATGCTTATTCAAAAGCTTTATTGTTCTTGGGATCCGGATCCATTATTCATTCAATGG
AACCTCTTGTTGGATATTCACCAGAAAAAAGTCAGAATATGGTTCTTATGGGCGGTTTAA
GAAAATACATTCCAATTACACGAACTACTTTTTTATGGGGTACACTTTCTCTTTGTGGTA
TTCCACCTCTTGCTTGCTTCTGGTCCAAAGATGAAATCCTTAGTAATAGTTGGTTGTATT
CGCCTTTTTTTGGAATAATAGCCTCCTTTACTGCAGGATTAACCGCCTTTTATATGTTTC
GGATTTATTTACTTACGTTTGATGGGTATTTACGTGTTCATTTTCAAAATTACAGTAGCA
CTAAAGAGCGTTCGTTGTATTCAATATCCTTATGGGGAAAAAGGATACCTAAAGGAGTGA
ATAGGGATTTTGTTTTATCAACAACGAA------GAGTGGAGTTTCTTTTTTTTCACAAA
ATATATTTA------AAAATCGTGGTAATATAAGAAATAGGATAGGATCCTTTAGTACTT
CCTTTG---GGGTTAAAAACACTTTTGCCTATCCGCATGAAACGGGAAATACTATGCTAT
TTCCTCTTCTTATATTATTTGTTTTTACTTTGTTCATTGGATTCATAGGAATCTCTTTTG
ATAATGGAGGAATGGATAATAGAATAGCGGAATTAACCTTATTATCAAAGTGGTTAACTC
CTTCAATAAACTTTATCCAAGAAAGTTCTAATTCTTCTATAAATTCATATGAATTTATCA
CTAACGCAATTTCTTCTGTAAGTCTAGCCATTTTCGGTTTATTCATAGCATATATCTTCT
ATGGATCCGCTTATTCTTTTTTTCAGAATTTGAATTTAATAAATTCCTTTGTAAAAAGGA
GTCTGAAAAAGGACTTTTTT------GATCGAGTAAAAAAAAAGATATACAGTTGGTCAT
ATAATCGTGGTTATATAGATATTTTCTATACTAGGGTCTTTACCTTCGGTATAAGAGGAT
TAACCGAACTAACGGA
>Nardus_stricta_MT433256
------------------------------------------------------------
--------------------------GTAGGTACAATAACACTCCTCTTAGGAGCTACTT
TAGCTCTTGCTCAGAGAGATATTAAAAGAAGCTTAGCCTATTCTACAATGTCTCAATTGG
GTTATATGATGTTAGCTCTAGGTATAGGTTCTTATCAAGCTGCTTTATTTCATTTGATCA
CTCATGCTTATTCAAAAGCTTTATTGTTCTTGGGATCTGGGGCCATTATTCATTCAATGG
AACCTCTTGTTGGATATTCACCAGATAAAAGTCAGAATATGGTTCTTATGGGCGGTTTAA
GAAAATACATTCCTATTACAAAAACTACTTTTTTATTGGGTACACTATCTCTTTGTGGTA
TTCCACCTCTTGCTTGTTTTTGGTCCAAAGATGAAATTCTTAGTAATAGTTGGTTGTATT
CACCCTATTTTGGAATAATAGCCTCTTTTACGGCAGGATTAACCGCGTTTTATATGTTTC
GGATATATTTACTTACATTTGANGGGTANTTGCGTGTTCATTTTCAAAATTACAGTAGCA
CTAAAGAGAATTCACTCTATTCAATATCTTTATGGGGAAAAAAGATACCCAAAGAAGTTA
ATAGTGATTTTGTTTTATCAACAACAAA------GGGCAGAGTTTCTTTTTTTTCACAAA
ATATATCCA------AAATTCATGGTAATACAAGAAATAGGATAGGATCCTTTAGTACCT
CCTTTG---GGGCTAAAAAAACTTTTGCTTATCCTCATGAACCGGGAAATACTATGCTAT
TTCCTCTTCTTATATTACTACTTTTTACTTTGTTCATTGGATTCCTAGGAATCCCTTTTG
ATAATGGA---------------ATAGCGGAGTTAACCATATTATCAAAGTGGTTAACTC
CCTCAGTAAACCTTATGCAGGAAAGCTTTAATTTTTCCATAAATTCATATGAATTTATCA
CTAATGCAATTTCTTCTGTAAGTCTAGCTGTGTTTGGCCTATTCATAGCATATATCTTCT
ATGGATCTCCTTATTCTTTTTTTCAGAATTTAGATTTAATAAATTCCTTTGAAAAAGGAA
GTCCTAAAAAGTCTTTTTTC------AATCAAGTAAAAAAAAAGATATACAGTTGGTCGT
ATAATCGTGGTTATATAGATATTTTCTATAATAAGGTCTTTATCCTTGGTATAAGAGGAT
T---------------
>Nassella_brachyphylla_OK020218
CTATGGTTGCTGCGGGGATTTTTCTTCTAGCTCGACTTCTTCCTCTTTTCATATCTTTAC
CTTTTATAATGAGTTTCATTTCTTTAGTAGGTACAATAACACTCTTCTTAGGGGCTACTT
TAGCTCTTGCTCAGAGAGATATTAAAAGAAGCTTAGCCTATTCTACAATGTCTCAATTGG
GTTATATGATGTTAGCTCTAGGTATAGGTTCTTATCAAGCTGCTTTATTCCATTTGATCA
CTCATGCTTATTCAAAAGCTTTATTATTCTTGGGATCCGGATCCGTTATTCATTCAATGG
AACCTCTTGTTGGATATTCACCAGATAAAAGTCAGAATATGGTTCTTATGGGCGGTTTAA
GAAAATACATTCCAATTACAAGAACTACTTTTTTATGTGGTACACTTTCTCTTTGTGGTA
TTCCACCTCTTGCTTGTTTCTGGTCCAAAGATGAAATCCTTAGTAATAGTTGGTTGTATT
CGCCCTTTTTTGGAATAATAGCCTCCTTTACTGCAGGATTAACTGCGTTTTATATGTTTC
GGATATATTTACTTACGTTTGATGGGTATTTGCGTGTTCATTTTCAAAATTACAGTAGCA
CCAAAAAGGGTTCGTTGTATTCAATATCCTTATGGGGAAAAAGGATAACCAAGGGAGTGA
ATAGGAATTTCGTTTTACCAACAACAAA------AAGTAGAGTTTCTTTTTTTTCACAAA
ATTTATCCA------AAATTCATGGTAATACAAGAAATAGGATAGGATCCTTTAGTACCT
CCTTTG---GAGCTAAAAACACTTTAGCCTATCCGCATGAAACGGGAAATACTATGTTAT
TTCCTCTTCTTATATTGCTGCTTTTTACTTTGTTCATTGGATTCATAGGAATCTCTTTTG
ATAATGGAGCAATAGATAATGGAATAGCAGAGTTAACCATATTATCAAAGTGGTTAACTC
CCTCAATAAACTTTATCCAGGAAAGTTCTAATTCTTTTATAAATTCATATGAATTTATCA
CTAATGCAATTTCTTCTGTAAGTATAGCTATCTTCGGTTTATTCATAGCATATAGCTTCT
ATGGATCCGCTTATTGTTTTTTTCAGAATTTAGATTTAATAAATTTCTTTGTAAAAGGGA
GTCCGAAAAAGGACTTTTTT------GATCAAGTAAAAAAAAAGATATACAGTTGGTCAT
ATAATCGTGGTTATATAGATATTTTCTATACTAGGGTCTTTACCTTCGGTATAAGAGGAT
TAACTGAACTAACTGA
>Nassella_neesiana_OK020219
CTATGGTTGCTGCGGGGATTTTTCTTCTAGCTCGACTTCTTCCTCTTTTCATATCTTTAC
CTTTTATAATGAGTTTCATTTCTTTAGTAGGTACAATAACACTCTTCTTAGGGGCTACTT
TAGCTCTTGCTCAGAGAGATATTAAAAGAAGCTTAGCCTATTCTACAATGTCTCAATTGG
GTTATATGATGTTAGCTCTAGGTATAGGTTCTTATCAAGCTGCTTTATTCCATTTGATCA
CTCATGCTTATTCAAAAGCTTTATTATTCTTGGGATCCGGATCCGTTATTCATTCAATGG
AACCTCTTGTTGGATATTCACCAGATAAAAGTCAGAATATGGTTCTTATGGGCGGTTTAA
GAAAATACATTCCAATTACAAGAACTACTTTTTTATGTGGTACACTTTCTCTTTGTGGTA
TTCCACCTCTTGCTTGCTTCTGGTCCAAAGATGAAATCCTTAGTAATAGTTGGTTGTATT
CGCCCTTTTTTGGAATAATAGCCTCCTTTACTGCAGGATTAACTGCGTTTTATATGTTTC
GGATATATTTACTTACGTTTGATGGGTATTTGCGTGTTCATTTTCAAAATTACAGTAGCA
CCAAAAAGGGTTCGTTGTATTCAATATCCTTATGGGGAAAAAGGATAACCAAGGGAGTGA
ATAGGAATTTCGTTTTACCAACAACGAA------AAGTAGAGTTTCTTTTTTTTCACAAA
ATTTATCCA------AAATTCATGGTAATACAAGAAATAGGATAGGATCCTTTAGTACCT
CCTTTG---GAGCTAAAAACACTTTAGCCTATCCGCATGAAACGGGAAATACTATGTTAT
TTCCTCTTCTTATATTGCTGCTTTTTACTTTGTTCATTGGATTCATAGGAATCTCTTTTG
ATAATGGAGCAATAGATAATGGAATAGCAGAGTTAACCATATTATCAAAGTGGTTAACTC
CCTCAATAAACTTTATCCAGGAAAGTTCTAATTCTTTTATAAATTCATATGAATTTATCA
CTAATGCAATTTCTTCTGTAAGTATAGCTATCTTCGGTTTATTCATAGCATATAGCTTCT
ATGGATCCGCTTATTGTTTTTTTCAGAATTTGGATTTAATAAATTTCTTTGTAAAAGGGA
GTCCGAAAAAGGACTTTTTT------GATCAAGTAAAAAAAAAGATATACAGTTGGTCAT
ATAATCGTGGTTATATAGATATTTTCTATACTAGGGTCTTTACCTTCGGTATAAGAGGAT
TAACCGAACTAACTGA
>Nassella_pubiflora_KX601262
CTATGGTTGCTGCGGGGATTTTTCTTCTAGCTCGACTTCTTCCTCTTTTCATATCTTTAC
CTTTTATAATGAGTTTCATTTCTTTAGTAGGTACAATAACACTCTTCTTAGGGGCTACTT
TAGCTCTTGCTCAGAGAGATATTAAAAGAAGCTTAGCCTATTCTACAATGTCTCAATTGG
GTTATATGATGTTAGCTCTAGGTATAGGTTCTTATCAAGCTGCTTTATTCCATTTGATCA
CTCATGCTTATTCAAAAGCTTTATTATTCTTGGGATCCGGATCCGTTATTCATTCAATGG
AACCTCTTGTTGGATATTCACCAGATAAAAGTCAGAATATGGTTCTTATGGGCGGTTTAA
GAAAATACATTCCAATTACAAGAACTACTTTTTTATGTGGTACACTTTCTCTTTGTGGTA
TTCCACCTCTTGCTTGCTTCTGGTCCAAAGATGAAATCCTTAGTAATAGTTGGTTGTATT
CGCCCTTTTTTGGAATAATAGCCTCCTTTACTGCAGGATTAACTGCGTTTTATATGTTTC
GGATATATTTACTTACGTTTGATGGGTATTTGCGTGTTCATTTTCAAAATTACAGTAGCA
CCAAAAAGGGTTCGTTGTATTCAATATCCTTATGGGGAAAAAGGATAACCAAGGGAGTGA
ATAGGAATTTCGTTTTACCAACAACGAA------AAGTAGAGTTTCTTTTTTTTCACAAA
ATATATCCA------AAATTCATGGTAATACAAGAAATAGGATAGGATCCTTTAGTACCT
CCTTTG---GAGCTAAAAACACGTTAGCCTATCCGCATGAAACGGGAAATACTATGTTAT
TTCCTCTTCTTATATTGCTACTTTTTACTTTGTTCATTGGATTCATAGGAATCTCTTTTG
ATAATGGAGCAATAGATAATGGAATAGCAGAGTTAACCATATTATCAAAGTGGTTAACTC
CCTCAATAAACTTTATCCAGGAAAGTTCTAATTCTTTTATAAATTCATATGAATTTATCA
CTAATGCCATTTCTTCTGTAAGTATAGCTATCTTCGGTTTATTCATAGCATATAGCTTCT
ATGGATCCGCTTATTGTTTTTTTCAGAATTTGGATTTAATAAATTTCTTTGTAAAAGGGA
GTCCGAAAAAGGACTTTTTT------GATCAAGTAAAAAAAAAGATATACAGTTGGTCAT
ATAATCGTGGTTATATAGATATTTTCTATACTAGGGTCTTTACCTTCGGTATAAGAGGAT
TAACCGAACTAACTGA
>Nassella_pulchra_OK020220
CTATGGTTGCTGCGGGGATTTTTCTTCTAGCTCGACTTCTTCCTCTTTTCATATCTTTAC
CTTTTATAATGAGTTTCATTTCTTTAGTAGGTACAATAACACTCTTCTTAGGGGCTACTT
TAGCTCTTGCTCAGAGAGATATTAAAAGAAGCTTAGCCTATTCTACAATGTCTCAATTGG
GTTATATGATGTTAGCTCTAGGTATAGGTTCTTATCAAGCTGCTTTATTCCATTTGATCA
CTCATGCTTATTCAAAAGCTTTATTATTCTTGGGATCCGGATCCGTTATTCATTCAATGG
AACCTCTTGTTGGATATTCACCAGATAAAAGTCAGAATATGGTTCTTATGGGCGGTTTAA
GAAAATACATTCCAATTACAAGAACTACTTTTTTATGTGGTACACTTTCTCTTTGTGGTA
TTCCACCTCTTGCTTGCTTCTGGTCCAAAGATGAAATCCTTAGTAATAGTTGGTTGTATT
CGCCCTTTTTTGGAATAATAGCCTCCTTTACTGCAGGATTAACTGCGTTTTATATGTTTC
GGATATATTTACTTACGTTTGATGGGTATTTGCGTGTTCATTTTCAAAATTACAGTAGCA
CCAAAAAGGGTTCGTTGTATTCAATATCCTTATGGGGAAAAAGGATAACCAAGGGAGTGA
ATAGGAATTTCGTTTTACCAACAACGAA------AAGTAGAGTTTCTTTTTTTTCACAAA
ATTTATCCA------AAATTCATGGTAATACAAGAAATAGGATAGGATCCTTTAGTACCT
CCTTTG---GAGCTAAAAACACTTTAGCCTATCCGCATGAAACGGGAAATACTATGTTAT
TTCCTCTTCTTATATTGCTGCTTTTTACTTTGTTCATTGGATTCATAGGAATCTCTTTTG
ATAATGGAGCAATAGATAATGGAATAGCAGAGTTAACCATATTATCAAAGTGGTTAACTC
CCTCAATAAACTTTATCCAGGAAAGTTCTAATTCTTTTATAAATTCATATGAATTTATCA
CTAATGCAATTTCTTCTGTAAGTATAGCTATCTTCGGTTTATTCATAGCATATAGCTTCT
ATGGATCCGCTTATTGTTTTTTTCAGAATTTGGATTTAATAAATTTCTTTGTAAAAGGGA
GTCCGAAAAAGGACTTTTTT------GATCAAGTAAAAAAAAGGATATACAGTTGGTCAT
ATAATCGTGGTTATATAGATATTTTCTATACTAGGGTCTTTACCTTCGGTATAAGAGGAT
TAACCGAACTAACTGA
>Oloptum_miliaceum_MT433259
CTATGGTTGCTGCGGGTATTTTTCTTCTAGCTCGACTTCTTCCTCTTTTCATATCTTTAC
CTTTTATAATGAGTTTTATTTCTTTAGTAGGTACAATAACACTCTTCTTAGGGGCTACTT
TAGCTCTTGCTCAGAGAGATATTAAAAGAAGCTTAGCCTATTCTACAATGTCTCAATTGG
GTTATATGATGTTAGCTCTAGGTATAGGTTCTTATCAAGCTGCTTTATTCCATTTGATCA
CTCATGCTTATTCAAAAGCTTTATTATTCTTGGGATCCGGATCCGTTATTCATTCAATGG
AACCTCTTGTTGGATATTCACCAGATAAAAGTCAGAATATGGTTCTTATGGGCGGTTTAA
GAAAATACATTCCAATTACAAAAACTACTTTTTTATGTGGTACACTTTCTCTTTGTGGTA
TTCCACCTCTTGCTTGCTTCTGGTCCAAAGATGAAATCCTTAGTAATAGTTGGTTGTATT
CGCCCTTTTTTGGAATAATAGCCTCCTTTACTGCAGGATTAACTGCGTTTTATATGTTTC
GGATATATTTACTTACGTTTGATGGGTATTTGCGTGTTCATTTTCAAAATTACAGTAGCA
CTAAAAAGGGTTCGTTGTATTCAATATCCTTATGGGGAAAAAGGATAACCAAAGGAGTGA
ATAGGAATTTAGTTTTACCAACAACGAA------GAGTAGAGTTTCTTTTTTTTCACAAA
AATTATCCA------AAATTCATGGTAATACAAGAAATAGGATAGGATCCTTTAGTACCT
CCTTTG---GAGCTAAAAACACTTTAGCCTATCCGCATGAAACGGGAAATACTATGTTAT
TTCCTCTTCTTATATTGCTGCTTTTTACTTTGTTCATTGGATTCATAGGAATCTCTTTTG
ATAATGGAGCAATAGATAATGGAATAGCAGAGTTAACCATATTATCAAAGTGGTTAACTC
CCTCAATAAACTTTATCCAGGAAAGTTCTAATTCTTTTATAAATTCATATGAATTTATCA
CTAATGCAATTTCTTCTGTAAGTATAGCTATTTTCGGTTTATTCATAGCATATAGCTTCT
ATGGATCTGCTTATTGTTTTTTTCAGAATTTGTATTTAATAAATTTCTTTGTAAAAGGGA
ATCCAAAAAAGGAGTTTTTG------GATCAAGTAAAAAAAAATATATACAGTTGGTCAT
ATAATCGTGGTTATATAGATATTTTCTATACTAGGGTCTTTACCTTCGGTATAAGAGGAT
TAACCGAACTAACTGA
>Oryza_sativa_MK348618
CTATGGTTGCTGCGGGGATTTTTCTTATAGCTCGACTTCTTCCTCTTTTCATATCCCTAC
CTTTGATAATGAGTTTCATTTCTTTAATAGGTACACTAACACTTTTCTTAGGAGCCACTT
TAGCTCTTGCTCAGAGAGATATTAAAAGAAGCTTAGCCTATTCTACAATGTCTCAATTGG
GTTATATGATGTTAGCTCTAGGTATAGGTTCTTATCAAGCTGCTTTATTCCATTTGATCA
CTCATGCTTATTCGAAAGCTTTATTATTCTTGGGATCCGGATCTGTTATTCATTCAATGG
AACCTCTTGTTGGATATTCACCAGATAAAAGTCAGAATATGGTTCTTATGGGTGGTTTAA
GAAAATACATTCCAATTACAAGAACTTGTTTTTTATGGGGTACCCTTTCTCTTTGTGGTA
TTCCACCTCTTGCTTGCTTCTGGTCCAAAGATGAAATCCTTAGTAATAGTTGGTTATATT
CACCCTTTTTTGGAATAATAGCTTCTTTTACTGCAGGATTAACTGCGTTTTATATGTTTC
GGATATATTTACTTACTTTTGATGGGTATTTGCGTGTTCATTTTCAAAATTACAGTAGTA
CTAAAGAGGATTCGTTGTATTCAATATCGTTATGGGGAAAAAGGATATCTAAAGGAGTCA
ATAGAGATTTCGTTTTATCAACAGCGAA------GAGTGGAGTTTCTTTTTTTTCACAAA
ATCTATCCA------AAATTCATGTTAATACAGGAAATAGGATAGGGTCCTTTAGTACTT
CATTGG---GGACTAAAAACACTTTTGTCTATCCTCATGAACCGGGAAATACTATGCTAT
TTCCTCTTCTTATATTACTGCTTTGTACTTTGTTTATTGGATCTATAGGAATCCATTTTG
ATAATGAA---------------ATAGGGGAATTAACCATATTATCAAAGTGGCTAACTC
CCTCAATCAACTTTTTCCAAGAAAGTTCTAATTCTTCCATAAATTCATATGAATTTATCA
CTAATGCAATTTCTTCTGTAAGTCTAGCTATTTTTGGTCTATTCATAGCATATATGTTTT
ATGGATCTGCTTACTCTTTTTTTCAGAATTTGGATTTAATAAATTCCTTTGTAAAAGGGG
GTCCGAAAAAGTATTTTTTC------CATCAACTAAAAAAAAAGATATATAGTTGGTCAT
ATAATCGCGGTTATATAGATATTTTCTATACTAGGACCTTTACCTTGGGTATAAGAGGAT
TAACCGAACTAACGCA
>Phaenosperma_globosum_MT433260
CTATGGTTGCTGCGGGGATTTTTCTTCTAGCTCGACTTCTTCCTCTTTTCATATCTCTAC
CTTTGATAATGAATTTCATTTCTTTAGTAGGTACAATAACACTCTTCTTAGGGGCTACTT
TAGCCCTTGCTCAGAGAGATATTAAAAGAAGCTTAGCCTATTCTACAATGTCTCAATTGG
GTTATATGATGTTAGCTCTAGGTATAGGTTCTTATCAAGCTGCTTTATTCCATTTGATCA
CTCATGCTTATTCAAAAGCTTTATTGTTCTTGGGATCCGGATCCGTTATTCATTCAATGG
AACCTCTTGTTGGATATTCACCAGATAAAAGTCAGAATATGGTTCTTATGGGCGGTTTAA
GAAAATACATTCCAATTACAAGAACTACTTTTTTATGGGGTACACTTTCTCTTTGTGGTA
TTCCACCTCTTGCTTGCTTCTGGTCCAAGGATGAAATCCTTAGTAATAGTTGGTTGTATT
CGCCGTTTTTTGGAATAATAGCTTCCTTTACCGCAGGATTAACTGCGTTTTATATGTTTC
GGATATATTTACTTACGTTTGATGGGTATTTGCGTGTTCATTTTAAAAATTACAGTAGCA
CTAAAGAGGGTTCGTTGTATTCAATATCCTTATGGGGAAAAGGGATACCCAAAGGAGTGA
ATAGGGATTTCGTTTTATCAACAACGAA------AAGTGGAGTTTCTTTTTTTTCACAAA
ATAAATCCA------AAATTCATGGTAATACAAGAAATAGAATAGGATCCTTTAGTACTT
CCTTTG---GGGCTAAAAATACTTTTGCCTATCCGCATGAAACGGGAAATACTATGCTAT
TTCCTCTTCTTATATTACTGCTTTTTACTTTGTTCATTGGATTCATAGGAATCCCTTTTG
ATAATGGAGCAATGGATAATGGAATAGCGGAGTTAACCATATTATCAAAGTGGTTAACTC
CCTCAATAAACTTTATCCAGGAACGTTCTAATTTTTCTATAAATTCATATGAATTTCTCA
CTAATGCAATTTCTTCTGTAAGTCTAGCTATCTTCGGTCTATTCATAGCATATATCTTCT
ATGGATCCGCTTATTCTTGTTTTCAAAATTTGGATTTAATAAATTCCTTTGTAAAAGGGA
GTCCAAAAAGGGTCTTTTTT------GATCAAGTAAAAAAAAAGATATACAGTTGGTCAT
ATAATCGTGGTTATATAGATATTTTTTATACAAGGGTCTTTACCCTCGGTATAAGAGTAT
TAACTGAACTAACGGA
>Piptatherum_aequiglume_OK020221
CTATGGTTGCTGCGGGGATTTTTCTTCTAGCACGACTTCTTCCTCTTTTCATATCTTTAC
CTTTTATAATGAGTTTCATTTCTTTAGTAGGTACAATAACACTCTTCTTAGGGGCTACTT
TAGCTCTTGCTCAGAGAGATATTAAAAGAAGCTTAGCCTATTCTACAATGTCTCAATTGG
GTTATATGATGTTAGCTCTAGGTATAGGTTCTTATCAAGCTGCTTTATTCCATTTGATCA
CTCATGCTTATTCAAAAGCTTTATTATTCTTGGGATCCGGATCCGTTATTCATTCAATGG
AACCTCTTGTTGGATATTCACCAGATAAAAGCCAGAATATGGTTCTTATGGGTGGTTTAA
GAAAATACATTCCAATTACAAGAACTACTTTTTTATGGGGTACACTTTCTCTTTGTGGTA
TTCCACCTCTTGCTTGCTTCTGGTCCAAAGATGAAATCCTTAGTAATAGTTGGTTGTATT
CCCCCTTTTTTGGAGTAATCGCCTCCTTTACTGCAGGATTAACTGCGTTTTATATGTTTC
GGATATATTTACTTACGTTTGATGGGTATTTGCGTGTTCATTTTCAAAATTACAGTAGCA
CTAAAAAGGGTTCGTTGTATTCAATATCCTTATGGGGAAAAAGGATAACCAAAGGAGTGA
ATAATAATTTCGTTTTATCAACAACCAA------GAGTGGAGTTTCTTTTTTTTCACAAA
ATTTATCCA------AAATTCAAGATAATACAAGAAATAGGATAGGATCCTTTAGTACTT
CCTTTG---GGGCTAAAAACACTTTTGCCTATCCGCATGAAACGGGAAATACTATGTTAT
TTCCTCTTCTTATATTACTGCTTTTTACTTTGTTCATTGGATTCATAGGAATCTCTTTTG
ATAATGGAGCAATGGATAATGGAATAGCAGATCTAACCATATTATCAAAGTGGTTAACTC
CCTCAATAAACTTTATCCAGGAAAGTTCTAATTCTTCTATAAATTCATATGAATTTATCA
CTAATGCAATTTCTTCTGTAAGTATAGCTATCTTCGGTTTATTTATAGCATATAGCTTCT
ATGGATCCGCTTATTGTTTTTTTCAGAATTTGGATTTTATAAATTCCTTTGTAAAAGGGA
GTCCGAAAAAGGACTTTTTT------GACCGAGTAAAAAAAAAGATATACAGTTGGTCAT
ATAATCGTGGTTATATAGATATTTTCTATACTAAGGTTTTTACCCTCGGTATAAGAGGAT
TAACCGAACTAACTGA
>Piptochaetium_avenaceum_OK020222
CTATGGTTGCTGCGGGTATTTTTCTTCTAGCTCGACTTCTTCCTCTTTTCATATCTTTAC
CTTTTATAATGAGTTTTATTTCTTTAGTAGGTACAATAACACTCTTCTTAGGGGCTACTT
TAGCTCTTGCTCAGAAAGATATTAAAAGAAGCTTAGCCTATTCTACAATGTCTCAATTGG
GTTATATGATGTTAGCTCTCGGTATAGGTTCTTATCAAGCTGCTTTATTCCATTTGATCA
CTCATGCTTATTCAAAAGCTTTATTATTCTTGGGATCCGGATCCGTTATTCATTCAATGG
AACCTCTTGTTGGATATTCACCAGATAAAAGTCAGAATATGGTTCTTATGGGTGGTTTAA
GAAAATACATTCCAATTACAAAAACTACTTTTTTATGTGGTACACTTTCTCTTTGTGGTA
TTCCACCTCTTGCTTGCTTCTGGTCCAAAGATGAAATCCTTAGTAATAGTTGGTTGTATT
CGCCCTTTTTTGGAATAATAGCCTCCTTTACTGCAGGATTAACTGCGTTTTATATGTTTC
GGATATATTTACTTACGTTTGATGGGTATTTGCGTGTTCATTTTCAAAATTACAGTAGCA
CTAAAAAAGGTTCGTTGTATTCAATATCCTTATGGGGAAAAAGGATAACCAAAGGAGTGA
ATAGGAATTTAGTTTTACCAACAACGAA------GAGTAGAGTTTCTTTTTTTTCACAAA
AATTATCCA------AAATTCATGGTAATACAAGAAATAGGATAGGATCCTTTAGTACCT
CCTTTG---GAGCTAAAAACACTTTAGCTTATCCGCATGAAACGGAAAATACTATGTTAT
TTCCTCTTCTTATATTGCTGCTTTTTACTTTGTTCATTGGATTCATAGGAATCTCTTTTG
ATAATGGAGCAATAGATAATGGAATAGCAGAGTTAACCATATTATCAAAGTGGTTAACTC
CCTCAATAAACTTTATCCAGGAAAGTTCTAATTCTTTTATAAATTCATATGAATTTATCA
CTAATGCAATTTCTTCTGTAAGTATAGCTATCTTCGGTTTATTCATAGCATATAGTTTCT
ATGGATCTGCTTATTGTTTTTTTCATAATTTGTATTTAATAAATTTCTTTGTAAAAGGTA
GTCCAAAAAAGGAGTTTTTT------GATCAAGTAAAAAAAAATATATACAGTTGGTCAT
ATAATCGTGGTTATATAGATATTTTCTATACTAGGGTCTTTACCTTCGGTATAAGAGGAT
TAACCGAACTAACTGA
>Poa_alpina_MT433264
CTATGGTTGCTGCGGGGATTTTTCTTCTAGCTCGGCTTTTTCCTCTTTTCATATCTCTAC
CTTTGATAATGACTTTAATTTCTTTAGTAGGTACAATAACACTCTTCTTAGGAGCTACTT
TAGCTCTTGCTCAGAGAGATATTAAAAGAAGCTTGGCCTATTCTACAATGTCTCAATTGG
GTTATATGATGTTAGCTCTAGGTATAGGTTCTTATCAAGCTGCTTTATTTCATTTGATTA
CTCACGCTTATTCAAAAGCTTTATTGTTCTTGGGATCCGGATCCGTTATTCATTCAATGG
AACCTCTTGTTGGATATTCACCAGATAAAAGTCAGAATATGGTTCTTATGGGCGGTTTAA
GAAAATACATTCCAATTACAAGAACTACTTTTTTATGGGGTACACTTTCTCTTTGTGGTA
TTCCACCTCTTGCTTGTTTTTGGTCCAAAGATGAGATTCTTAGTAATAGTTGGTTGTATT
CGCCCTTTTTTGGAATAATAGCCTCCTTTACTGCAGGATTAACTGCCTTTTATATGTTTC
GGATATATTTACTTACATTTGATGGGTATTTGCGCGTTCATTTTCAAAATTACAGTACCA
CTAAAGAGGGTTCCTTGTATTCAATATCCTTATGGGGAAAAAAGATATCCAAAGGAGTTA
ATAGGGATTTTTTTTTATCAACAACAAA------GAATGGAGTTTCTTTTTTTTCACAAA
ATAGACCAA------AAATTCAAGGTAATACAAGAAATAGGATAGGATGCTTTAGTACAT
CCTTTG---GGGCTAAAAACGCTTTTGCCTATCCGCATGAAACGGGAAATACTATGTTAT
TTCCTCTTCTTATATTACTGTTTTTTACTTTATTCATTGGATTTATAGGAATCTCTTTTG
ATAATGGAGCAATGGATAATGGAATAGCGGAGTTAACCCTATTATCAAAGTGGTTAACTC
CCTCAATAAACTTGACTCGGGAAAGTTCTAATTCTTCTATAAATTCATATGAATTTATTA
CTAATGCTATTTCTTCTGTAAGTATCGCTATCGTGGGTTTATTCATAGCATATATCTTAT
ATGGATCCGCTTATTCTTTTTTTCAGAATTTGGGTTTAATAAATTCCTTTTACAAGGAAA
GTCCGAAAAAGTACTTTTTC------GATCAAGTTAAAAAAAAGATATACAGTTGGTCAT
ATAATCGTGGTTATATAGATATTTTCTATACTAGGGTCTTTACCCTCGGTATAAGAGGAT
TAACCGAACTAACGGA
>Schizachne_purpurascens_OK020223
CTATGGTTGCTGCGGGGATTTTTCTTCTAGCTCGACTTCTTCCTCTTTTCATATCTTTAC
CTTTGATAATGAGTTTCATTTCTTTAATAGGTACAATAACACTCTTCTTAGGGGCTACTT
TAGCCCTTGCTCAAAGAGATATTAAAAGAAGTTTAGCCTATTCTACAATGTCTCAATTGG
GTTATATGATGTTAGCTCTAGGTATAGGTTCTTATCAAGCTGCTTTATTCCATTTGATCA
CTCATGCTTATTCAAAAGCTTTATTGTTCTTGGGGTCCGGATCCATTATTCATTCAATGG
AACCTCTTGTTGGATATTCACCAGAAAAAAGTCAGAATATGGTTCTTATGGGCGGTTTAA
GAAAATACATTCCAATTACAAGAACTACTTTTTTATGGGGTACACTTTCTCTTTGTGGTA
TTCCACCTCTTGCTTGCTTCTGGTCCAAAGATGAAATACTTAGTAATAGTTGGTTGTATT
CGCCTTTTTTTGGAATAATAGCCTCCTTTACTGCAGGATTAACCGCCTTTTATATGTTTC
GGATATATTTACTTACGTTTGATGGGTATTTACGTGTTCATTTTCAAAATTACAGTAGCA
CTAAAGAGGGTTCGTTGTATTCAATATCCTTATGGGGAAAAAGGATACCTAAAGGAGTGA
ATAGGGATTTCGTTTTATCAACAACGAA------GAGTGGAGTTTCTTTTTTTTCACAAA
ATATATTAA------AAAATCGTGGTAATACAAGAAATAGGATAGGATCCTTTAGTACTT
CCTTTG---GGGCTAAAAACACTTTCGCCTATCCGCATGAAACGGGAAATACTATGCTAT
TTCCTCTTCTTATATTATTTGTTTTTACTTTGTTCATTGGATTCATAGGAATCTCTTTTG
ATAATGGAGCAATGGATAATAGAATAGCGGAATTAACCTTATTATCAAAATGGTTAACTC
CCTCAATAAACTTTATCCAGGAAAGTTCTAATTCTTCTATAAATTCATATGAATTTATCA
CTAACGCAATCTCTTCTGTAAGTCTAGCCATTTTCGGTTTATTCATAGCATATATCTTCT
ATGGATCCGCTTATTCTTTTTTTCAGAATTTGAATTTAATAAATTCCTTTGTAAAAAGGA
GTCTGAAAAAGGACTTTTTT------GATCGAGTAAAAAAAAAGATATACAGTTGGTCAT
ATAATCGTGGTTATATAGATATTTTCTATACTAGGGTCTTTACCTTCGGTATAAGAGGAT
TAACCGAACTAACGGA
>Stipa_barbata_MT433269
CTATGGTTGCTGCGGGGATTTTTCTTCTAGCTCGACTTCTTCCTCTTTTCATATCTTTAC
CGTTTATAATGAGTTTCATTTCTTTAGTAGGTACAATAACACTCTTCTTAGGGGCTACTT
TAGCCCTTGCTCAGAGAGATATTAAAAGAAGCTTAGCCTATTCTACAATGTCTCAATTGG
GTTATATGATGTTAGCTTTAGGTATAGGTTCTTATCAAGCTGCTTTATTCCATTTGATCA
CTCATGCTTATTCAAAAGCTTTATTATTCTTGGGATCCGGATCCGTTATTCATTCAATGG
AACCTCTTGTTGGATATTCACCAGATAAAAGTCAGAATATGGTTCTTATGGGTGGTTTAA
GAAAATACATTCCAATTACAAGAACTACTTTTTTATGGGGTACACTTTCTCTTTGTGGTA
TTCCACCTCTTGCTTGCTTCTGGTCCAAAGATGAAATCCTTAGTAATAGTTGGTTGTATT
CGCCCTTTTTTGGAATAATAGCTTCCTTTACTGCAGGATTAACTGCGTTTTATATGTTTC
GGATATATTTACTTACGTTTGATGGGTATTTGCGTGTTCATTTTCAAAATTACAGTAGCA
CTAAAGAGGGTTCGTTGTATTCAATATCCTTATGGGGAAAAAGGATAACCAAAGGAGTGA
ATAGGAATTTCGTTTTATCAACAACGAA------GAGTGGAGTTTCTTTTTTTTCACAAA
ATATATCCA------AAATTGATGGTAATACAAGAAATAGGATAGGATCCTTTAGTACTT
CCTTTG---GGGCTAAAAACACTTTTGCCTATCCGCATGAAACGGGAAATACTATGTTAT
TTCCTCTTCTTATATTACTGCTTTTTACTTTCTTCATTGGATTCATAGGAATCTCTTTTG
ATAATGGAGCAATGGATAATGGAATAGCAGAGTTAACCATATTATCAAAGTGGTTAACTC
CCTCAATAAACTTTATCCAGGAAAGTTCTAATTCTTCTATAAATTCATATGAATTTATCA
CTAATGCAATTTCTTCTGTAAGTATAGCTATTTTCGGTTTATTCATAGCATATAGCTTCT
ATGGATCCGCTTATTCTTTTTTTCAGAATTTGGATTTAATAAATTCCTTTGTAAAAGGGA
GTCCGAAAAAGGACTTTTTT------GATCTAGCAAAAAAAAAGATATACAGTTGGTCAT
ATAATCGTGGTTATATAGATATTTTCTATACTAGGGTCTTTACCCTGGGTATAAGAGGAT
TAACCGAACTAACTGA
>Stipa_lagascae_MT433270
CTATGGTTGCTGCGGGGATTTTTCTTCTAGCTCGACTTCTTCCTCTTTTCATATCTTTAC
CGTTTATAATGAGTTTCATTTCTTTAGTAGGTACAATAACACTCTTCTTAGGGGCTACTT
TAGCCCTTGCTCAGAGAGATATTAAAAGAAGCTTAGCCTATTCTACAATGTCTCAATTGG
GTTATATGATGTTAGCTTTAGGTATAGGTTCTTATCAAGCTGCTTTATTCCATTTGATCA
CTCATGCTTATTCAAAAGCTTTATTATTCTTGGGATCCGGATCCGTTATTCATTCAATGG
AACCTCTTGTTGGATATTCACCAGATAAAAGTCAGAATATGGTTCTTATGGGTGGTTTAA
GAAAATACATTCCAATTACAAGAACTACTTTTTTATGGGGTACACTTTCTCTTTGTGGTA
TTCCACCTCTTGCTTGCTTCTGGTCCAAAGATGAAATCCTTAGTAATAGTTGGTTGTATT
CGCCCTTTTTTGGAATAATAGCTTCCTTTACTGCAGGATTAACTGCGTTTTATATGTTTC
GGATATATTTACTTACGTTTGATGGGTATTTGCGTGTTCATTTTCAAAATTACAGTAGCA
CTAAAGAGGGTTCGTTGTATTCAATATCCTTATGGGGAAAAAGGATAACCAAAGGAGTGA
ATAGGAATTTCGTTTTATCAACAACGAA------GAGTGGAGTTTCTTTTTTTTCACAAA
ATATATCCA------AAATTGATGGTAATACAAGAAATAGGATAGGATCCTTTAGTACTT
CCTTTG---GGGCTAAAAACACTTTTGCCTATCCGCATGAAACGGGAAATACTATGTTAT
TCCCTCTTCTTATATTACTGCTTTTTACTTTCTTCATTGGATTCATAGGAATCTCTTTTG
ATAATGGAGCAATGGATAATGGAATAGCAGAGTTAACCATATTATCAAAGTGGTTAACTC
CCTCAATAAACTTTATCCAGGAAAGTTCTAATTYTTCTATAAATTCATATGAATTTATCA
CTAATGCAATTTCTTCTGTAAGTATAGCTATTTTCGGTTTATTCATAGCATATAGCTTCT
ATGGATCCGCTTATTCTTTTTTTCAGAATTTGGATTTAATAAATTCCTTTGTAAAAGGGA
GTCCGAAAAAGGACTTTTTT------GATCTAGCAAAAAAAAAGATATACAGTTGGTCAT
ATAATCGTGGTTATATAGATATTTTCTATACTAGGGTCTTTACCCTGGGTATAAGAGGAT
TAACCGAACTAACTGA
>Stipa_pennata_MT433271
CTATGGTTGCTGCGGGGATTTTTCTTCTAGCTCGACTTCTTCCTCTTTTCATATCTTTAC
CGTTTATAATGAGTTTCATTTCTTTAGTAGGTACAATAACACTCTTCTTAGGGGCTACTT
TAGCCCTTGCTCAGAGAGATATTAAAAGAAGCTTAGCCTATTCTACAATGTCTCAATTGG
GTTATATGATGTTAGCTTTAGGTATAGGTTCTTATCAAGCTGCTTTATTCCATTTGATCA
CTCATGCTTATTCAAAAGCTTTATTATTCTTGGGATCCGGATCCGTTATTCATTCAATGG
AACCTCTTGTTGGATATTCACCAGATAAAAGTCAGAATATGGTTCTTATGGGTGGTTTAA
GAAAATACATTCCAATTACAAGAACTACTTTTTTATGGGGTACACTTTCTCTTTGTGGTA
TTCCACCTCTTGCTTGCTTCTGGTCCAAAGATGAAATCCTTAGTAATAGTTGGTTGTATT
CGCCCTTTTTTGGAATAATAGCTTCCTTTACTGCAGGATTAACTGCGTTTTATATGTTTC
GGATATATTTACTTACGTTTGATGGGTATTTGCGTGTTCATTTTCAAAATTACAGTAGCA
CTAAAGAGGGTTCGTTGTATTCAATATCCTTATGGGGAAAAAGGATAACCAAAGGAGTGA
ATAGGAATTTCGTTTTATCAACAACGAA------GAGTGGAGTTTCTTTTTTTTCACAAA
ATATATCCA------AAATTGATGGTAATACAAGAAATAGGATAGGATCCTTTAGTACTT
CCTTTG---GGGCTAAAAACACTTTTGCCTATCCGCATGAAACGGGAAATACTATGTTAT
TTCCTCTTCTTATATTACTGCTTTTTACTTTCTTCATTGGATTCATAGGAATCTCTTTTG
ATAATGGAGCAATGGATAATGGAATAGCAGAGTTAACCATATTATCAAAGTGGTTAACTC
CCTCAATAAACTTTATCCAGGAAAGTTCTAATTCTTCTATAAATTCATATGAATTTATCA
CTAATGCAATTTCTTCTGTAAGTATAGCTATTTTCGGTTTATTCATAGCATATAGCTTCT
ATGGATCCGCTTATTCTTTTTTTCAGAATTTGGATTTAATAAATTCCTTTGTAAAAGGGA
GTCCGAAAAAGGACTTTTTT------GATCTAGCAAAAAAAAAGATATACAGTTGGTCAT
ATAATCGTGGTTATATAGATATTTTCTATACTAGGGTCTTTACCCTGGGTATAAGAGGAT
TAACCGAACTAACTGA
>xAchnella_caduca_OK020224
CTATGGTTGCTGCGGGGATTTTTCTTCTAGCTCGACTTCTTCCTCTTTTCATATCTTTAC
CTTTTATAATGAGTTTCATTTCTTTAGTAGGTACAATAACACTCTTCTTAGGGGCTACTT
TAGCTCTTGCTCAGAGAGATATTAAAAGAAGCTTAGCCTATTCTACAATGTCTCAATTGG
GTTATATGATGTTAGCTCTAGGTATAGGTTCTTATCAAGCTGCTTTATTCCATTTGATCA
CTCATGCTTATTCAAAAGCTTTATTATTCTTGGGATCCGGATCCGTTATTCATTCAATGG
AACCTCTTGTTGGATATTCACCAGATAAAAGTCAGAATATGGTTCTTATGGGCGGTTTAA
GAAAATACATTCCAATTACAAGAACTACTTTTTTATGTGGTACACTTTCTCTTTGTGGTA
TTCCACCTCTTGCTTGCTTCTGGTCCAAAGATGAAATCCTTAGTAATAGTTGGTTGTATT
CGCCCTTTTTTGGAATAATAGCCTCCTTTACTGCAGGATTAACTGCGTTTTATATGTTTC
GGATATATTTACTTACGTTTGATGGGTATTTGCGTGTTCATTTTCAAAATTACAGTAGCA
CCAAAAAGGGTTCGTTGTATTCAATATCCTTATGGGGAAAAAGGATAACCAAGGGAGTGA
ATAGGAATTTCGTTTTACCAACAACGAA------AAGTAGAGTTTCTTTTTTTTCACAAA
ATTTATCCA------AAATTCATGGTAATACAAGAAATAGGATAGGATCCTTTAGTACCT
CCTTTG---GAGCTAAAAACACTTTAGCCTATCCGCATGAAACGGGAAATACTATGTTAT
TTCCTCTTCTTATATTGCTGCTTTTTACTTTGTTCATTGGATTCATAGGAATCTCTTTTA
ATAATGGAGCAATAGATAATGGAATAGCAGAGTTAACCATATTATCAAAGTGGTTAACTC
CCTCAATAAACTTTATCCAGGAAAGTTCTAATTCTTTTATAAATTCATATGAATTTATCA
CTAATGCAATTTCTTCTGTAAGTATAGCTATCTTCGGTTTATTCATAGCATATAGCTTCT
ATGGATCCGCTTATTGTTTTTTTCAGAATTTGGATTTAATAAATTTCTTTGTAAAAGGGA
GTCCGAAAAAGGACTTTTTT------GATCAAGTAAAAAAAAAGATATACAGTTGGTCAT
ATAATCGTGGTTATATAGATATTTTCTATACTAGGGTCTTTACCTTCGGTATAAGAGGAT
TAACCGAACTAACTGA
>Zea mays KF241981
CTATGGTTGCTGCGGGGATTTTTCTTCTAGCTAGACTTCTTCCTCTTTTCATATCCCTAC
CCTGGATAATGAGTTTCATTTCTTTAATAGGTACAATAACACTCTTCTTAGGAGCCACTT
TAGCTCTTGCTCAGAGAGATATTAAAAGAAGCTTAGCCTATTCTACAATGTCTCAATTGG
GTTATATGATGTTAGCTCTAGGTATAGGTTCTTATCAAGCTGCTTTATTCCATTTGATCA
CTCATGCTTATTCGAAAGCTTTATTGTTCTTAGGATCCGGATCCGTTATTCATTCAATGG
AACCTCTTGTTGGATATTCACCAGATAAAAGTCAGAATATGGTTCTTATGGGTGGTTTAA
GAAAATACGTTCCAATTACAAGAACTACTTTTTTATGTGGTACACTTTCTCTTTGTGGTA
TTCCACCTCTTGCTTGCTTCTGGTCCAAAGATGAAATCCTTAGTAATAGTTGGTTGTATT
CACCCTTTTTTGGAATAATAGCCTCTTTTACTGCAGGATTAACTGCATTTTATATGTTTC
GGATATATTTACTTACTTTTGATGGGTATTTGCGTGTTCATTTTCAAAATTACAGTAGTA
CTAAAGAAGGTTCGTTGTATTCAATATCCTTATGGGGAAAAAGTATATCCAAAGGAGTCA
ATAGGGATTTTGTTTTATCAACAATGAA------GAGTGGAGTTTCTTTTTTTTCACAAA
ATATACCAA------AAATTCCTGCTAATACAAGAAATAAGATAGGATCCTTTAGTACTC
CCTTTG---GGGCTAAAAATACTTTTGTCTATCCTCATGAAACGGGAAATACTATGCTAT
TTCCTCTTCTTATATTACTACTTTTTACTTTGTTCATTGGATCCATAGGAATCCATTTTG
ATAATGGAGTAAAAGATAATAGAATATTGGAGTTAACCATATTATCAAAGTGGCTAACTC
CTTCAATAAACTTGTTCCAGGAAAATTCTAATTCTTCCATAAATTCATATGAATTTCTCA
CTAATGCAATTTCTTCTGTAAGTTTAGCAATTTTTGGTCTATTCATAGCATATATCTTTT
ATGGATCTGCTTATTCTTTTTTTCAGAATTTGAATTTTCAAAATTCCCTTGTAAAAAAGA
ATCCAAAAAAGAGCTTTTTG------GATGAAGTAAAAAAAAAGATATACAGCTGGTCAT
ATAATCGTGGTTATATAGATTTTTTCTATACTAGGGTTTTTATCCTAGGTATAAGAAGAT
TAGCCGAACTAACGCA
