# Supplementary material for: Major niche transitions in Pooideae correlate with variation in photoperiodic flowering and evolution of CCT domain genes
Source: J Exp Bot. 2022 Apr 8;73(12):4079–93. doi: 10.1093/jxb/erac149 (PMC9232202; doi:10.1093/jxb/erac149)
Supplement: erac149_suppl_Supplementary_Dataset_S2 [file erac149_suppl_supplementary_dataset_s2.zip]

Archive with 1 entries (1 files):
- erac149_suppl_Supplementary_Dataset_S2.fasta
