# Supplementary material for: Major niche transitions in Pooideae correlate with variation in photoperiodic flowering and evolution of CCT domain genes
Source: J Exp Bot. 2022 Apr 8;73(12):4079–93. doi: 10.1093/jxb/erac149 (PMC9232202; doi:10.1093/jxb/erac149)
Supplement: erac149_suppl_Supplementary_Dataset_S2 [file erac149_suppl_supplementary_dataset_s2.zip › erac149_suppl_Supplementary_Dataset_S2.fasta]

>Achnatherum_bromoides_OK020225
CTTCTTCTCTTTGATTCAAGTAGAAATACAAATGGAAAAATTCGAAGGGTATTCAGAAAA
ACTTAAATCTCGTCAACAATACTTCGTCTACCCACTTCTCTTTCAGGAGTATATTTATGC
ATTTGCCCATGATTATGGATTAAATGGTTCCGAACCTGTGGAAATTGTT---AGTTGTAA
TAACAAGAAATTTAGTTCACTACTTGTGAAACGTTTAATTATTCGAATGTATCAGCAGAA
TTTTTGGATTAACTCGGTTAATCATCCTAACCAAGATCGATTGTTGGATTACAAAAATTA
TTTTTATTCTGAGTTTTATTCTCAGATTCTATCTGAGGGGTTTGCGATCGTTGTAGAAAT
CCCATTCTCGCTACGAGAATTATCTCGTCCGAAAGAAAAAGAAATACCAAAGTTTCAGAA
TTTACGCTCTATTCATTCAATATTTCCCTTTTTAGAAGACAAATTTTTGCATTTGGATTA
TCTATCACATATAGAAATACCCTATCCTATCCATTTGGAAATCTTGGTTCAACTCCTTCA
ATACCATATCCAAGATGTTCCATCTTTACATTTATTGCGATTCTTTCTCAACTACTATTC
AAATTGGAATACTCTTATTACTTCAATGAAATCGATTTTTCTTTTGAAAAAAGAAAATAA
AAGACTATTTCGATTCCTATACAACTCTTATGTATCAGAATATGAATTTTTCTTGTTGCT
TCTTCGTAAACAATCTTCTTGGTTATCATTAACATCTTCTGGAACCTTTCTAGAACGAAT
CCACTTTTCTAGGAAGATGGAACATTTTGGGATAATGTACCCAGGTTTTTTTCGGAAAAC
AGTATGGTTCTTTATGGATCCTCTTATGCATTATGTTCGATATCAAGGAAAGGCAATTCT
TGCATCAAAAGGAACTCCATTTTTGAAGAAGAAATGGAAATGTTACCTTGTCAATTTCTG
GCAATATTCTTTCTCTTTTTGGACTCAACCGCGAAGGATCCATCTAAGCCAATTAGCAAA
CTCTTGCTTCGATTTTCTGGGGTACCTTTCAAGTGTACCAAAAAGTCCTTTGTTAGTAAG
GAATCAAATGCTGGAGAATTCTTTTCTAATAGATACTCAAATGAAAAATTTTGATACCAC
AGTCCCCACAACTCCCCTCATTGGATCCTTATCAAAAGCTCAATTTTGTACTGGATCGGG
GCATCCCATTAGTAAACCCATTTGGACCGATTTATCAGATTGGGATATTCTTGATCGATT
TGGTCGGATATGTAGAAATCTTTTTCATTACCATAGTGGATCTTCGAAAAAACGGACTTT
GTATCGGCTAAAGTATATACTTCGACTTTCATGCGCTAGAACTTTAGCTCGTAAACATAA
AAGCACGGTACGAACTTTTATGCAACGGTTGGGTTCGGTATTTTTAGAAGAATTTTTTAC
GGAAGAAGAGCAAG
>Ampelodesmos_mauretanicus_MT433182
CTTCTTCTCTTTGATTCAAGTAGAAATACAAATGGAAAAATTCGAAGGGTATTCAGAAAA
ACATAAATCTCGTCAACAATACTTCGTCTACCCACTTCTCTTTCAGGAGTATATTTATGC
ATTTGCCCATGATTATGGATTAAATGGTTCCGAACCTGTGGAAATTGTTNNNAGTTGTAA
TAACAAGAAATTTAGTTCACTACTTGTGAAACGTTTAATTATTAGAATGTATCAGCAGAA
TTTTTGGATTAACTCGGTTAATCATCCTAACCAAGATCGATTGTTGGATTACAAAAATTA
TTTTTATTCTGAGTTTTATTCTCAGATTCTATCTGAGGGGTTTGCGATCGTTGTAGAAAT
CCCATTCTCGCTACGAGAATTATCTTGTCCGAAAGAAAAAGAAATACCAAAGTTTCAGAA
TTTACGCTCTATTCATTCAATATTTCCCTTTTTAGAAGACAAATTTTTGCATTTGGATTA
TCTATCACATATAGAAATACCCTATCCTATCCATTTGGAAATCTTGGTTCAACTCCTTCA
ATACCGTATCCAAGATGTTCCATCTTGGCATTTATTGCGATTCTTTCTCAACTACAATTC
GAATTGGAATAGTCTTATTACTTCAATGAAATCTATTTTTCTTTTGAAAAAAGAAAATAA
NNNACTATTTCGATTCCTATATAACTCTTANNNNNNNNNNNNNNNNNNNNNNNNNNNNNN
NCTTCGTAAACAATCTTCTTGCTTACCATTAGCATCTTCTGGAACTTTTCTAGAACGAAT
NNNNNNTTCTAGGAAGATGGAACATTTTGGGATAATGTACCCATGTTTTTTTCGGAAAAC
TTTATGGTTCTTTATGGATCCTCTTATGCATTATGTTCGATATCAAGGAAAGGCAATTCT
TGCATCAAAAGGAACTCTTTTTTTGAAGAAGAAATGGAAATGTTACCTTGTCAATTTCTG
GCAATATTCTTTCTCTTTTTGGACTCAACCGCGAAGGATCCATCTAAACCAATTAGCAAA
CTCTTGCTTCGATTTTCTGGGGTACCTTTCAAGTGTACCAAAAAGTCCTTTGTTAGTAAG
GAATCAAATGCTGGAGAATTCTTTTCTAATAGATACTCAAATGAAAAAATTCGATACCAT
AGTCCCCGCTACTCCCCTCATTGGATCCTTATCAAAAGCTCAATTTTGTACTGGATCGGG
GCATCCCATTAGTAAACCAATTTGGACCGATTTATCAGATTGGGATATTCTTGATCGATT
TGGTCGGATATGTAGAAATCTTTTTCATTATCATAGTGGATCTTCGAAAAAACGGACTTT
GTATCGGCTAAAGTATATACTTCGACTTTCATGCGCTAGAACTTTAGCTCGTAAACATAA
AAGCNCGGTACGA-----------------------------------------------
--------------
>Anthoxanthum_odoratum_OK020226
CTTCTTCTCTCTGATTCAAGTAGAAATACAAATGGAAAAATTCGAAGGGTATTTAGAAAA
ACATAAATCTCGTCAACAATACTTTGTCTACCCACTTCTCTTTCAGGAGTATATTTATGC
ATTTGCCCATGATTATGGATTAAGTGATTCCGAACCTGTGGAAATTGTT---AGTTGTAA
TAACAAGAAATTTAGTTCATTACTTGTGAAACGTTTAATTACTCGAATGTATCAGCAGAA
TTTTTGGATTAACTTGGTTAATCATCCTAACCAAGATCGATTGTTGGATTACAAAATGGG
TTTTTATTCTGAGTTTTATTCTCAGATTCTACCTGAGGGGTTTTCAATCGTTGTAGAAAT
CCCATTCTCGCTACGAGAATTCTCTTGTCCGAAAGAAAAAAAAATACCAAAGTTTCAGAA
TTTACACTCTATTCATTCAATATTTCCCTTTTTAGAAGACAAATTTTTGCATTTGGATTA
TCTTTCACATATAGAAATACCTTATCCTATCCATTTAGAAATCTTGGTGCAACTCCTTCA
ATACCGTATCCGAGATGTTCCATCTTTGCATTTATTGCGATTCTTTCTCAACTACTATTC
AAATTGAAATAGTTTTATTACTTCAATGAAATCTATTTTTCTTTTTAAAAAAGAAAATAA
AAGACTATTTCGATTCTTATATAATTCTTATGTATCAGAATATGAATTTTTCTTGTTGTT
TCTTCGTAAACAATCTTCTTGCTTACCATTATCATCTTCTGGAACTTTTCTGGAACGAAT
CATCTTTTCTAGGAAGATGGAACATTTTGGGATAATGTACCCTGGTTTTTTTCGGAAAAC
CATATGGTTCTTTATGGATCCTCTTATGCATTATGTTCGATATCAAGGAAAGGCAATTCT
TGCATCAAAAGGAACTTTTTTTTGGAACAAGAAATGGAAATGGTACCTTATCAATTTGTG
GCAATATTTTTTCTCTTTTTGGACTCAGCCGCGAAGGATCTATCTAAACCAATTAGCAAA
CTCTTGCTTCGATTTTCTCGGGTACCTTTCAAGTGTACCAAAAAGTACTTTGTTAGTAAG
GAATCAAATGCTGGAGAATTTATTTCTAATAGATACTCAAATAAAAAAATTAGATACCAT
AGTTCCCGGTACTGCCCTCATAGGATACTTATCAAAAGCTCAATTTTGTACTGGGTCTGG
GCATCCTATTAGCAAACCCAGTTGGACAGATTTATCAGATTGGGACATTCTTGATCGATT
TGGTCGCATATGTAGAAATCTTTTTCATTATCATAGTGGATCTTCGAAAAAACAGACTTT
GTATCGACTAAAGTATATACTTCGACTTTCATGCGCTAGAACTTTAGCTCGTAAACATAA
AAGCACGGTACGAATTTTTATGCAACGGTTGGGTTCGGCATTTTTAGAAGAATTTTTTAC
CGAAGAAGAGTTAG
>Boissiera_squarrosa_EF137488
-TTCTTCTCTCTGATTCA-GTAGAAATACAAATGGAAAAATTCGAAGGGGATTCAGAAAA
ACAAAAATCGCGTCAACAATACTTTGTCTACCCACTTCTCTTTCAGGAGTATATTTATGC
ATTTGCCCATGATTATGGATTAAATGGTTCTGAACCTGTGGAAATAGTT---AGTTGTAA
TAACAAGAAATTTAGTTCACTACTTGTAAAACGTTTAATTATTCGAATCTATCAGCAGAA
TTTTTGGGATAACTCGGTTAATCATCCTAACCAAGATCGATTGTTGGATTACAAAAATTA
TTTTTATTCTGAGTTTTATTCTCAGATTCTATCTGAGGGGTTTTCGATCCTTGTAGAAAT
CCCATTTTCGCTACGAGAATTATTTTGTCCGAAAGAAAAAGAAATACCAAAATTTCAGAA
TTTACGCTCTATTCATTCAATATTTCCCTTTTTAGAAGACAAATTTTTGCATTTGGATTA
TCTATCACATATAGAAATACCCTATCCTATCCATTTGGAAATCTTGGTTCAACTCCTTCA
ATATCGTATCCAAGATGTTCCATCTTTGCATTTATTGCGATTCTTTCTCAATTACTATTC
GAATTGGAATAGTTTTATTACTTCAATGAAATCCATTTTTCTTTTTAAAAAAGAAAATAA
AAGACTATTTCGATTCCTATATAACTCTTATGTATCAGAATATGAATTTTTCTTGTTGTT
TCTTCGTAAACAATCTTCTTGCTTACCATTAGCATCTTCTGGAACTTTTCTGGAACGAAT
CCACTTTTCTAGGAAGATGGAACATTTTTGCATAATGTACCCGGGTTTTTCTCGGAAAAA
CCTATGGTTCTTTATGGATCCTCTTATGCATTATATTCGATATCAAGGAAAAGCAATTCT
TGCATCAAAAGGCACTTTTTTTTTGAAGAAGAAATGGAAATGCTGCCATATCAATTTATG
GCAATATTATTTCCGTTTTTGGACTCAGCCGCGAAGGATCCATATAAACCAATTAGTAAA
CTCTTGCTTCGATTTTATGGGGTACCTTTCAAGTGTACCAAAAAGTCCTTTGTTAGTAAG
GAATAAAATGCTAGAGAATTCATTTCTAATAGATACTCGAATGAAAAAATTCGATACCAT
AGTCCCCGCTACTCTCCTCATAGGATACTTATCAAAAGCTCAATTTTGTACTGGATCGGG
GCATCCTATTAGTAAACCCATTTGGACGGATTTATCAGATTGGGATATTCTTGATCGATT
TGGTCGGATATGTAGAAATCTTTTTCATTATCATAGTGGATCTTCGAAAAAACGGACTTT
GTATCGACTAAAGTATATACTTCGACTTTCATGCGCTAGAACTTTAGCTCGTAAACATAA
AAGCACGGTACGAACTTTTATGCAACGATTGGGTTCGGCATTTTTAGAAGAATTTTTTAC
GGAAGAAGAGCAAG
>Brachyelytrum_aristosum_KM974735
CTTCTTCTTTCTGATTGAAGTAGAAATACAAATGGAAAAATTTGAAGGGTATTCAGAAAA
ACAGAAATCTCGTCAACAATACTTTGTCTACCCACTTCTCTTTCAGGAGTATATTTATGC
ATTTGCCCATGATTATGGATTAAATGGTTCCGAACCTGCGGAAATTGTT---AGTTCTAA
TAACAAGAAATTTAGTTCACTACTTGTGAAACGTTTAATTATTCGAATGTATCAGCAGAA
TTTTTGGATTAACTCGGTTAATCACCCTAACCAAGATCGATTGTTGGATTGTAACAATTA
TTTTTATTCTGAGTTTTATTCTCAAATTCTATCTGAGGGGTTTGCGATCGTTGTAGAAAT
CCCATTCTCGCTACGAGAATTATCTTGTTCGAAAGAAAAAGAAATACCAAAGTTTCAGAA
TTTACGATCTATTCATTCAATATTTCCCTTTTTAGAAGACAAATTCTTGCATTTACATTA
TCTATCACATATAGAAATACCCTATCCTATCCATTTGGAAATCTTGGTTCAACTCCTTCA
ATACCGTACCCAAGATGTTCCATCTTTGCATTTTTTGCGATTCTTTCTCAACTACTATTC
GAATTGGAATAGTCTTCTTACTTCAATGAAATCCATTTTTCTTTTGAAAAAAGAAAATAA
AAGATTATTTCGATTCCTATATAACTCTTATGTATCAGAATATGAATTTCTCTTGTTGTT
TCTTCGTAAACAATCTTCTTGCTTACCATTAACATCTTCTGGAACCTTTCTGGAACGAAT
CCACTTTTCTAGGAAGATGGAACATTTTGGGGTAATGTACCCCGGTTTTTTTCGAAAAAC
CATATGGTTCTTTATGGATCCTCTTATGCATTATGTTCGATATCAAGGAAAGGCTATTCT
TGCATCAAAAGGAACCCCTTTTTTGAAGAAGAAATGGAAATGTTACCTTGTCAATTTCTG
GCAATATTCTTTCTCTTTTTGGACTCAACCGCGAAGGATCCATCTAAACCTATTAGCAAA
CTCTTGCTTCGATTTTCTGGGATACCTTTCAAGTGTACCAAAAAAGCCTTTGTTAGTAAG
GAATCAAATGTTGGAAAATTCTTTTCTAATAGATACTCGAATGAAAAAACTCGATACCAT
AGCCCCAGCTACTTCCCTCATTGGAGCCTTATCAAAAGCTCAATTTTCTACTGGATCGGG
GCATCCCATTAGTAAACCCATTTGGACCGATTTATCCGATTGGGATATTCTTGATCGATT
TGGTCGGATATGTAGAAATCTTTTTCATTATCATAGTGGATCCTCGAAAAAACAGACTTT
GTATCGAATAAAGTATATACTTCGACTTTCATGCGCTAGAACTTTAGCTCGTAAACATAA
AAGCACGGTAAGAACTTTTATGAAACGATTGGGTTCGGTATTTTTAGAAGAATTTTTTAC
GCAAGAAGAGC---
>Brachypodium_distachyon_OK020227
CTTCTTCTTTCTGATTCAAGTAGAAATACAAATGGAAAAATTCGAAGAGATTTCAGAAAA
ACATAAATCTCGTCAACAATACTTTGTATACCCACTTCTCTTTCAGGAGTTTCTTTATGC
ATTTGCCCATGATTATGGATTAAATGATTCCGAACCTGTGGAAATTGTT---AGTTGTAA
TAACAAAAAATTTAGTTCACTACTTGTGAAACGTTTAATTATTCGAATGTATCAGCAGAA
TTTTTGGATTAACTCGGTTAATCATCCTAACCAAGATCGATTGTTGGATTACAAAAATTT
TTTTTATTCTGAGTTTTTTTCTCAGATTCTATCTGAGGGGTTTCCGATCGTTGTAGAAAT
CCCATTCTCGCTACGAGAATTTTTTTGTCCGAAAGAAAAAGAAATACCAAAGTTTCAGAA
TTTACGCTCTATTCATTCAATATTTTCCTTTTTAGAAGACAAATTTTTGCATTTGCATTA
TCTATCACATATAGAAATACCCTATCCTATCCATTTGGAAATCTTGGTTCAACTCCTTCA
ATACCATATCCAAGATGTTCCATCTTTGCATTTATTGCGATTCTTTCTCAACTACAATTC
GAATTGGAATAGTTTTATTACTTCAATCAAATCTTTTTTTCTTTTAAAAAAAGAAAATAA
AAGACTATTTCGATTCCTATATAACTCTTATGTATCAGAATATGAGTTTTTTTTGTTGTT
TCTTCGTAAACAATCTTCTTGCTTACCATTAGCATCTTCTGGAGGATTTTTGGAACGAAT
CCACTTTTCTAGGAAGATGGAACATTTTGGGATAATGGACCCTGGTTTTTTTCGGAAAAC
CTTATGGTTCTTTATGGATCCTCTTATGCATTATGTTCGATATCAAGGAAAGGCAATTCT
TGCATCAAAAGGAACTCTTTTTTTGAAGAAGAAATGGAAATGGTACCTTGTCAATTTCTG
CCAATATTCTTTTTCTTTTTGGACTCAACCGCGAAGGATCCATCTAAACCAATTGGCAAA
CTCTTGCTTCGATTTTTTGGGGTACCTTTCAAGTGTACCAAAAAGTCCTTTGTTAGTAAG
GAATCAAATGCTGGAGAATTCTTTTCTAATAGATACTCGAATGATAAAATTCGATACCAT
AGTCCCCGCTACTCTCCTCATAGGATCTTTATCAAAAGCTCAATTTTGTACTGGATCGGG
GCATCCTATTAGTAAACCCATTTGGACAGAGTTATCTGATTGCGATATTCTTGATCGATT
TGGTCAGATATGTAAAAATCTTTTTCATTATCATAGTGGATCTTCCAAAAAACGGACTTT
ATATCGACTAAAGTATATACTTCGACTTTCATGCGCTAGAACTTTAGCTCGTAAACATAA
AAGCACGGTACGAACTTTTATGCAACGATTGGGCTCGGTATTTTTAGAAGAATTTTTTAC
GGAAGAAGACCCAG
>Brachypodium_pinnatum_HE573928
CTTCTTCTTTCTGATTCAAGTAGAAATACAAATGGAAAAATTCGAAGAGATTTCAGAAAA
ACATAAATCTCGTCAACAATACTTTGTCTACCCACTTCTCTTTCAGGAGTTTCTTTATGC
ATTTGCCCATGATTATGGATTAAATGATTCTGAACCTGTGGAAATTGTT---AGTTGTAA
TAACAAAAAATTTAGTTCACTACTTGTGAAACGTTTAATTATTCGAATGTATCAGCAGAA
TTTTTGGATTAACTCGGTTAATCATCCTAACCAAGATCGATTGTTGGATTACAAAAATTA
TTTTTATTCTGAGTTTTTTTCTCAGATTCTATCTGAGGGGTTTGCGATCGTTGTAGAAAT
CCCATTCTCGCTACGAGAATTTTTTTGTCCGAAAGAAAAAGAAATACCAAAGTTTCAGAA
TTTACGCTCTATTCATTCAATATTTTCCTTTTTAGAAGACAAATTTTTGTATTTGCATTA
TCTATCACATATAGAAATACCCTATCCTATCCATTTGGAAATCTTGGTTCAACTCCTTCA
ATACCATATCCAAGATGTTCCATCTTTGCATTTATTGCGATTCTTTCTCAACTACTATTC
GAATTGGAATAGTTTTATTACTTCAATCAAATCTTTTTTTCTTTTAAAAAAAGAAAATAA
AAGACTATTTCGATTCCTATATAACTCTTATGTATCAGAATATGAGTTTTTCTTGTTGTT
TCTTCGTAAACAATCTTCTTGCTTACCATTAGCATCTTCTGGACGCTTTTTGGAACGAAT
CCACTTTTCTAGGAAGATGGAACATTTTGGGATAATGGACCCTGGTTTTTTTCGGAAAAC
CTTATGGTTCTTTATGGATCCTCTTATGCATTATGTTCGATATCAAGGAAAGGCAATTCT
TGCATCAAAAGGAACTCTTTTTTTGAAGAAGAAATGGAAATGGTACCTTGTCAATTTCTG
CCAATATTCTTTTTCTTTTTGGACTCAACCGCGAAGGATCCATCTAAACCAATTGGCAAA
CTCTTGTTTCGATTTTTTGGGGTACCTTTCAAGTGTACCAAAAAGTCCTTTGTTAGTAAG
GAATCAAATGCTGGAGAATTCTTTTCTAATAGATACTCGAATGATAAAATTCGATACCAT
AGTCCCCGCTACTCTCCTCATAGGATCTTTATCAAAAGCTCAATTTTGTACTGGATCGGG
GCATCCTATTAGTAAACCCATTTGGACAGAGTTATCTGATTGGGATATTCTTGATCGATT
TGGTCGGATATGTAAAAATCTTTTTCATTATCATAGTGGATCTTCCAAAAAACGGACTTT
GTATCGACTAAAGTATATACTTCGGCTTTCATGCGCTAGAACTTTAGCTCGTAAACATAA
AAGCACGGTACGAACTTTTATGCAACGATTGGGCTCGGTATTTTTAGAAGAATTTTTTAC
GGAAGAAGAGCAAG
>Brachypodium_sylvaticum_FR694878
-------------------------------ATGGAAAAATTCGAAGAGATTTCAGAAAA
ACATAAATCTCGTCAACAATACTTTGTCTACCCACTTCTCTTTCAGGAGTTTCTTTATGC
ATTTGCCCATGATTATGGATTAAATGATTCTGAACCTGTGGAAATTGTT---AGTTGTAA
TAACAAAAAATTTAGTTCACTACTTGTGAAACGTTTAATTATTCGAATGTATCAGCAGAA
TTTTTGGATTAACTCGGTTAATCATCCTAACCAAGATCGATTGTTGGATTACAAAAATTA
TTTTTATTCTGAGTTTTTTTCTCAGATTCTATCTGAGGGGTTTGCGATCGTTGTAGAAAT
CCCATTCTCGCTACGAGAATTTTTTTGTCCGAAAGAAAAAGAAATACCAAAGTTTCAGAA
TTTACGCTCTATTCATTCAATATTTTCCTTTTTAGAAGACAAATTTTTGCATTTGCATTA
TCTATCACATATAGAAATACCCTATCCTCTCCATTTGGAAATCTTGGTTCAACTCCTTCA
ATACCATATCCAAGATGTTTCATCTTTGCATTTATTGCGATTCTTTCTCAACTACTATTC
GAATTGGAATAGTTTTATTACTTCAATCAAATCTTTTTTTCTTTTAAAAAAAGAAAATAA
AAGACTATTTCGATTCCTATATAACTCTTATGTATCAGAATATGAGTTTTTCTTGTTGTT
TCTTCGTAAACAATCTTCTTGCTTACCATTAGCATCTTCTGGACGCTTTTTGGAACGAAT
CCACTTTTCTAGGAAGATGGAACATTTTGGGATAATGGACCCTGGTTTTTTTCGGAAAAC
CTTATGGTTCTTTATGGATCCTCTTATGCATTATGTTCGATATCAAGGAAAGGCGATTCT
TGCATCAAAAGGAACTCTTTTTTTGAAGAAGAAATGGAAATGGTACCTTGTCAATTTCTG
CCAATATTCTTTTTCTTTTTGGACTCAACCGCGAAGGATCCATCTAAACCAATTGGCAAA
CTCTTGCTTCGATTTTTTGGGGTACCTTTCAAGTGTACCAAAAAGTACTTTGTTAGTAAG
GAATCAAATGCTGGAGAATTCTTTTCTAATAGATACTCGAATGATAAAATTCGATACCAT
AGTCCCCGCTACTCTCCTCATAGGATCTTTATCAAAAGCTCAATTTTGTACTGGATCGGG
GCATCCTATTAGTAAACCCATTTGGACAGAGTTATCTGATTGGGATATTCTTGATCGATT
TGGTCGGATATGTAAAAATCTTTTTCATTATCATAGTGGATCTTCCAAAAAACGGACTTT
GTATCGACTAAAGTATATACTTCGGCTTTCATGCGCTAGAACTTTAGCTCGTAAACATAA
AAGCACGGTACGAACTTTTATGCAACGATTGGGCTCGGTATTTTTAGAAGAATTTTTTAC
GGAAGAAGAGCAAG
>Bromus_inermis_MT433187
----------------------------------------TTCGAAGGGTATTCAGAAAA
ACATAAATCTCGTCAACAATACTTTGTCTACCCACTTCTCTTTCAGGAGTATATTTATGC
ATTTGCCCATGATTATGGATTAAATGGTTCTGAACCTGTGGAAATAGTT---AGTTGTAA
TAACAAGAAATTTAGTTCACTACTTGTGAAACGTTTAATTATTCGAATCTATCAGCAGAA
TTTTTGGGATAACTCGGTTAATCATCCTAACCAAGATCGATTGTTGTATTACAAAAATTA
TTTTTATTCTGAGTTTTATTCTCAGATTCTATCTGAGGGATTTGCGATCCTTGTAGAAAT
CCCATTTTCGCTACGAGAATTATCTTGTCCGAAAGAAAAAGAAATACCAAAATTTCAGAA
TTTACGCTCTATTCATTCAATATTTCCCTTTTTAGAAGACAAATTTTTGCATTTGGATTA
TCTATCACATATAGAAATACCCTATCCTATCCATTTGGAAATCTTGGTTCAACTCCTTCA
ATACCGTATCCAAGATGTTCCATCTTTGCATTTATTGCGATTCTTTCTCAACTACTATTC
GAATTCGAATAGTTTTATTACTTCAATGAAATCCATTTTTCTTTTTAAAAAAGAAAATAA
AAGACTATTTCGATTCCTATATAACTCTTATGTATCAGAATATGAATTTTTCTTGTTGTT
TCTTCGTAAACAATCTTCTTGCTTACCATTAGCATCTTCTGGAACTTTTCTGGAACGAAT
CCACTTTTCTAGGAAGATGGAACATTTTTGGATAATGTACCCTGGTTTTTCTCGGAAAAA
CCTATGGTTCTTTATGGATCCTCTTATACATTATGTTCGATATCAAGGAAAAGCAATTCT
TGCATCAAAAGGCACTTTTTTTTTGAAGAAGAAATGGAAATGCTACCATATAAATTTATG
GCAATATTATTTCCGTTTTTGGACTCAGCCGCGAAGGATCCATATAAACCAATTAGCAAA
CTCTTGCTTCGATTTTATGGGGTACCTTTCCAGTGTACCAAAAAGTCCTTTGTTAGTAAG
GAATAAAATGCTGGAGAATTCATTTCTAATAGATACTCGAATGAAAAAATTCGATACCAT
------------------------------------------------------------
------------------------------------------------------------
------------------------------------------------------------
------------------------------------------------------------
------------------------------------------------------------
--------------
>Dactylis_glomerata_MT433191
----------------------------------------------------------AA
ACAAAAATCTCGTCAACAATACTTTGTCTACCCACTACTCTTTCAGGAGTATATTTATGC
ATTTGCCCATAATTATGGATTAAATGATTCCGAACCTGTGGAAATTGTT---AGTTGTAA
TAACAAGAAATTTAGTTCACTACTTGTGAAACGTTTAATTGTTCGAATGTATCAGCAGAA
TTTTTGGATTAACTCGGTTAATCATCCTAACCAAGATCGATTGTTGGATTACAAAATTGG
TTTTTATTCTGAGTTTTATTCTCAGATTCTATCGGAGGGATTTGCGATCGTTGTAGAAAC
CCCATTCTCGCTACGAGAATTACCTTGTCCGAAAGAAAAAAAAATACCCAAGTTTCAGAA
TTTACGCTCTATTCATTCAATATTTCCCTTTTTAGAAGACAAATTTTTGCATTTGGATTA
TTTATCACATATAGAAATACCCTATCCTATCCATTTGGAAATCTTGGTTCAATTCCTTCA
ATACCGTATCCAAGATGTTCCATCTTTGCATTTATTGAGATTCTTTCTCAACTACTATTC
AAATTGGAATAGTTTTATTACTTCAATGAAATCTATTTTTCTTTTTAAAAAAGAAAATAA
AAGACTATTTCGATTCCTATATAACTCTTATGTATCAGAATATGAATTTTTCTTCTTGTT
TCTTCGTAAACAATCTTCTTGCTTACCATTAGCATCTTCTGGAACTTTTTTGGAACGGAT
CCACTTTTCTAGGAAGATGGAACATTTTTGGATAATGTACCCTGGTTTTTTTAGGAAAAC
CATATGGTTTTTTATGGATCCTCTTATGCATTATGTTCGATATCAAGGAAAGGCCCTTTT
TGCATCAAAAGGTACTCTTTTTTTGAACAAAAAATGGAAATGGTACCTTATCCATTTGTG
GCAATATTTTTTCTCTTTTTGGATTCAGCCGCGAAGGATCCATCTAAACCAATTAGCAAA
CTCTTGCTTTGATTTTATGGGGTACCTTTCAAGTGTACCAAAAAGTCCTTTGTTAGTAAG
GAATCAAATGCTAGAGAATTCATTTCTAATAGATACTCAAATGCAAAAATTAGATACCAT
AGTTCCCGCTACTGTCCTCATAGGATACTTATCAAAAGCTCAATTTTGTACTGGATCGGG
CCAGCCTATTAGTAAGCCCATTTGGACAGATTTGTCAGATTGGGATATTCTTGATCGATT
TGGTCGGATATGTAGAAATCTTTTTCATTATCATAGTGGATCTTCTAAAAAACAGACTTT
GTATCGACTAAAGTATATA-----------------------------------------
------------------------------------------------------------
--------------
>Diarrhena_americana_FM253123
-------------------------------ATGGAAAAATTCGAAGGGTATTCAGAAAA
ACATAAATCTCGTCAACAATACTTTGTCTACCCACTTCTCTTTCAGGAGTATATTTATGC
ATTTGCCCATGATTATGGATTAAATGGTTCCGAACCTGTGGAAATTGTT---AGTTGTAA
TAACAAGAAATTTAGTTCACTACTTGTGAAACGTTTAATTATTCGAATGTATCAGCAGAA
TTTTTGGATTAACTCGGTTAATCATCCTAACCAAGATCGATTGTTGGATTACAAAAATTA
TTTTTATTCTGAGTTTTATTCTCAGATTCTATCTGAGGGGTTTGCGATCGTTGTAGAAAT
CCCATTCTCGCTACGAGAATTATCTTGTCCGAAAGAAAAAGAAATACCAAAGTTTCAGAA
TTTACGCTCTATTCATTCAATATTTCCCTTTTTAGAAGACAAATTTTTGCATTTGGATTA
TCTATCACATATAGAAATACCCTATCCTATCCATTTGGAAATCTTGGTTCAACTCCTTCA
ATACCGTATCCAAGATGTTCCATCTTTGCATTTATTGCGATTCTTTCTCAACTACTATTC
GAATTGGAATAGTTTTATTACTTCAATGAAATCGATTTTTCTTTTTAAAAAAGAAAATAA
AAGACTATTTCGATTCCTATATAACTCTTATGTATCAGAATATGAATTTTTCTTGTTGTT
TCTTCGTAAACAATCTTCTTGCTTACCATTAGCATTTTCTGGAACCTTTCTGGAACGAAT
CCACTTTTCTAGGAAGATGGAACATTTTGGGATAATGTACCCTGGTTTTTTTCGGAAAAC
CATATGGTTCTTTATGGATCCTCTTATGCATTATGTTCGATATCAAGGAAAGGCAATTCT
TGCATCAAAAGGAACTCTTTTTTTGAAGAAGAAATGGAAATGGTACCTTGTCAATTTCTG
GCAATATTCTTTCTCTTTTTGGACTCAACCGCGAAGGATCCATCTAAACCAATTAGCAAA
CTCTTGCTTCGATTTTCTGGGGTACCTTTCAAGTGTACCAAAAAGTCCTTTGTTAGTAAG
GAATCAAATGCTGGAGAATTCATTTCTAATAGATACTCGAATGAAAAAATTCGATACCAT
AGTCCCCGCTACTCCCCTCATAGGATCCTTATCAAAAGCTCAATTTTGTACTGGATCGGG
GCATCCTATTAGTAAACCCATTTGGACGGATTTATCAGATTGGGATATTCTTGATCGATT
TGGTCGGATATGTAGAAATCTTTTTCATTATCATAGTGGATCTTCGAAAAAACGGACTTT
GTATCGACTAAAGTATATACTTCGACTTTCATGCGCTAGAACTTTAGCTCGTAAACATAA
AAGCACGGTACGAACTTTTATGCAACGATTGGGTTCGGTATTTTTAGAAGAATTTTTTAC
GGAAGAAGAGCAAG
>Diarrhena_obovata_OK020228
CTTCTTCTCTCTGATTCAAGTAGAAATACAAATGGAAAAATTCGAAGGGTATTCAGAAAA
ACATAAATCTCGTCAACAATACTTTGTCTACCCACTTCTCTTTCAGGAGTATATTTATGC
ATTTGCCCATGATTATGGATTAAATGGTTCCGAACCTGTGGAAATTGTT---AGTTGTAA
TAACAAGAAATTTAGTTCACTACTTGTGAAACGTTTAATTATTCGAATGTATCAGCAGAA
TTTTTGGATTAACTCGGTTAATCATCCTAACCAAGATCGATTGTTGGATTACAAAAATTA
TTTTTATTCTGAGTTTTATTCTCAGATTCTATCTGAGGGGTTTGCGATCGTTGTAGAAAT
CCCATTCTCGCTACGAGAATTATCTTGTCCGAAAGAAAAAGAAATACCAAAGTTTCAGAA
TTTACGCTCTATTCATTCAATATTTCCCTTTTTAGAAGACAAATTTTTGCATTTGGATTA
TCTATCACATATAGAAATACCCTATCCTATCCATTTGGAAATCTTGGTTCAACTCCTTCA
ATACCGTATCCAAGATGTTCCATCTTTGCATTTATTGCGATTCTTTCTCAACTACTATTC
GAATTGGAATAGTTTTATTACTTCAATGAAATCGATTTTTCTTTTTAAAAAAGAAAATAA
AAGACTATTTCGATTCCTATATAACTCTTATGTATCAGAATATGAATTTTTCTTGTTGTT
TCTTCGTAAACAATCTTCTTGCTTACCATTAGCATTTTCTGGAACCTTTCTGGAACGAAT
CCACTTTTCTAGGAAGATGGAACATTTTGGGATAATGTACCCTGGTTTTTTTCGGAAAAC
CATATGGTTCTTTATGGATCCTCTTATGCATTATGTTCGATATCAAGGAAAGGCAATTCT
TGCATCAAAAGGAACTCTTTTTTTGAAGAAGAAATGGAAATGGTACCTTGTCAATTTCTG
GCAATATTCTTTCTCTTTTTGGACTCAACCGCGAAGGATCCATCTAAACCAATTAGCAAA
CTCTTGCTTCGATTTTCTGGGGTACCTTTCAAGTGTACCAAAAAGTCCTTTGTTAGTAAG
GAATCAAATGCTGGAGAATTCATTTCTAATAGATACTCGAATGAAAAAATTCGATACCAT
AGTCCCCGCTACTCCCCTCATAGGATCCTTATCAAAAGCTCAATTTTGTACTGGATCGGG
GCATCCTATTAGTAAACCCATTTGGACGGATTTATCAGATTGGGATATTCTTGATCGATT
TGGTCGGATATGTAGAAATCTTTTTCATTATCATAGTGGATCTTCGAAAAAACGGACTTT
GTATCGACTAAAGTATATACTTCGACTTTCATGCGCTAGAACTTTAGCTCGTAAACATAA
AAGCACGGTACGAACTTTTATGCAACGATTGGGTTCGGTATTTTTAGAAGAATTTTTTAC
GGAAGAAGAGCAAG
>Duthiea_brachypodium_MT433193
----------------------------------------TTCGAAGGGTATTCAGAAAA
ACATAAATCTCGTCAACAATACTTTGTCTACCCACTTCTCTTTCAGGAGTATATTTATGC
ATTTGCCCATGATTATGGATTAAATGGTTCCGAACCTGTGGAAATTGTT---AGTTGTAA
TAACAAGAAATTTAGTTCACTACTTGTGAAACGTTTAATTATTCGAATGTATCAGCAGAA
TTTTTGGATTAACTCGGTTAATCATCCTAACCAAGATCGATTGTTGGATTACAAAAATTA
TTTTTATTCTGAGTTTTATTCTCAGATTCTATCTGAGGGGTTTGCGATCGTTGTAGAAAT
TCCATTCTCGCTACGAGAATTTTCTTGTCCGAAAGAAAAAGAAATACCAAAGTTTCAGAA
TTTACGCTCTATTCATTCAATATTTCCCTTTTTAGAAGACAAATTTTTGCATTTGGATTA
TCTATCACATATAGAAATACCCTATCCTATCCATTTGGAAATCTTGGTTCAACTCCTTCA
ATACCGTATCCAAGATGTTCCATCTTTGCATTTATTGCGATTCTTTCTCAACTACTATTC
GAATTGGAATAGTCTTATTACTTCAATGAAATCTATTTTTTTTTTGAAAAAAGAAAATAA
AAGACTATTTCGATTCCTATATAACTCTTATGTATCAGAATTTGAATTTTTCTTGTTGTT
TCTTCGTAAAGAATCTTCTTGCTTACCATTAGCATCTTCTGGAACCTTTCTGGAACGAAT
CCACTTTTCTAGGAAGATGGAACATTTTGGCGTAATGTACCCAGGTTTTTTTCGGAAAAC
CGTATGGTTCTTTATGGACCCTCTTATGCATTATGTTCGATATCAAGGAAAGGCAATTTT
TGCATCAAAAGGAACTCTTTTTTTGAAGAAGAAATGGAAAAGTTACCTTGTCAATTTCTG
GCAATATTCTTTCTCTTTTTGGACTCAACCGCGAAGGATCCATCTAAACCAATTAGCAAA
CTCTTGCTTCGATTTTCTGGGGTACCTTTCAAGTGTACCAAAAAGTCCTTTGTTAGTAAG
GAATCAAATGCTGGAGAATTCATTTCTAATAGATACTCGAATGAAAAAATTCGATACCAT
AGTCCCTGCTACTCCCCTCATTGGATCCTTATCAAAAGCTCAATTTTGTACTGGATCGGG
GCATCCCATTAGTAAACCTATTTGGACCGATTTATCAGATTGGGATATTCTTGATCGATT
TGGTCGGATATGTAGAAATCTTTTTCATTATCATAGCGGATCTTCGAAAAAACGGACTTT
GTATCGACTAAAGTATATACTTCGACTTTCATGCGCTAGAACTTTAGCTCGGAAACATAA
AAGCACGGT---------------------------------------------------
--------------
>Ehrharta_calycina_OK020229
TTTATTCTCTCTGATTCAAGTAGAAATAAAAATGGAAAAATTTGAAGGGTATTCAAAAAA
CCAAAAATTTCGTCAACAATATTTTGTCTACCCACTACTCTTTCAGGAGTATATTTATGC
ATTTGCTCATGATTATGGATTAAACGGCTCCGAACCTGTCGAAATTTTT---GGTTGTAA
TAACAAGAAATTTAGTTCACTACTTGTGAAACGTTTAATTATTCGAGTGTATCAACAGAA
TTTTAGGATTAATTCGGTTAATCACCCTAACCAAGATCGATTGTTGGATTACAACAATTA
TTTTTATTCTGAGTTTTTTTCTCAGATTCTATCTGAGGGGTTTGCGATCGTAGTAGAAAT
TCCATTCTCGCTACGAGAACTGTCTTGTCCGGAAGAAAAAGAAATACCAAAGTTTCAGAA
TTTACGATCTATTCATTCAATATTTCCCTTTTTAGAAGACAAATTTTTGCATTTACATTA
TCTATCGCATATAGAAATACCTTACCCTATCCATTTGGAAATCTTGGTTCAACTCCTTCA
ATATCGGACCAAGGATGTTCCATCTTTGCATTTATTGCGATTCTTTCTCAACTACTATTC
AAATTGGAATAGTTTTATTACCTCAATGAAACCCATTTTTCAAAAAAAAAATGAAAATAA
AAGACTATTTCGATTCCTGTATAACTCATATGTATCAGAATATGAATTTTTCTTGTTGTT
TCTTCGTAAACAATCCTCTTGCTTACGATTAACTTTTTCTGGGACCTTTCTGGAACGAAT
CCACTTTTCTAGGAAGATGGAACATTTTGGGGTAATGTACCCAGGTTTTTTTCAGAAAAC
CCTATGGTCTTTTATGGATCCTCTTATGCATTATGTTCGATACCAAGGAAAGGCTATTTT
TTCTTCAAAAGGAACCTTTTTTTTGAAGAAGAAATGGAAATGTTATTTTGTCAATTTGTG
GCAATATTCTTTCTCTTTTTGGACTCAACCGCAAAGGATCCATCTAAACCAATTAGCGAA
CTCTTGCTTCGATTTTTTGGGGTACCTTTCAAGTGTACCAAAAAATACTTTGTTAGTAAG
GAATCAAATGCTGGAGAATTCATTTCTAATAGATACTCAAATAAAGAAATTCGATACCAC
AGTTCCCAGTACTCCCCTCATTGGATCCTTAGTAAAAGCCCAATTTTGTACTGGATCGGG
GCATCCTATTAGTAAACCCATTTGGACCGATTTATCAGATTGGGATATTGTTGATCGATT
TGGTCGGATATCTAGAAATCTTTTTCATTATCATAGTGGATCTTCGAAAAAACAAACTTT
GTATCGACTAAAGTATATACTTCGACTTTCATGTGCTAGAACTTTAGCTCGTAAACATAA
AAGTACGGTACGAGCTTTTATGCAACGGTTGGGTTCGGTATTTTTAGAAGAATTTTTTAC
GGAAGAAGACCCCT
>Elymus_caninus_OK020230
CTTCTTCTCTCTGATTCAAGTAGAAATACAAATGGAAAAATTCGAAGGGTATTCAGAAAA
ACATAAATCTCGTCAACAATACTTTGTCTACCCACTTCTCTTTCAGGAGTATATTTATGC
ATTTGCCCATGATTATGGATTAAATGGTTCTGAACCTGTGGAAATAGTTGTTAGTTGTAA
TAACAAGAAATTTAGTTCACTACTTGTGAAACGTTTAATTATTCGAATGTATCAGCAGAA
TTTTTTGGATAACTCGGTTAATCATCCTAACCAAGATCGATTATTGGATTACAAAAATTA
TTTTTATTCTGAGTTTTATTCTCAGATTCTATCTGAAGGGTTTGCGATCGTTGTGGAAAT
CCCATTCTCGCTACGGGAATTATTTTGTCCGAAAGAAAAAGAAATACCAAAGTTTCAGAA
TTTACGCTCTATTCATTCAATATTTCCCTTTTTAGAAGACAAATTTTTGCATTTGGATTA
TCTATCACATATAGAAATACCCTATCCTATCCATTTGGAAATCCTGGTTCAACTCCTTCA
ATACCGTATCCAAGATGTTCCATCTTTGCATTTATTGCGATTCTTTCTCAACTACTATTC
GAATTGGAATAGTTTTATTACTTCAATGAAATCCATTTTTTTTTTTCAAAAAGAAAATAA
AAGACTATTTCGATTCCTATATAACTCTTATGTATCAGAATATGAATTTTTTTTGTTGTT
TCTTCGTAAACAATCTTCTTGCTTACCATTAGCATCTTCTGGAACTTTTCTGGAACGAAT
CCACTTTTCTAGGAAGATGGAACATTTTGGGATAATGTACCCTGGTTTTTCTCGGAAAAC
CCTATGGTTCTTTATGGATCCTCTTATGCATTATGTTCGATATCAAGGAAAGGCAATTCT
TGCATCAAAAGGCACTTTTTTTTTGAAGAAGAAATGGAAATGCTACCTTATCAATTTCTG
GCAATATTATTTCCGTTTTTGGACTCAGCCGCGAAGAATCCATATAAACCAATTAGCAAA
CTCTTGCTTCGATTTTATGGGGTACCTTTCAAGTGTACCAAAAAGTACTTTGTTAGTAAG
GAATCAAATGCTGGAGAATTCATTTCTAATAGATACTCGAATGAAAAAATTCGATACCAT
AGTCCCCGCTACTCTCCTCATAGGATACTTATCAAAAGCTCAATTTTGTACTGGATCGGG
GCATCCTATTAGTAAACCCATTTGGACGGATTTATCAGATTGGGATATTCTTGATCGATT
TGGTCGGATATGTAGAAATCTTTTTCATTATCATAGTGGATCTTCGAAAAAACAGACTTT
GTATCGACTAAAGTATATACTTCGACTTTCATGCGCTAGAACTTTAGCTCGTAAACATAA
AAGCACGGTACGAACTTTTATGCAACGATTGGGTTCGGCATTTTTAGAAGAATTTTTTAC
GGAAGAAGAGCAAG
>Elymus_hystrix_OK020231
CTTCTTCTCTCTGATTCAAGTAGAAATACAAATGGAAAAATTCGAAGGGTATTCAGAAAA
ACATAAATCTCGTCAACAATACTTTGTCTACCCACTTCTCTTTCAGGAGTATATTTATGC
ATTTGCCCATGATTATGGATTAAATGGTTCTGAACCTGTGGAAATAGTTGTTAGTTGTAA
TAACAAGAAATTTAGTTCACTACTTGTGAAACGTTTAATTATTCGAATGTATCAGCAGAA
TTTTTTGGATAACTCGGTTAATCATCCTAACCAAGATCAATTATTGGATTACAAAAATTA
TTTTTATTCTGAGTTTTATTCTCAGATTCTATCTGAAGGGTTTGCGATCGTTGTGGAAAT
CCCATTCTCGCTACGGGAATTATTTTGTCCGAAAGAAAAAGAAATACCAAAGTTTCAGAA
TTTACGCTCTATTCATTCAATATTTCCCTTTTTAGAAGACAAATTTTTGCATTTGGATTA
TCTATCACATATAGAAATACCCTATCCTATCCATTTGGAAATCCTGGTTCAACTCCTTCA
ATACCGTATCCAAGATGTTCCATCTTTGCATTTATTGCGATTCTTTCTTAACTACTATTC
GAATTGGAATAGTTTTATTACTTCAATGAAATCCATTTTTCTTTTTCAAAAAGAAAATAA
AAGACTATTTCGATTCCTATATAACTCTTATGTATCAGAATATGAATTTTTTTTGTTGTT
TCTTCGTAAACAATCTTCTTGCTTACCATTAGCATCTTCTGGAACTTTTCTGGAACGAAT
CCACTTTTCTAGGAAGATGGAACATTTTGGGATAATGTACCCTGGTTTTTCTCGGAAAAC
CCTATGGTTCTTTATGGATCCTNTTATGCATTATGTTCGATATCAAGGAAAGGCAATTCT
TGCATCAAAAGGCACTTTTTTTTTGAAGAAGAAATGGAAATGCTACCTTATCAATTTCTG
GCAATATTATTTCTGTTTTTGGACTCAGCCGCGAAGAATCCATATAAACCAATTAGCAAA
CTCTTGCTTCGATTTTATGGGGTACCTTTCAAGTGTACCAAAAAGTACTTTGTTAGTAAG
GAATCAAATGCTGGAGAATTCATTTCTAATAGATACTCGAATGAAAAAATTCGATACCAT
AGTCCCCGCTACTCTCCTCATAGGATACTTATCAAAAGCTCAATTTTGTACTGGATCGGG
GCATCCTATTAGTAAACCCATTTGGACGGATTTATCAGATTGGGATATTCTTGATCGATT
TGGTCGGATATGTAGAAATCTTTTTCATTATCATAGTGGATCTTCGAAAAAACGGACTTT
GTATCGACTAAAGTATATACTTCGACTTTCATGCGCTAGAACTTTAGCTCGTAAACATAA
AAGCACGGTACGAACTTTTATGCAACGATTGGGTTCGGCATTTTTAGAGGAATTTTTTAC
GGAAGAAGAGCAAG
>Festuca_pratensis_MT433198
--------------------------------TGGAAAAATTCGAAGGGTATTCAGAAAA
ACACAAATCTCGTCAACAATACTTTGTCTACCCACTACTCTTTCAGGAGTATATTTATGC
ATTTGCCCATGATTATGGATTAAATGATTTCGAACCTGTGGAAATATTT---AGTTGTAA
TAACAAGAAATTTAGTTCACTACTTGTGAAACGTTTAATTATTCGAATGTATCAGCAGAG
TTTTTGGATGAACTCGGTTAATCATCCTAACCAGGATCGATTGTTGGATTACAAAATTGG
TTTTTATTCTGAGTTTTATTCTCAGATTCTATCTGAGGGATTTGCGATCGTTGTAGAAAC
TCCATTCTCGCTACGAGAATTACCTTGCCCGAAAGAAAAAGAGATACCCAAGTTTCAGAA
TTTACACTCTATTCATTCAATATTTTCCTTTTTAGAAGACAAATTTGTGCATTTGGATTA
TTTATCACATATAGAAATACCCTATCCTATCCATTTGGAAATCTTGGTTCAACTCCTTCA
ATACCGTCTCCAAGATGTTCCATCTTTGCATTTATTGCGATTCTTTCTCAACAATTATTC
AAATTGGAATAGTTTTATTACTTCAATGAAATCTATTTTTCTTTTTAAAAAAGAAAATAA
AAGACTATTTCGATTCCTATATAACTCTTATGTATCAGAATATGAATTTTTCTTGTTGTT
TCTTCGTAAACAATCTTCTTGCTTACCATTAGCAGCTTCAGGAACTTTTTTGGAACGAAT
CCACCTTTCTAAGAAGATGGAACATTTTTGGATAATGTATCCTGGTTTTTTTAGGAAAAC
TATATGGTTTTTTATGGATCCTCTTATGCATTATGTTCGATATCAAGGAAAGGCCCTTTT
TGCATCAAAAGGTACTCTTTTTTTGAACAAAAAATGGAAATGGTATCTTATCAATTTGTG
GCAATATTGTTTCTCTTTTTGGACTCAGCCGCGAAGGATCCATCTAAACCAATTAGCAAA
CTCTTGCTTTGATTTTATGGGGTACCTTTCAAGTGTACCAAAAAGTCCTTTCTTAGTAAA
GAATCAAATGCTGGATAATTCATTTCTAATAGATACTCTAATCCAAAAATTGGATACCAT
AGTTCCCGCTACTGCCCTCATAGGATACTTATCAAAAGCTCAATTTTGTACTGGATCGGG
CCATCCTATTAGTAAACCCATTTGGACAGATTTATCAGATTGGGATATTCTTGATCGATT
TGGTCGGATATGTAGAAATCTTTTTCATTATCATAGTGGATCTTCAAAAAAACGGACTTT
GTATCGACTAAAGTATATACTTCGACTTTCATGCGCTAGAACTTTAGCTCGTAAACATAA
AAGCACGGTACGAACTTTTATGCAACGATTAGGTTCGGCATTTTTAGAAGAATTTTTTAC
CGAAGAAGAGCTAG
>Glyceria_occidentalis_MT433202
--------------------------------TGGAAAAATTCGAGAGGTATTCAGAAAA
ACATAAATCTCGTCAACAATACTTCGTCTACCCACTACTCTTTCAGGAGTATATTTATGC
ATTTGCCCATGATTATGGATTAAAAGGTTCCCAACCTGTGGAAATTCTT---AGTTGTAA
TAACAAGAAATTTAGTTCACTACTTGTGAAACGTTTAATTATTCGAATGTATCAGCAGAA
TTTTTGGATTAACTCGGTTAATCATCTTAACCAAGATCGATTGTTGGATTACAAAAATTA
TTTTTATTCTGAGTTTTATTCTCAGATTCTATCTGAGGGGTTTGCAATCGTTGTAGAAAT
CCCATTTTCGTTACGAGAATTCTTTTGTCTGAAAGAAAAAGAAATACCAAAGTTTCAGAA
TTTACGCTCTATTCATGCAATATTTCCCTTTTTAGAAGACAAATTTTTGCATTTGGATTA
TCTATCACATATAGAAATACCCTATCCTATCCATTTGGAAATATTGGTTCAACTCCTTCA
ATACCGTATCCAAGATGTTCCATCTTTGCATTTATTACGATTCTTTCTCAACTACTATTC
GAATTGGAATAGTCTTATTACTTCAATGAAATCCATTTTTCTTTTGAAAAAAGAAAATAA
AAGACTATTTCGATTCCTATATAACTCTTATGTATCAGAATATGAATTTTTCTTGTTGTT
TCTTCGTAAACAATCTTCTTTTTTACCATTAGTATCTTCTGGAACCTTTCTGGAACGAAT
CCACTTTTCTAGGAAAATGGAACATTTTGGGGTAATGTACCCAGGTTTTTTTCGTAAAAC
CTTATGGTTCTTTATGGATCCTCTTATGCATTATGTTCGATATCAAGGAAAAGCAATTCT
TGCATCAAAAGGCACTTTTTTTTTGAAGAAGAAATGGAAATGTTACTTTGTCTATTTCTG
GCAATATTCTTTTTCTTTTTGGACTCAACCGCGAAGGATCCATCTAAACCAATTAGCAAA
TTCTTGCTTTGATTTTCTGGGGTACCTTTCAAGTGTACCAAAAAGTCCTTTGTTAGTAAG
GAATCAAATGCTGGAGAATTCATTTCTAATAGATACTCGAATGAAAAAATTCGATACCAT
AGCCCCCGCTATTCCCCTCATTGCATCCTTATCAAAAGCTCAATTTTGTACTAGATCGGG
GCATCCCATTAGTAAACCTATTTGGACTGATTTATCAGATTGGGATATTCTTGATCGATT
TGGTCGGATATGTAGAAATCTTTTTCATTATCATAGTGGATCTTCGAAAAAACAGACTTT
GTATCGACTAAAGTATATACTTAGACTTTCATGTGCTAGAACTTTAGCTCGTAAACATAA
AAGCACGGTACGAACTTTTATGCTACGATTGGGTTCGGTATTTTTAGAAGAATTTTTTAC
CGAGGAAGACCAAG
>Glyceria_striata_KC123408
-------------------------------ATGGCAAAATTCGAGGGGTATTCAGAAAA
ACATAAATCTCGTCAACAATACTTCGTCTATCCACTACTCTTTCAGGAATATATTTATGC
ATTTGCCCATGATTATGGATTAAAAGGTTCCCAACCTGTGGAAATTGTT---AGTTGTAA
TAACAAGAAATTTAGTTCACTACTTGTGAAACGTTTAATTATTCGAATGTATCAGCAGAA
TTTTTGGATTAACTCGGTTAATCATCTTAACCAAGATCGATTGTTGGATTACAAAAATTA
TTTTTATTCTGAGTTTTATTCTCAGATTCTATCTGAGGGGTTTGCGATCGTTGTAGAAAT
CCCATTCTCGTTACGAGAATTATTTTGTCTGAAAGAAAAAGAAATACCAAAGTTTCAGAA
TTTACGCTCTATTCATTCAATATTTCCCTTTTTAGAAGACAAATTTTTGCATTTGGATTA
TCTATCACATATAGAAATACCCTATCCTATCCATTTGGAAATATTGGTTCAACTCCTTCA
ATACCGTATCCAAGATGTTCCATCCTTGCATTTATTGCGATTCTTTCTCAACTACTATTC
GAATTGGAATAGTCTTATTACTTCAATGAAATCCATTTTTATTTTGAAAAAAGAAAATAA
AAGACTATTTCGATTCCTATATAACTCTTATGTATCAGAATATGAATTTTTCTTGTTGTT
TCTTCGTAAACAATCTTCTTTTTTACCATTAGTATCTTCTGGAACCTTTCTGGAACGAAT
CCACTTTTCTAGGAAAATGGAACATTTTGGGGTAATGTACCCAGTTTTTTTTCGTAAAAC
CTTATGGTTCTTTATGGATCCTCTTATGCATTATGTTCGATATCAAGGAAAAGCAATTCT
TGCATCAAAAGGAACTTTTTTTTTGAAGAAGAAATGGAAATGTTACTTTGTCTATTTCTG
GCAATATTCTTTTTCTTTTTGGACTCAACCGCGAAGGATCCATCTAAACCAATTAGCAAA
TTCTTGCTTCGATTTTCTGGGGTACCTTTCAAGTGTACCAAAAAGTCCTTTGTTAGTAAG
GAATCAAATGCTGGAGAATTCATTTCTAATAGATACTCGAATGAAAAAATTCGATACCAT
AGTCCCCGCTATTCCCCTCATTGCATCCTTATCAAAAGCTCAATTTTGTACTAGATCGGG
GCATCCCATTAGTAAACCTATTTGGACCGATTTATCAGATTGGGATATTCTTGATCGATT
TGGTCGGATATGTAGAAATCTTTTTCATTATCATAGTGGATCTTCGAAAAAACAGACTTT
GTATCGACTAAAGTATATACTTCGACTTTCATGCGCTAGAACTTTAGCTCGTAAACATAA
AAGCACGGTACGAACTTTTATGCTACGATTGGGTTCGGTATTTTTAGAAGAATTTTTTAC
CGAGGAAGAGCAAG
>Helictochloa_hookeri_KM974734
CTTCTTCTCTCTGATTTAAGTAGAAATACAAATGGAAAAATTCGAAGGGTATTCAGAAAA
ACAAAAATCTCGTCAACAATACTTTGTCTACCCACTACTCTTTCAGGAGTATATTTATGC
ATTTGCCCATGATTATGGATTAAATGATTCTGAACCTGTGGAAATTTTT---TGTTGTAA
TAACAAAAAATTTAGTTCACTACTTGTGAAACGTTTAATTACTCGAATGTATCAGCAGAA
TTTTTGGATTAACTCGGTTAATCATCCTAACCAAGATCAATTATTGGATTACAAAATTGG
TTTTTATTCTGAGTTTTATTCTCATATTCTATCTGAGGGATTTGCGATCGTTGTAGAAAC
CCCATTCTCGCTACGAGAATTACCTTGTCCGAAAGAAAAAGAAATACCCAAGTTTCAGAA
TTTACGCTCTATTCATTCAATATTTCCCTTTTTAGAAGACAAATTTTTGCATTTGGATTA
TTTATCACATATAGAAATACCCTATCCTATCCATTTGGAAATCTTGGTTCAACTCCTTCA
ATACCGTATCCAAGATGTTCCATCTTTGCATTTATTGCGATTCTTTCTCAACTACTATTC
AAATTGGAATAGTTTTATTACTTCAATGAAATCTATTTTTCTTTTTAAAAAAGAAAATAA
AAGACTATTTCGATTCCTATATAATTCTTATGTATCAGAATATGAATTTTTCTTGTTGTT
TCTTCGTAAACAATCTTCTTGCTTACCATTAGCATCTTCTGGAACTTTTTTGGAACGAAT
CCACTTTTCTAGGAAGATGGAACATTTTGGGATAATGTACCCTGGTTTTTTTAGGAAAAC
CATATGGTTTTTTATGGATCCTCTTATGCATTATGCTCGATATCAAGGAAAGGCCTTTTT
TGCATCAAAAGGTACTCTTTTTTTGAACAAAAAATGGAAATGGTACCATATCAATTTATG
GCAATATTTTTTCTCTTTTTGGACTCAGCCGCGAAGAATCCATCTAAACCAATTAGCAAA
CTCTTGCTTTGATTTTATGGGGTACCTTTCAAGTGTACCAAAAAGTCCTTTGTTAGTAAG
GAATCAAATGCTGGAGAATTCATTTCTAATAGATACTCGAATGCAAAAATTAGATACCAT
AGTTCCCGCTACTGCCCTCATAGGATACTTATCAAAAGCTCAATTTTGTACTGGATCGGG
CCATCCTATTAGTAAACCCATTTGGACAGATTTATCAGATTGGGATATTCTTGATCGATT
TGGTCGGATATGTAGAAATCTTTTTCATTATCATAGTGGATCTTCGAAAAAACGGACTTT
GTATCGACTAAAGTATATACTTCGACTTTCATGCGCTAGAACTTTAGCTCGTAAACATAA
AAGCACGGTACGAACTTTTATGCAACGATTAGGTTCGACATTTTTAGAAGAATTTTTTAC
CGAAGAAGAGC---
>Helictotrichon_pubescens_EF137502
CTTCTTCTCTCTGATTCA-GTAGAAATACAAATGGAAAAATTCGAAGGGTATTCAGAAAA
ACACAAATCTCCTCAACAATACTTTGTCTACCCACTACTCTTTCAGGAGTATATTTATGC
ATTTGCCCATGATTATGGATTAAATGATTCCGAATCTGTGGAAATTGTT---AGTTGTAA
TAACAAGAAATTTAGTTCACTACTTGTGAAACGTTTAATTATTCGAATGTATCAGCAGAA
TTTTGGGATTAACTCGGTTAATTATCCTAACCAAGATCGATTGTTGGATTACAAAATTGG
TTTTTATTCTGAGTTTTATTCTCAGATTCTATCTGAGGGATTTGCAATCGTTGTAGAAAT
CCCATTCTCGCTACGAGAATTATTTTGTCCGAAAGAAAAAGAAATACCCAAGTTTCAGAA
TTTACGCTCTATTCATTCAATATTTCCCTTTTTAGAAGACAAATTTTTGCATTTGGATTA
TTTATCACATATAGAAATACCCTATCCTATCCATTTGGAAATTTTGGTTCAACTCCTTCA
ATACCGTATCCAAGATGTTCCATCTTTGCATTTATTGCGATTCTTTCTCAACTACTATTC
AAATTGGAATAGTTTTATTACTTCAATGAAATCCATTTTTATTTTAAAAAAAGAAAATAA
AAGACTATTTCGATTCCTATATAACTCTTATGTATCAGAATATGAATTTTTCTTGTTGTT
TCTTCGTAAACAATCCTCTTGCTTACCATTAGCATCTTCTGGAACTTTTTTGGAGCGAAT
CCACTTTTCGAGGAAGATGGAACATTTTAGGATAAGGTACCCTGGTTTTTTTAGGAAAAC
CATATGGTTTTTTATGGATCCTCTTATGCATTATGTTCGATATCAAGGAAAGTCTATTTT
TGCATCAAAAGGAACTCTTTTTTTCAACAAAAAATGGAAACGGTACCTTATCCATTTGTG
GCAATATTTTTTCTCTTTTTGGACTCAGCCGCGAAGGATCCATCTAAACCAATTAGCAAA
CTCTTGCTTCGATTTTATGGGGTACCTTTCAAGTGTACCAAAAAGGACTTTGTTAGTAAG
GAATAAAATGCTCGAGAATTCGTTTCTAATAGATACTCGAATGCAAAAATTAGATACCAT
AGTTCCCGCTACTGCCCTCATAGGATACTTATCAAAAGCTCAATTTTGTACTGGATCGGG
CCATCCTATTAGTAAACCTATTTGGACAGATTTATCAGATTGGGATATTCTTGATCGATT
TGGTCGGATATGTAGAAATCTTTTTCATTATCATAGTGGATCTTCGAAAAAACAGACTTT
GTATCGACTAAAGTATATACTTCGACTTTCATGCGCTAGAACTTTAGCTCGTAAACATAA
AAGCACGGTGCGAACTTTTATGCAACGATTAGGTTCGGCATTTTTAGAAGAATTTTTTAC
CGAAGAAGAGCTAG
>Hesperostipa_spartea_EU489187
-------------------------------ATGGAAAAATTCGAAGGGTATTCAGAAAA
ACATAAATCTCGTCAACAATACTTTGTCTACCCACTTCTCTTTCAGGAGTATATTTATGC
ATTTGCCCATGATTATGGATTAAATGGTTCCGAACCTGTGGAAATTGTT---AGTTGTAA
TAACAAGAAATTTAGTTCACTACTTGTGAAACGTTTAATTATTCGAATGTATCAGCAGAA
TTTTTGGATTAACTCGGTTAATCATCCTAACCAAGATCGATTGTTTAATTACAAAAATTC
TTTTTATTCTGAGTTTTATTCTCAGATTCTATCTGAGGGGTTTGCGATCGTTGTAGAAAT
CCCATTCTCGCTACGAGAATTATCTTGTCCGAAAGAAAAAGAAATACCAAAGTTTCAGAA
TTTACGCTCTATTCATTCAATATTTCCCTTTTTAGAAGACAAATTTTTGCATTTGGATTA
TCTATCACATATAGAAATACCCTATCCTATCCATTTGGAAATCTTGGTTCAACTCCTTCA
ATACCGTATCCAAGATGTTCCATCTTTGCATTTATTGCGATTCTTTCTC-----------
------------------------------------------------------------
------------------------------------------------------------
------------------------------------------------------------
------------------------------------------------------------
------------------------------------------------------------
------------------------------------------------------------
------------------------------------------------------------
------------------------------------------------------------
------------------------------------------------------------
------------------------------------------------------------
------------------------------------------------------------
------------------------------------------------------------
------------------------------------------------------------
------------------------------------------------------------
--------------
>Hordeum_bulbosum_OK020232
TCTCTTCTCTCTGATTCAAGTAGAAATACAAATGGAAAAATTCGAAGGGTATTCAGAAAA
ACAGAAATCTCGTCAACAATACTTTGTCTACCCACTTCTCTTTCAGGAGTATATTTATGC
ATTTGCTCATGATTATGGATTAAACGGTTCTGAACCTGTGGAAATTGTT---AGTTGGAA
TAACAAGAAATTTAGTTCACTACTTGTGAAACGTTTAATTATTCGAATGTATCAGCAGAA
TTTTTTGGATAACTCGGTTAATCATCCTAACCAAGATCGATTATTGGATTACAAAAATTA
TTTTTATTCTGAGTTTTATTCTCAGATTCTATCTGAGGGGTTTGCGATTGTTGTGGAAAT
CCCATTCTCGCTACGGGAATTATCTTGTCCGAAAGAAAAAGAAATACCAAAGTTTCAGAA
TTTACGCTCTATTCATTCAATATTTCCCTTTTTAGAAGACAAATTTTTGCATTTGGATTA
TCTATCACATATAGAAATACCCTATCCTATCCATTTGGAAATCTTGGTTCAACTCCTTCA
ATACCGTATCCAAGATGTTCCATCTTTGCATTTATTGCGATTCTTTCTCAACTACTATTC
GAATTGGAATAGTTTTATTACTTCAATGAAATCCTTTTTTTTTTTTCAAAAAGAAAATAA
AAGACTAGTTAAATTCCTATATAACTCTTATGTATCAGAATATGAATTTTTCTTGTTGTT
TCTTCGTAAACAATCTTCTTGCTTACCATTAGCATATTCTGGAACTTTTCTGGAACGAAT
CCACTTTTCTAGGAAGATGGAACATTTTGGGATAATGTACCCTGGTTTTTCTCGGAAAAC
CTTATGGTTCTTTATGGATCCTCTTATGCATTATGTTCGATATCAAGGAAAGGCAATTCT
TGCATCAAAAGGAAGTTTTTTTTTGAAAAAGAAATGGAAATGCTACCTTATCAATTTCTG
GCAATATTATTTCTTTTTTTGGACTCAGCCGCGAAGAATCCATATAAACCAATTAGCAAA
CTCTTGCTTCGATTTTATGGGATACCTTTCAAGTGTACCAAAAAGTCCTTTGTTAGTAAG
GAATCAAATGCTGGAGAATTCATTTCTCATAGATACTCGAATGAAAAAATTCGATACCAT
AGTCCCCGCTACTCTCCTCATAGGATACTTATCAAAAGCTCAATTTTGTACTGGATCGGG
GCATCCTATTAGTAAACCCATTTGGACGGATTTATCAGATTGGGATATTCTTGATCGATT
TGGTCGGATATGTAGAAATCTTTTTCATTATCATAGTGGATCTTCGAAAAAACAGACTTT
GTATCGACTAAAGTATATACTTCGACTTTCATGCGCTAGAACTTTAGCTCGTAAACATAA
AAGCACGGTACGAACTTTTATGCAACGATTGGGTTCGGCATTTTTAGAAGAATTTTTTAC
GGAAGAAGAGCAAG
>Hordeum_vulgare_OK020233
CTTCTTCTCTCTGATTCAAGTAGAAATACAAATGGAAAAATTCGAAGGGTATTCAGAAAA
ACAGAAATCTCGTCAACAATACTTTGTCTACCCACTTCTCTTTCAGGAGTATATTTATGC
ATTTGCTCATGATTATGGATTAAACGGTTCTGAACCTGTGGAAATAGTT---AGTTGGAA
TAACAAGAAATTTAGTTCACTACTTGTGAAACGTTTAATTATTCGAATGTATCAGCAGAA
TTTTTTGGATAACTCGGTTAATCATCCTAATCAAGATCGATTATTGGATTACAAAATTTT
TTTTTATTCTGAGTTTTATTCTCAGATTCTATCTGAGGGGTTTGCGATTGTTGTGGAAAT
CCCATTCTCGCTACGGGAATTATCTTGTCCGAAAGAAAAAGAAATACCAAAGTTTCAGAA
TTTACGCTCTATTCATTCAATATTTCCCTTTTTAGAAGACAAATTTTTGCATTTGGATTA
TCTATCACATATAGAAATACCCTATCCTATCCATTTGGAAATCTTGGTTCAACTCCTTCA
ATACCGTATCCAAGATGTTCCATCTTTGCATTTATTGCGATTCTTTCTCAACTACTATTC
GAATTGGAATAGTTTTATTACTTCAATGAAATCCATTCTTTTTTTTCAAAAAGAAAATAA
AAGACTAGTTAAATTCCTATATAACTCTTATGTATCAGAATATGAATTTTTCTTGTTGTT
TCTTCGTAAACAATCTTCTTGCTTACCATTAGCATATTCTGGAACTTTTCTGGAACGAAT
CCACTTTTCTAGGAAGATGGAACATTTTGGGATAATGTACCCTGGTTTTTCTCGGAAAAC
CTTATGGTTCTTTATGGATCCTCTTATACATTATGTTCGATATCAAGGAAAGGCAATTCT
TGCATCAAAAGGCAGTTTTTTTTTGAAAAAGAAATGGAAATGCTACCTTATCAATTTCTG
GCAATATTATTTCTTTTTTTGGACTCAGCCGCGAAGAATCCATATAAACCAATTAGCAAA
CTCTTGCTTCGATTTTATGGGATACCTTTCAAGTGTACCAAAAAGTCCTTTGTTGGTAAG
GAATCAAATGCTGGAGAATTCATTTCTCATAGATACTCGAATGAAAAAATTCGATACCAT
AGTCCCCGCTACTCTCCTCATAGGATACTTATCAAAAGCTCAATTTTGTACTGGATCGGG
GCATCCTATTAGTAAACCCATTTGGACGGATTTATCAGATTGGGATATTCTTGATCGATT
TGGTCGGATATGTAGAAATCTTTTTCATTATCATAGTGGATCTTCGAAAAAACGGACTTT
GTATCGACTAAAGTATATACTTCGACTTTCATGCGCTAGAACTTTAGCTCGTAAACATAA
AAGCACGGTACGAACTTTTATGCAACGATTGGGTTCGGCATTTTTAGAAGAATTTTTTAC
GGAAGAAGAGCAAG
>Lolium_perenne_MT433206
--------------------------------TGGAAAAATTCGAAGGGTATTCAGAAAA
ACACAAATCTCGTCAACAATACTTTGTCTACCCACTACTCTTTCAGGAGTATATTTATGC
ATTTGCCCATGATTATGGATTAAATGATTTCGAACCTGTGGAAATATTT---AGTTGTAA
TAACAAGAAATTTAGTTCACTACTTGTGAAACGTTTAATTATTCGAATGTATCAGCAGAG
TTTTTGGATGAACTCGGTTAATCATCCTAACCAGGATCGATTGTTGGATTACAAAATTGG
TTTTTATTCTGAGTTTTATTCTCAGATTCTATCTGAGGGATTTGCGATCGTTGTAGAAAC
TCCATTCTCGCTACGAGAATTACCTTGCCCGAAAGAAAAAGAGATACCCAAGTTTCAGAA
TTTACACTCTATTCATTCAATATTTTCCTTTTTAGAAGACAAATTTGTGCATTTGGATTA
TTTATCACATATAGAAATACCCTATCCTATCCATTTGGAAATCTTGGTTCAACTCCTTCA
ATACCGTATCCAAGATGTTCCATCTTTGCATTTATTGCGATTCTTTCTCAACAATTATTC
AAATTGGAATAGTTTTATTACTTCAATGAAATCTATTTTTCTTTTAAAAAAAGAAAATAA
AAGACTATTTCGATTCCTATATAACTCTTATGTATCAGAATATGAATTTTTCTTGTTGTT
TCTTCGTAAACAATCTTCTTGCTTACCATTAGCAGCTTCAGGAACTTTTTTGGAACGAAT
CCACTTTTCTAAGAAGATGGAACATTTTTGGATAATGTATCCTGGTTTTTTTAGGAAAAC
TATATGGTTTTTTATGGATCCTCTTATGCATTATGTTCGATATCAAGGAAAGGCCCTTTT
TGCATCAAAAGGTACTCCTTTTTTGAACAAAAAATGGAAATGGTATCTTATCAATTTGTG
GCAATATTGTTTCTCTTTTTGGACTCAGCCGCGAAGGATCCATCTAAACCAATTAGCAAA
CTCTTGCTTTGATTTTATGGGGTACCTTTCAAGTGTACCAAAAAGTCCTTTCTTAGTAAA
GAATCAAATGCTGGATAATTCATTTCTAATAGATACTCTAATCCAAAAATTGGATACCAT
AGTTCCCGCTACTGCCCTCATAGGATACTTATCAAAAGCTCAATTTTGTACTGGATCGGG
CCATCCTATTAGTAAACCCATTTGGACAGATTTATCAGATTGGGATATTCTTGATCGATT
TGGTCGGATATGTAGAAATCTTTTTCATTATCATAGTGGATCTTCAAAAAAACGGACTTT
GTATCGACTAAAGTATATACTTCGACTTTCATGCGCTAGAACTTTAGCTCGTAAACATAA
AAGCACGGTACGAACTTTTATGCAACGATTAGGTTCGGCATTTTTAGAAGAATTTTTTAC
CGAAGAAGAGCTAG
>Lygeum_spartum_HE573932
CTTCTTCTCTCTGATTCAAGTAGAAATATAAATGGAAAAATTCGAAGGGTATTCAAAAAA
ACAGAAATCTCGTCACCAATATTTTGTCTACCCACTTCTCTTTCAGGAGTATATTTATGC
ATTCGCCCATGATTATGGATTAAATGGTTCCGAATCCGTGGAAATTGTT---AGTTGTAA
TAACAAGAAATTTAGTTCACTACTTGTGAAACGTTTGATTATTCGAATGTATCAGCAGAA
TTTTTGGATTAATTCGGTTAATCACCCTAACCAAGATCGATTGTTGGGTTACAACAATTA
TTTTTATTCTGAGTTTTATTCTCAAATTTTATCCGAGGGGTTTGCGATCCTTGTAGAAAT
CCCATTCTCGTTACGAGAATTATCTTGTCCGAAAGAAAAAGAAATACAAAAATTTCAGAA
TTTACGATCTATTCATTCAATATTTCCCTTTTTAGAAGACAAATTTTTGCATTTGGATTA
TCTATCATATATAGAAATACCCTATCCTATCCATTTGGAAATCTTGGCTCAACTCCTTCA
ATATCGTCTCCAAGACATTCCATCTTTGCATTTATTGCGATTCTTTCTCAACTACTATTC
GAATTGGAATAGCCTTATTACTTCAATAAAATCGATTTTTCTTTTAAAAAAAGAAAATAA
AAGACTATTTCGATTCCTATATAACTCTTATATATCAGAATATGAATTTTTCTTGTTGTT
TCTTCGTAAACAATCTTCTTGCTTACCATTAATATCTTCTAGAACCTTTCTGGAACGAAT
CCACTTTTCTAGAAAGATGGAACATTTTTGGGTAATGTACCCAGGCTTTTTTCGAAAAAC
CTTATGGTTCTTTATGGATCCTCTTATACATTATGTTCGATACCAAGGAAAGGCAATTCT
TGCATCAAAAGGAACTCTTTTTTTGAAGAAGAAATGGAAATGTTACCTTGTCAAGTTCTG
GCAATATTCTTTCTCTTTTTGGACTCAACCGCGAAGGATCCAGCTAAACCAATTAACAAA
CGCTTGCTTTGATTTTCTGGGGTACCTTTCAAGTGTACCAAAAAGTCCTTTGTTGGTACG
GAATCAAATGCTGGAGAATTCATTTCTAATAGATACTCGAATTAAAAAATTCGATACCAT
AGCTCCCGCTACTTCCCTCATTGGATCCTTATCAAAAGCTCAATTTTGTACTGGATCGGG
GCATCCTGTTAGTAAACCAATTTGGACCGATTTATCAGATTGGGATATTCTTGATCGATT
TGGCCGGATATGTAGAAATCTTTTTCATTATCATAGCGGATCCTCGAAAAAACGGACTTT
GTATCAAGTAAAGTATATACTGCGACTTTCATGTGCTAGAACTTTAGCTCGTAAACATAA
AAGTACGGTACGGACTTTTATGCAACGGTTGGGTTCGGTATTTTTAGAAGAATTTTTTAT
GGAAGAAGAACAAG
>Macrochloa_tenacissima_MT433224
--------------------------------TGGAAAAATTCGAAGGGTATTCAGAAAA
ACATAAATCTCGTCAACAATACTTCGTCTACCCACTTCTCTTTCAGGAGTATATTTATGC
ATTTGCCCATGATTATGGATTAAATGGTTCCGAACCTGTGGAAATTGTT---AGTTGTAA
TAACAAGAAATTTAGTTCACTACTTGTGAAACGTTTAATTATTCGAATGTATCAGCAGAA
TTTTTGGATTAACTCGGTTAATCATCCTAACCAAGATCGATTGTTGGATTACAAAAATTA
TTTTTATTCTGAGTTTTATTCTCAGATTCTATCTGAGGGGTTTGCGATCGTTGTAGAAAT
CCCATTCTCGCTACGAGAATTATCTCGTCCGAAAGAAAAAGAAATACCAAAGTTTCAGAA
TTTACGCTCTATTCATTCAATATTTCCCTTTTTAGAAGACAAATTTTTGCATTTGGATTA
TCTATCACATATAGAAATACCCTATCCTATCCATTTGGAAATCTTGGTTCAACTCCTTCA
ATACCATATCCAAGATGTTCCATCTTTGCATTTATTGCGATTCTTTCTCAACTACTATTC
GAATTGGAATACTCTTATTACTTCAATGAAATCGATTTTTCTTTTGAAAAAAGAAAATAA
AAGACTATTTCGATTCCTATACAACTCTTATGTATCAGAATATGAATTTTTCTTGTTGCT
TCTTCGTAAACAATCTTCTTGGTTATCATTAACATCTTCTGGAACCTTTCTAGAACGAAT
CCACTTTTCTAGGAAGATGGAACATTTTGGGATAATGTACCCAGGTTTTTTTCGGAAAAC
TGTATGGTTCTTTATGGATCCTCTTATGCATTATGTTCGATATCAAGGAAAGGCAATTCT
TGCATCAAAAGGAACTCTTTTTTTGAAGAAGAAATGGAAATGTTACCTTGTCAATCACTG
GCAATATTCGTTCTCTTTTTGGACTCAACCGCGAAGGATCCATCTAAACCAATTAGCAAA
CTCTTGCTTCGATTTTCTGGGGTACCTTTCAAGTGTACCAAAAATTACTTTGTTAGTAAG
GAATCAAATTCTGGAGAATTCTTTTCTAATAGATACTCAAATGGAAAAATTCGATACCAT
AGTCCCCACTACTCCCCTCATTGGATCCTTATCAAAAGCTCAACTTTGTACTGGATCGGG
GCATCCCATTAGTAAACCCATTTGGACCGATTTATCAGACTGGGATATTCTTGATCGTTG
TGATCGGATA--------------------------------------------------
------------------------------------------------------------
------------------------------------------------------------
--------------
>Melica_altissima_OK020234
CTTCTTCTCTCTGATTCAAGTAGAAATACAAATGGAAAAATTCGAGGGGTATTCAGAAAA
ACATAAATCTCGTCAACAATACTTCGTCTACCCACTTCTCTTTCAGGAGTATATTTATGC
ATTTGCCCATGATTATGGATTAAAAGGTTCCGAACCTGTGGAAATTGTT---AGTTGTAA
TAACAAGAAATTTAGTTCATTACTTGTGAAACGTTTAATTATTCGAATGTATCAGCAGAA
TTTTTGGATTAACTCGGTTAATCATTCTAACCAAGATCGATTGTTGGATTACAAAAATTA
TTTTTATTCTGAGTTTTATTCTCAGATTCTATCTGAGGGGTTTGCGATCGTTGCAGAAAT
CCCATTCTCGCTACGAGAATTATCTTGTCCGAAAGAAAAAGAAATACCAAAGTTTCAGAA
TTTACGCTCTATTCATTCAATATTTCCCTTTTTAGAAGACAAATTTTTGCATTTGGATTA
TCTATCACATATAGAAATACCCTATCCTATCCATTTGGAAATATTGGTTCAACTTCTTCA
ATACCGTATCCAAGATGTTCCATCCTTGCATTTATTGCGATTCTTTCTCAACTACTATTC
GAATTGGAATAGTCTTATTGCTTCAATGAAATCAATTTTTCTTTTGAAAAAAGAAAATAA
AAGACTATTTCGATTCCTATATAACTCTTATGTATCAGAATATGAATTTTTCTTGTTGTT
TCTTCGTAAACAATCTTCTTTCTTACCATTAGCATCTTCTGGAACCTTTCTGGAACGAAT
CCACTTTTCTAGGAAGATGGAACATTTTGGGGTAATGTACCCAGGTTTTTTTCGGAAAAC
CTTATGGTTCTTTATGGATTCTCTTATGCATTATGTTCGATATCAAGGAAAAGCAATTCT
TGCATCAAAAGGAACTTTTTTTTTGAAGAAGAAATGGAAATGTTACTTTGTCTATTTCTG
GCAATATTCTTTTTCTTTTTGGACTCAACCGCGAAGGATCCATCTAAACCAATTAGCAAA
TTCTTGCTTCGATTTTCTGGGGTACCTTTCAAGTGTACCAAAAAGTACTTTGTTAGTAAG
GAATCAAATGCTGGAGAATTCATTTCTAATAGATACTCGAATGAAAAAATTTGATACCAT
AGTCCCCGCTATTCCCCTCATTGCATCCTTATCAAAAGCTCAATTTTGTACTAGATTGGG
GCATCCCATTAGTAAACCTATTTGGACCGATTTATTAGATTGGGATATTCTTGATCGATT
TGGTCGGATATGTAGAAATCTTTTTCATTATCATAGTGGATCTTCGAAAAAACAGACTTT
GTATCGACTAAAGTATATACTTCGACTTTCATGCGCTAGAACTTTAGCTCGTAAACATAA
AAGCACGGTACGAACTTTTATGCTACGGTTGGGTTCGGTATTTTTAGAAGAATTTTTTAC
GGAGGAAGAGCAAG
>Melica_californica_OK020235
CTTCTTCTCTCTGATTCAaGTAGAAaTACAAATGGAAAAATTCGAGGGGTATTCAGAAAA
ACATAAATCTCGTCAACAATACTTCGTCTACCCACTTCTCTTTCAGGAGTATATTTATGC
ATTTGCCCATGATTATGGATTAAAAGGTTCCGAACCTGTGGAAATTGTT---AGTTGTAA
TAACAAGAAATTTAGTTCATTACTTGTGAAACGTTTAATTATTCGAATGTATCAGCAGAA
TTTTTGGATTAACTCGGTTAATCATTCTAACCAAGATCGATTGTTGGATTACAAAAATTA
TTTTTATTCTGAGTTTTATTCTCAGATTCTATCTGAGGGGTTTGCGATCGTTGCAGAAAT
CCCATTCTCGCTACGAGAATTCTCTTGTCCGAAAGAAAAAGAAATACCAAAGTTTCAGAA
TTTACGCTCTATTCATTCAATATTTCCCTTTTTAGAAGACAAATTTTTGCATTTGGATTA
TCTATCACATATAGAAATACCCTATCCTATCCATTTGGAAATATTGGTTCAACTTCTTCA
ATACCGTATCCAAGATGTTCCATCCTTGCATTTATTGCGATTCTTTCTCAACTACTATTC
GAATTGGAATAGTCTTATTGCTTCAATGAAATCAATTTTTCTTTTGAAAAAAGAAAATAA
AAGACTATTTCGATTCCTATATAACTCTTATGTATCAGAATATGAATTTTTCTTGTTGTT
TCTTCGTAAACAATCTTCTTTCTTACCATTAGCATCTTCTGGAACCTTTCTGGAACGAAT
CCACTTTTCTAGGAAGATGGAACATTTTGGGGTAATGTACCCAGGTTTTTTTCGGAAAAC
CTTATGGTTCTTTATGGATTCTCTTATGCATTATGTTCGATATCAAGGAAAAGCAATTCT
TGCATCAAAAGGAACTTTTTTTTTGAAGAAGAAATGGAAATGTTACTTTGTCTATTTCTG
GCAATATTCTTTTTCTTTTTGGACTCAACCGCGAAGGATCCATCTAAACCAATTAGCAAA
TTCTTGCTTCGATTTTCTGGGGTACCTTTCAAGTGTAACAAAAAGTACTTTGTTAGTAAG
GAATCAAATGCTGGATAATTCATTTCTAATAGAAACTCGAATGAAAAAATTTGATACCAT
AGTCCCCGCTATTCCCCTCATTGCATCCTTATCAAAAGCTCAATTTTGCACTAGATTGGG
GCATCCCATTAGTAAACCTATTTGGACCGATTTATCAGATTGGGATATTCTTGATCGATT
TGGTCGGATATGTAGAAATCTTTTTCATTATCATAGTGGATCTTCGAAAAAACAGACTTT
GTATCGACTAAAGTATATACTTCGACTTTCATGCGCTAGAACTTTAGCTCGTAAACATAA
AAGCACGGTACGAACTTTTATGCTACGGTTGGGTTCGGTATTTTTAGAAGAATTTTTTAC
GGAGGAAGAGCAAG
>Melica_ciliata_OK020235
CTTCTTCTCTCTGATTCAaGTAGAAATACAAATGGAAAAATTCGAGGGGTATTCAGAAAA
ACATAAATCTCGTCAACAATACTTCGTCTACCCACTTCTCTTTCAGGAGTATATTTATGC
ATTTGCCCATGATTATGGATTAAAAGGTTTCGAACCTGTGGAAATTGTT---AGTTGTAA
TAACAAGAAATTTAGTTCATTACTTGTGAAACGTTTAATTATTCGAATGTATCAGCAGAA
TTTTTGGATTAACTCGGTTAATCATTCTAACCAAGATCGATTGTTGGATTACAAAAATTA
TTTTTATTCTGAGTTTTATTCTCAGATTCTATCTGAGGGGTTTGCGATCGTTGCAGAAAT
CCCATTCTCACTACGAGAATTATCTTGTCCGAAAGATAAAGAGATACCAAAGTTTCAGAA
TTTACGCTCTATTCATTCAATATTTCCCTTTTTAGAAGACAAATTTTTGCATTTGGATTA
TCTATCACATATAGAAATACCCTATCCTATCCATTTGGAAATATTGGTTCAACTTCTTCA
ATACCGTATCCAAGATGTTCCATCCTTGCATTTATTGCGATTCTTTCTCAACTACTATTC
GAATTGGAATAGTCTTATTGCTTCAATGAAATCAATTTTTCTTTTGAAAAAAGAAAATAA
AAGACTATTTCGATTCCTATATAACTCTTATGTATCAGAATATGAATTTTTCTTGTTGTT
TCTTCGTAAACAATCTTCTTTCTTACCATTAGCATCTTCTGGAACCTTTCTGGAACGAAT
CCACTTTTCTAGGAAGATGGAACATTTTGGGGTAATGTACCCAGGTTTTTTTCGGAAAAC
CTTATGGTTCTTTATGGATTCTCTTATGCATTATGTTCGATATCAAGGAAAAGCAATTCT
TGCATCAAAAGGAACTTTTTTTTTGAAGAAGAAATGGAAATGTTACTTTGTCTATTTCTG
GCAATATTCTTTTTCTTTTTGGACTCAACCGCGAAGGATCCATCTAAACCAATTAACAAA
TTCTTGCTTCGATTTTCTGGGGTACCTTTCAAGTGTAACAAAAAGTACTTTGTTAGTAAG
GAATCAAATGCTGGAGAATTCATTTCTAATAGAAACTCGAATGAAAAAATTTGATACCAT
AGTCCCCGCTATTCCCCTCATTGCATCCTTATCAAAAGCTCAATTTTGTACTAGATTGGG
GCATCCCATTAGTAAACCTATTTGGACCGATTTATCAGATTGGGATATTCTTGATCGATT
TGGTCGGATATGTAGAAATCTTTTTCATTATTATAGTGGATCTTCGAAAAAACAGACTTT
GTATCGACTAAAGTATATACTTCGACTTTCATGCGCTAGAACTTTAGCTCGTAAACATAA
AAGCACGGTACGAACTTTTATGCTACGGTTGGGTTCGGTATTTTTAGAAGAATTTTTTAC
GGAGGAAGAGCAAG
>Melica_nutans_MT433207
--------------------------------TGGAAAAATTCGAGGGGTATTCAGAAAA
ACATAAATCTCGTCAACAATACTTCGTCTACCCACTTCTCTTTCAGGAGTATATTTATGC
ATTTGCCCATGATTATGGATTAAAAGGTTCCGAACCTGTGGAAATTGTT---AGTTGTAA
TAACAAGAAATTTAGTTCATTACTTGTGAAACGTTTAATTATTCGAATGTATCAGCAGAA
TTTTTGGATTAACTCGGTTAATCATTCTAACCAAGATCGATTGTTGGATTACAAAAATTA
TTTTTATTCTGAGTTTTATTCTCAGATTCTATCTGAGGGGTTTGCGATCGTTGCAGAAAT
CCCATTCTCGCTACGAGAATTATCTTGTCCGAAAGAAAAAGAAATACCAAAGTTTCAGAA
TTTACGCTCTATTCATTCAATATTTCCCTTTTTAGAAGACAAATTTTTGCATTTGGATTA
TCTATCACATATAGAAATACCCTATCCTATCCATTTGGAAATATTGGTTCAACTTCTTCA
ATACCGTATCCAAGATGTTCCATCCTTGCATTTATTGCGATTCTTTCTCAACTACTATTC
GAATTGGAATAGTCTTATTGCTTCAATGAAATCAATTTTTCTTTTGAAAAAAGAAAATAA
AAGACTATTTCGATTCCTATATAACTCTTATGTATCAGAATATGAATTTTTCTTGTTGTT
TCTTCGTAAACAATCTTCTTTCTTACCATTAGCATCTTCTGGAACCTTTCTGGAACGAAT
CCACTTTTCTAGGAAGATGGAACATTTTGGGGTAATGTACCCAGGTTTTTTTCGGAAAAC
CTTATGGTTCTTTATGGATTCTCTTATGCATTATGTTCGATATCAAGGAAAAGCAATTCT
TGCATCAAAAGGAACTTTTTTTTTGAAGAAGAAATGGAAATGTTACTTTGTCTATTTCTG
GCAATATTCTTTTTCTTTTTGGACTCAACCGCGAAGGATCCATCTAAACCAATTAGCAAA
TTCTTGCTTCGATTTTCTGGGGTACCTTTCAAGTGTACCAAAAAGTACTTTGTTAGTAAG
GAATCAAATGCTGGAGAATTCATTTCTAATAGATACTCGAATGAAAAAATTTGATACCAT
AGTCCCCGCTATTCCCCTCATTGCATCCTTATCAAAAGCTCAATTTTGTACTAGATTGGG
GCATCCCATTAGTAAACCTATTTGGACCGATTTATCAGATTGGGATATTCTTGATCGATT
TGGTCGGATATGTAGAAATCTTTTTCATTATCATAGTGGATCTTCGAAAAAACAGACTTT
GTATCGACTAAAGTATATACTTCGACTTTCATGCGCTAGAACTTTAGCTCGTAAACATAA
AAGCACGGTACGAACTTTTATGCTACGGTTGGGTTCGGTATTTTTAGAAGAATTTTTTAC
GGAG----------
>Melica_transsilvanica_OK020237
CTTCTTCTCTCTGATTCAAGTAGAAATACAAATGGAAAAATTCGAGGGGTATTCAGAAAA
ACATAAATCTCGTCAACAATACTTCGTCTACCCACTTCTCTTTCAGGAGTATATTTATGC
ATTTGCCCATGATTATGGATTAAAAGGTTTCGAACCTGTGGAAATTGTT---AGTTGTAA
TAACAAGAAATTTAGTTCATTACTTGTGAAACGTTTAATTATTCGAATGTATCAGCAGAA
TTTTTGGATTAACTCGGTTAATCATTCTAACCAAGATCGATTGTTGGATTACAAAAATTA
TTTTTATTCTGAGTTTTATTCTCAGATTCTATCTGAGGGGTTTGCGATCGTTGCAGAAAT
CCCATTCTCACTACGAGAATTATCTTGTCCGAAAGATAAAGAGATACCAAAGTTTCAGAA
TTTACGCTCTATTCATTCAATATTTCCCTTTTTAGAAGACAAATTTTTGCATTTGGATTA
TCTATCACATATAGAAATACCCTATCCTATCCATTTGGAAATATTGGTTCAACTTCTTCA
ATACCGTATCCAAGATGTTCCATCCTTGCATTTATTGCGATTCTTTCTCAACTACTATTC
GAATTGGAATAGTCTTATTGCTTCAATGAAATCAATTTTTCTTTTGAAAAAAGAAAATAA
AAGACTATTTCGATTCCTATATAACTCTTATGTATCAGAATATGAATTTTTCTTGTTGTT
TCTTCGTAAACAATCTTCTTTCTTACCATTAGCATCTTCTGGAACCTTTCTGGAACGAAT
CCACTTTTCTAGGAAGATGGAACATTTTGGGGTAATGTACCCAGGTTTTTTTCGGAAAAC
CTTATGGTTCTTTATGGATTCTCTTATGCATTATGTTCGATATCAAGGAAAAGCAATTCT
TGCATCAAAAGGAACTTTTTTTTTGAAGAAGAAATGGAAATGTTACTTTGTCTATTTCTG
GCAATATTCTTTTTCTTTTTGGACTCAACCGCGAAGGATCCATCTAAACCAATTAACAAA
TTCTTGCTTCGATTTTCTGGGGTACCTTTCAAGTGTAACAAAAAGTACTTTGTTAGTAAG
GAATCAAATGCTGGAGAATTCATTTCTAATAGAAACTCGAATGAAAAAATTTGATACCAT
AGTCCCCGCTATTCCCCTCATTGCATCCTTATCAAAAGCTCAATTTTGTACTAGATTGGG
GCATCCCATTAGTAAACCTATTTGGACCGATTTATCAGATTGGGATATTCTTGATCGATT
TGGTCGGATATGTAGAAATCTTTTTCATTATTATAGTGGATCTTCGAAAAAACAGACTTT
GTATCGACTAAAGTATATACTTCGACTTTCATGCGCTAGAACTTTAGCTCGTAAACATAA
AAGCACGGTACGAACTTTTATGCTACGGTTGGGTTCGGTATTTTTAGAAGAATTTTTTAC
GGAGGAAGAGCAAG
>Nardus_stricta_MT433208
--------------------------------TGGAAAAATTCGAAGGGTATTCAAAAAA
ACATAAATTTCGTCACCAATATTTCGTCTACCCACTTCTCTTTCAGGAGTATATTTATGC
ATTTGCCCATGATTATGGATTAAAAGGTTCCGAATCCGTGGAAATTATT---AGTTGTAA
TAACAAGAAATTTAGTTCATTACTTGTGAAACGTTTGATTATTCGAATGTATCAGCAGAA
TTTTTGGATTAACTCGGTCAATCATCCTAACCAAGATCGATTGTTGGATTACAACAATTA
TTTTTATTCTGAGTTTTATTCTCAGATTCTATCCGAGGGGTTTGCGATCGTTGTCGAAAT
CCCATTCTCGTTACGAGAATTATCTTGTTCGAAAGAAAAAGAAATACCAAAGTTTCAGAA
TTTACGATCTATTCATTCAATATTTCCTTTTTTAGAAGACAAATTTTTGCATTTGGATTA
TCTATCACATATAGAAATACCTTATCCTATCCATTTGGAAATCTTGGTTCAACTCCTTCA
ATATCGTCTCCAAGATGTTCCATCTTTGCATTTATTGCGNNNTTTTTTCAACTACTATTC
GAATTGGAATAGTCTTATTACTTCAATGAAATCTATTTTTCTTTTAAAAAAAGAAAATAA
AAGACTATTTCGATTCCTATATAACTCTTATGTATCAGAATATGAATTTTTCTTATTGTT
TCTTCGTAAACAATCTTCGCGCTTACCATTAACATCTTCTGGAACCTTTCTGGAACGAAT
ACACTTTTGTACAAAGATGGAACATTTTGGGGTAAGGTACCCAGGTTTTTTTCGGAAAAC
CATATGGTTCTTTATGGATCCTCTTATGCATTATGTTCGATACCAAGGAAAGGCAATTCT
TGCATCAAAAGGAGCTCGTTTTTTGAGGAAGAAATGGAAATGTTACCTCGTCAATTTCTG
GCAATATTCTTTCTCTTTTTGGATTCAACCGCGAAGGATCCAGCTAAATAAATTAGCAAA
CTCTTGCTTCGATTTTCTGGGGTACCTTTCCAGTGTACCACAAAGTCCTTTGTTAGTACG
GAATCAAATGTTGGAGAATTCATTTCTAATAACTACTCGAATTAAAAAATTCGATACCAT
AGCCCCTGCTATTTCCCTCATTGGATCCTTATCAAAAGCTCAATTTTGTACTGGATCAGG
GCATCCCATTAGTAAA--------------------------------------------
------------------------------------------------------------
------------------------------------------------------------
------------------------------------------------------------
--------------
>Nassella_brachyphylla_OK020238
CTTCTTCTCTTTGATTCAAGTAGAAATACAAATGGAAAAATTCGAAGGGTATTCAGAAAA
ACTTAAATCTCGTCAACAATACTTCGTCTACCCACTTCTCTTTCAGGAGTATATTTATGC
ATTTGCCCATGATTATGGATTAAATGGTTCCGAACCTGTGGAAATTGTT---AGTTGTAA
TAACAAAAAATTTAGTTCACTACTTGTGAAACGTTTAATTATTCGAATGTATCAGCAGAA
TTTTTGGATTAACTCGGTTAATCATCCTAACCAAGATCGATTGTTGGATTACAAAAATTT
TTTTTATTCTGAGTTTTATTCTCAGATTCTATCTGAGGGGTTTGCGATCGTTGTAGAAAT
CCCATTCTCGCTACGAGAATTATCTCGTCCGAAAGAAAAAGAAATACCAAAGTTTCAGAA
TTTACGCTCTATTCATTCAATATTTCCCTTTTTAGAAGACAAATTTTTGCATTTGGATTA
TCTATCACATATAGAAATACCCTATCCTATCCATTTGGAAATCTTGGTTCAACTCCTTCA
ATACCATATCCAAGATGTTCCATCTTTGCATTTATTGCGATTCTTTCTCAACTACTATTC
GAATTGGAATACTCTTATTACTTCAATGAAATCGATTTTTCTTTTGAAAAAAGAAAATAA
AAGACTATTTCGATTCCTATACAACTCTTATGTATCAGAATATGAATTTTTCTTGTTGCT
TCTTCGTAAACAATCTTCTTGGTTATCATTAACATCTTCTGGAACCTTTCTAGAACGAAT
CCACTTTTCTAGGAAGATGGAACATTTTGGGATAATGTACCCAGGTTTTTTTCGGAAAAC
AGTATGGTTCTTTATGGATCCTCTTATGCATTATGTTCGATATCAAGGAAAGGCAATTCT
TGCATCAAAAGGAACTCCATTTTTGAAGAAGAAATGGAAATGTTACCTTGTCAATTTCTG
GCAATATTCTTTCTCTTTTTGGACTCAACCGCGAAGGATCCATCTAAACCAATTAGCAAA
CTCTTGCTTCGATTTTCTGGGGTACCTTTCAAGTGTACCAAAAAGTACTTTGTTAGTAAG
GAATCAAATGCTGGAGAATTCTTTTCTAATAGATACTCAAATGAAAAAATTTGATACCAC
AGTCCCCGCTACTCCCCTCATTGGATCCTTATCAAAAGCTCAATTTTGTACTGGATCGGG
GCATCCCATTAGTAAACCCATTTGGACCGATTTATCAGATTGGGATATTCTTGATCGATT
TGGTCGGATATGTAGAAATCTTTTTCATTACCATAGTGGATCTTCGAAAAAACGGACTTT
GTATCGGCTAAAGTATATACTTCGACTTTCATGCGCTAGAACTTTAGCTCGTAAACATAA
AAGCACGGTACGAACTTTTATGCAACGGTTGGGTTCGGTATTTTTAGAAGAATTTTTTAC
GGAAGAAGAGCAAG
>Nassella_neesiana_OK020239
CTTCTTCTCTTTGATTCAAGTAGAAATACAAATGGAAAAATTCGAAGGGTATTCAGAAAA
ACTTAAATCTCGTCAACAATACTTCGTCTACCCACTTCTCTTTCAGGAGTATATTTATGC
ATTTGCCCATGATTATGGATTAAATGGTTCCGAACCTGTGGAAATTGTT---AGTTGTAA
TAACAAAAAATTTAGTTCACTACTTGTGAAACGTTTAATTATTCGAATGTATCAGCAGAA
TTTTTGGATTAACTCGGTTAATCATCCTAACCAAGATCGATTGTTGGATTACAAAAATTA
TTTTTATTCTGAGTTTTATTCTCAGATTCTATCTGAGGGGTTTGCGATCGTTGTAGAAAT
CCCATTCTCGCTACGAGAATTATCTCGTCCGAAAGAAAAAGAAATACCAAAGTTTCAGAA
TTTACGCTCTATTCATTCAATATTTCCCTTTTTAGAAGACAAATTTTTGCATTTGGATTA
TCTATCACATATAGAAATACCCTATCCTATCCATTTGGAAATCTTGGTTCAACTCCTTCA
ATACCATATTCAAGATGTTCCATCTTTGCATTTATTGCGATTCTTTCTCAACTACTATTC
GAATTGGAATACTCTTATTACTTCAATGAAATCGATTTTTCTTTTGAAAAAAGAAAATAA
AAGACTATTTCGATTCCTATACAACTCTTATGTATCAGAATATGAATTTTTCTTGTTGCT
TCTTCGTAAACAATCTTCTTGGTTATCATTAACATCTTCTGGAACCTTTCTAGAACGAAT
CCACTTTTCTAGGAAGATGGAACATTTTGGGATAATGTACCCAGGTTTTTTTCGGAAAAC
AGTATGGTTCTTTATGGATCCTCTTATGCATTATGTTCGATATCAAGGAAAGGCAATTCT
TGCATCAAAAGGAACTCCATTTTTGAAGAAGAAATGGAAATGTTACCTTGTCAATTTCTG
GCAATATTCTTTCTCTTTTTGGACTCAACCGCGAAGGATCCATCTAAACCAATTAGCAAA
CTCTTGCTTCGATTTTCTGGGGTACCTTTCAAGTGTACCAAAAAGTACTTTATTAGTAAG
GAATCAAATGCTGGAGAATTCTTTTCTAATAGATACTCAAATGAAAAAATTTGATACCAC
AGTCCCCGCTACTCCCCTCATTGGATCCTTATCAAAAGCTCAATTTTGTACTGGATCGGG
GCATCCCATTAGTAAACCCATTTGGACCGATTTATCAGATTGGGATATTCTTGATCGATT
TGGTCGGATATGTAGAAATCTTTTTCATTACCATAGTGGATCTTCGAAAAAACGGACTTT
GTATCGGCTAAAGTATATACTTCGACTTTCATGCGCTAGAACTTTAGCTCGTAAACATAA
AAGCACGGTACGAACTTTTATGCAACGGTTGGGTTCGGTATTTTTAGAAGAATTTTTTAC
GGAAGAAGAGCAAG
>Nassella_pubiflora_EU489230
-------------------------------ATGGAAAAATTCGAAGGGTATTCAGAAAA
ACTTAAATCTCGTCAACAATACTTCGTCTACCCACTTCTCTTTCAGGAGTATATTTATGC
ATTTGCCCATGATTATGGATTAAATGGTTCCGAACCTGTGGAAATTGTT---AGTTGTAA
TAACAAAAAATTTAGTTCACTACTTGTGAAACGTTTAATTATTCGAATGTATCAGCAGAA
TTTTTGGATTAACTCGGTTAATCATCCTAACCAAGATCGATTGTTGGATTACAAAAATTA
TTTTTATTCTGAGTTTTATTCTCAGATTCTTTCTGAGGGGTTTGCGATCGTTGTAGAAAT
CCCATTCTCGCTACGAGAATTATCTCGTCCGAAAGAAAAAGAAATACCAAAGTTTCAGAA
TTTACGCTCTATTCATTCAATATTTCCCTTTTTAGAAGACAAATTTTTGCATTTGGATTA
TCTATCACATATAGAAATACCCTATCCTATCCATTTGGAAATCTTGGTTCAACTCCTTCA
ATACCATATCCAAGATGTTCCATCTTTGCATTTATTGCGATTCTTTCTC-----------
------------------------------------------------------------
------------------------------------------------------------
------------------------------------------------------------
------------------------------------------------------------
------------------------------------------------------------
------------------------------------------------------------
------------------------------------------------------------
------------------------------------------------------------
------------------------------------------------------------
------------------------------------------------------------
------------------------------------------------------------
------------------------------------------------------------
------------------------------------------------------------
------------------------------------------------------------
--------------
>Nassella_pulchra_OK020240
CTTCTTCTCTTTGATTCAAGTAGAAATACAAATGGAAAAATTCGAAGGGTATTCAGAAAA
ACTTAAATCTCGTCAACAATACTTCGTCTACCCACTTCTCTTTCAGGAGTATATTTATGC
ATTTGCCCATGATTATGGATTAAATGGTTCCGAACCTGTGGAAATTGTT---AGTTGTAA
TAACAAAAAATTTAGTTCACTACTTGTGAAACGTTTAATTATTCGAATGTATCAGCAGAA
TTTTTGGATTAACTCGGTTAATCATCCTAACCAAGATCGATTGTTGGATTACAAAAATTA
TTTTTATTCTGAGTTTTATTCTCAGATTCTATCTGAGGGGTTTGCGATCGTTGTAGAAAT
CCCATTCTCGCTACGAGAATTATCTCGTCCGAAAGAAAAAGAAATACCAAAGTTTCAGAA
TTTACGCTCTATTCATTCAATATTTCCCTTTTTAGAAGACAAATTTTTGCATTTGGATTA
TCTATCACATATAGAAATACCCTATCCTATCCATTTGGAAATCTTGGTTCAACTCCTTCA
ATACCATATCCAAGATGTTCCATCTTTGCATTTATTGCGATTCTTTCTCAACTACTATTC
GAATTGGAATACTCTTATTACTTCAATGAAATCGATTTTTCTTTTGAAAAAAGAAAATAA
AAGACTATTTCGATTCCTATACAACTCTTATGTATCAGAATATGAATTTTTCTTGTTGCT
TCTTCGTAAACAATCTTCTTGGTTATCATTAACATCTTCTGGAACCTTTCTAGAACGAAT
CCACTTTTCTAGGAAGATGGAACATTTTGGGATAATGTACCCAGGTTTTTTTCGGAAAAC
AGTATGGTTCTTTATGGATCCTCTTATGCATTATGTTCGATATCAAGGAAAGGCAATTCT
TGCATCAAAAGGAACTCCATTTTTGAAGAAGAAATGGAAATGTTACCTTGTCAATTTCTG
GCAATATTCTTTCTCTTTTTGGACTCAACCGCGAAGGATCCATCTAAACCAATTAGCAAA
CTCTTGCTTCGATTTTCTGGGGTACCTTTCAAGTGTACCAAAAAGTACTTTATTAGTAAG
GAATCAAATGCTGGAGAATTCTTTTCTAATAGATACTCAAATGAAAAAATTTGATACCAC
AGTCCCCGCTACTCCCCTCATTGGATCCTTATCAAAAGCTCAATTTTGTACTGGATCGGG
GCATCCCATTAGTAAACCCATTTGGACCGATTTATCAGATTGGGATATTCTTGATCGATT
TGGTCGGATATGTAGAAATCTTTTTCATTACCATAGTGGATCTTCGAAAAAACGGACTTT
GTATCGGCTAAAGTATATACTTCGACTTTCATGCGCTAGAACTTTAGCTCGTAAACATAA
AAGCACGGTACGAACTTTTATGCAACGGTTGGGTTCGGTATTTTTAGAAGAATTTTTTAC
GGAAGAAGAGCAAG
>Oloptum_miliaceum_MT433211
--------------------------------TGGAAAAATTCGAAGGGTATTCAGAAAA
ACTTAAATCTCGTCAACAATACTTAGTTTACCCACTTCTCTTTCAAGAGTATATTTATGC
ATTTGCCCATGATTATGGATTAAATGGTTCCGAACCTGTGGAAATTGTT---AGTTGTAA
TAACAAGAAATTTAGTTCACTACTTGTGAAACGTTTAATTATTCGAATGTATCAGCAGAA
TTTTTGGATTAACTCGGTTAATCATCCTAACCAAGATCGATTGTTGGATTACAAAAATTA
TTTTTATTCTGAGTTTTATTCTCAGATTCTATCTGAGGGGTTTGCGATCGTTGTAGAAAT
CCCATTCTCGCTACGAGAATTATCTCGTCCGAAAGAAAAAGAAATACAAAAGTTTCAGAA
TTTACGCTCTATTCATTCAATATTTCCCTTTTTAGAAGACAAATTTTTGCATTTGGATTA
TCTATCACATATAGAAATACCCTATCCTATCCATTTGGAAATCTTGGTTCAACTCCTTCA
ATACCATATCCAAGATGTTCCATCTTTGCATTTATTGCGATTCTTTCTCAACTACTATTC
GAATTGGAATACTCTTATTACTTCAATGAAATCAATTTTTCATTTGAAAAAAGAAAATAA
AAGACTATTTCGATTCCTATACAACTCTTATGTATCAGAATATGAATTTTTCTTGTTGCC
TCTTCGTAAACAATCCTCTTGGTTATCATTAACATCTTCTGGAACCTTTCTAGAACGAAT
CCACTTTTCTGGGAAGATGGAACATTTTGGGATAATGTACCCAGGTTTTTTTCGGAAAAC
AGTATGGTTCTTTATGGATCCTCTTATGCATTATGTTCGATATCAAGGAAAGGCAATTTT
TGCATCAAAAGGAACTCTTTTTTTGAAGAAAAAATGGAAATGTTACCTTGTCAATTTCTG
GCAATATTCTTTCTCTTTTTGGACTCAACCGCGAAGGATCCATCTAAACCAATTAGCAAA
CTCTTGCTTCGATTTTCTGGGGTACCTTTCAAGTGTACCAAAAAGTCCTTTGTTAGTAAG
GAATCAAATGCTGGAGAATTCTTTTCTAATAGATACTCAAATGAAAAAATTTGATACCAC
AGTCCCCGCTACTCCCCTCATTGGATCCTTATCAAAAGCTCAATTTTGTACTGGATCGGG
GCATCCCATTAGTAAACCCATTTGGACCGATTTATCAGATTGGGATATTCTTGATCGATT
TGGTCGGATATGTAGAAATCTTTTTCATTACCATAGTGGATCTTCGAAAAAACGGACTTT
GTATCGGCTAAAGTATATACTTCGACTTTCATGCGCTAGAACTTTAGCTCGTAAACATAA
AAGCACGGTACGAACTTTTATGCAACGGTTGGGTTCGGTATTTTTAGAAGAATTTTTTAC
GGAAGAAGAGCAAG
>Oryza_sativa_KU923990
--------------------------------TGGAAAAATTCGAGGGTTATTCAGAAAA
ACTTAAATTTCCTAGACAATATTTCGTCTACCCACTACTCTTTCAGGAGTACATTTATGT
GTTTGCCCATGATTATGGATTAAATGGTTCCGAACTTGTCGAAATTATT---GGTTCTAA
TAACAAGAAATTTAGTTCACTACTTGTGAAACGGTTAATGATTCGAATGTATCAGCAGAA
TTTTTGGATTAATTTGGTTAATCATCCTAACCAAGATCGATTATTGGATTACAACAATTT
TTTTTATTCTGAGTTTTATTCTCAGATTCTATCTGAGGGGTTTGCGATCGTTGTAGAAAT
CCCATTCTCGCTACGAGAACAGTCTTGTCCGGAAGAAAAAGAAATACCAAAGTTTCAGAA
TTTACGATCTATTCATTCAATATTTCCTTTTTTAGAAGACAAATTTTTGCACTTACATTA
TCTAGCACATATAGAAATACCCTATCCTATCCATTTGGATATCTTGCTTCAACTCCTTCA
ATACCGGATCCAAGATGTTCCATCCTTGCATTTATTGCGATTCTTTCTCAACTACTACTC
GAATTGGAATAGTTTTATTACTTCAATGAAATCCATTTTTATTTTGAAAAAAGAAAATAA
AAGACTATTTCGGTTCCTATATAACTCTTATGTATCAGAATATGAATTTTTCTTGTTGTT
TCTTCGTAAACAATCTTCTTGCTTGCGATTAACTTCTTCCGGAACCTTTCTGGAACGAAT
CATCTTTTCTAGGAAGATGGAACATTTTGGGTTAATGTACCCTGCTTTTTTTCGGAAAAC
CATATGGTTCGTTATGGATCCCCTTATGCATTATGTTCGATATCAAGGAAAGGCAATTCT
TGCATCAAAAGGAACTCTTCTTTTGAAGAAGAAATGGAAATGTTACCTTGTCCGTTTGTG
GCAATATTCTTTCTCTTTTTGGACTCAACCGCAAAGGATCCATCTAAACCAATTAGAAAA
CTCTTGCTTCGATTTTCTGGGGTACTTTTCAAGTGTACCAATAAATTCTTTGTTAGTAAG
GAATCAAATGCTGGAGAATTCATTTCTAATAGATACTCAAATGAAAAAATTCGATACCAA
AGTCCCTGTTACTCCTCTCATTGGATCTTTAGCAAAAGCCCAATTTTGTACTGGATCGGG
GCATCCTATTAGTAAACCAATTTGGACCGATTTATCGGATTGGGATATTCTTGATCGGTT
TGGTCGGATATGTAGAAATCTTTTTCATTATCACAGTGGATCTTCAAAAAAGAAGACTTT
GTATCGACTAAAGTATATACTTCGACTTTCATGCGCTAGAACTTTAGCTCGTAAACATAA
AAGCACGGTACGAGCTTTTATGCAATGGTTGGGTTCGGTATTTTTAGAAGAATTTTTTAC
GGAAGAAGAGCAAG
>Phaenosperma_globosum_MT433212
CTTCTTCTCTCTGATTCAGGTAGAAATACAAATGGAAAAATTCGAAGGGTATTCAGAAAA
ACATAAATCTCGTCAACAATACTTCGTCTACCCACTTCTCTTTCAGGAGTATATTTATGC
ATTTGCCCATGATTTTGGATTAAATGGTTCCGAACCTGTGGAAATTGTT---AGTTGTAA
TAACAAGAAATTTAGTTCACTACTTGTGAAACGTTTAATTATTCGAATGTATCAGCAGAA
TTTTTGGATTAACTCGGTTAATCATCCTAACCAAGCTCGATTGTTGGAATACAAAAATTA
TTTTTATTCTGAGTTTTATTCTCAGATTCTATCTGAGGGGTTTGCGATCGTTGTAGAAAT
CCCATTCTCGCTACGAGAATTATCTTGTCCGAAAGAAAAAGAAATACCAAAGTTTCAGAA
TTTACGCTCTATTCATTCCATATTTCCCTTTTTAGAAGACAAATTTTTGCATTTGGATTA
TCTATCACATATAGAAATACCCTATCCTATCCATTTGGAAATCTTGGTTCAACTCGTTCA
ATACCGTATCCAAGATGTTCCTTCTTTGCATTTATTGCGATTCTTTCTCAATTACTATTC
GAATTGGAATAGTCTTATTACTTCAATGAAATCGATTTTTCTTTTGAAAAAAGAAAATAA
AAGACTATTTCGATTCCTATATAACTCTTATGTATCAGAATATGAATTTTTCTTGTTGTT
TCTTCGTAAACAATCTTCTTCCTTACCATTAGCATCTTCTGGAACCTTTCTGGAACGAAT
CCACTTTTCTAGGAAGATGGAACATTTTGGCGTAATGTACCCAGATTTTTTTCGGAAAAC
CATAGGGTTCTTTATGGACCCTCTTATGCATTATGTTCGATATCAAGGAAAGGCAATTCT
TGCATCAAAAGGAACTTTTTTTTTGAAGAAGAAATGGAAATGTTACCTTGTCAATTTCTG
GCAATATTCTTTCTCTTTTTGGACTCAACCACGAAGGATCCATCTAAACCTATTAGCAAA
CTCTTGCTTCGATTTTCAGGGGTACCTTTCAAGTGTACCAAAAAGTCCTTTGTTAGTAAG
GAATCAAATGCTGGAGAATTCATTTCTAATAGATACTCGAATGAAAAAATTTGCTACCAT
AGTCCCTGCTACTCCCCTCATTGGATCCTTATCAAAAGCTCAATTTTGTACTGGATCGGG
GCATCCCATTAGTAAACCAATTTGGACCGATTTATCAGATTGGGATATTCTTGATCGATT
TGGTCGGATATGTAGAAATCTTTTTCATTATCATAGTGGATCTTCGAAAAAACAGACTTT
GTATCGACTAAAGTATATACTTCGACTTTCATGCGCTAGAACTTTAGCCCGTAAACATAA
AAGCACGGTACGAACTTTT-----------------------------------------
--------------
>Piptatherum_aequiglume_OK020241
CTTCTTCTCTTTGATTCAAGTAGAAATACAAATGGAAAAATTCGAAGGGTATTCAGAAAA
ACTTAAATCTCGTCAACAATACTTCGTCTACCCACTTCTCTTTCAGGAGTATATTTATGC
ATTTGCCCATGATTATGGATTAAATGGTTCCGAACCTGTGGAAATTGTT---AGTTGTAA
TAACAAGAAATTTAGTTCACTACTTGTGAAACGTTTAATTATTCGAATGTATCAGCAGAA
TTTTTGGATTAACTCGGTTAATTATCCTAACCAAGATCGATTGTTGGATTACAAAAATTA
TTTTTATTCTGAGTTTTATTCTCAGATTCTATCTGAGGGGTTTGCGATCGTTGTAGAAAT
CCCATTCTCGCTACGAGAATTATCTTGTCCGAAAGAAAAAGAAATACCAAAATTTCAGAA
TTTACGCTCTATTCATTCAATATTTCCCTTTTTAGAAGACAAATTTTTGCATTTGGATTA
TCTATCACATATAGAAATACCCTATCCTATCCATTTGGAAATCTTGGTCCAACTCCTTCA
ATACCGTATCCAAGATGTTCCATCTTTGCATTTATTGCGATTCTTTCTCAACTACTATTC
GAATTGGAATAGTCTTATTACTTCAATGAAATCAATTTTTCTTTTGAAAAAAGAAAATAA
AAGACTATTTCGATTCCTATATAACTCTTATGTATCAGAATATGAATTTTTCTTGTTGCT
TCTTCGTAAACAATCTTCTTGCTTACCATTAACATCTTCTGGAACCTTTCTAGAACGAAT
CCACTTTTCTAGAAAGATGGAACATTTTGGGATAATGTACCCTGGTTTTTTTCGGAAAAC
TGTATGGTTCTTTATGGATCCTCTTATGCATTATGTTCGATATCAAGGAAAGGCAATTCT
TGCATCAAAAGGAACTCTTTTTTTGAAGAAGAAATGGAAAAGTTACCTTGTCAATTTCTG
GCAATATTCTTTCTCTTTTTGGACCCAACCACGAAGGATCCATCTAAATCAATTAGCAAA
CTCTTGCTTCGATTTTCTGGGGTACCTTTCAAGTGTACCAAAAAGTCCTTTGTTAGTAAG
GAATCAAATGTTGGAGAATTCTTTTCTAATAGATACTCAAATGAAAAAATTCGATACCAT
AGTCCCCGCTACTCCCCTCATTGGATCCTTATCAAAAGCTCAATTTTGTACTGGATCGGG
GCATCCCATTAGTAAACCAATTTGGACCGATTTATCAGATTGGGATATTCTTGATCGATT
TGGTCGGATATGTAGAAATCTTTTTCATTATCATAGTGGATCTTCGAAAAAACGGACTTT
GTATCGGCTAAAGTATATACTTCGACTTTCATGCGCTAGAACTTTAGCTCGTAAACATAA
AAGCACGGTACGAACTTTTATGCAACGGTTGGGTTCGGTATTTTTAGAAGAATTTTTTAC
GGAAGAAGAGCAAG
>Piptochaetium_avenaceum_OK020242
CTTCTTCTCTTTGATTCAAGTAGAAATACAAATGGAAAAATTCGAAGGGTATTCAGAAAA
ACTTAAATCTCGTCAACAATACTTAGTCTACCCACTTCTCTTTCAAGAGTATATTTATGC
ATTTGCCCATGATTATGGATTAAATGGTTCCGAACCTGTGGAAATTGTT---AGTTGTAA
TAACAAGAAATTTAGTTCACTACTTGTGAAACGTTTAATTATTCGAATGTATCAGCAGAA
TTTTTGGATTAACTCGGTTAATCATCCTAACCAAGATCGATTGTTGGATTACAAAAATTA
TTTTTATTCTGAGTTTTATTCTCAGATTCTATCTGAGGGGTTTGCGATCGTTGTAGAAAT
CCCATTCTCGCTACGAGAATTATCTCGTCCGAAAGAAAAAGAAATACAAAAGTTTCAGAA
TTTACGCTCTATTCATTCAATATTTCCCTTTTTAGAAGACAAATTTTTGCATTTGGATTA
TCTATCACATATAGAAATACCCTATCCTATCCATTTGGAAATCTTGGTTCAACTCCTTCA
ATACCATATCCAAGATGTTCCATCTTTGCATTTATTGCGATTCTTTCTCAACTACTATTC
GAATTGGAATACTCTTATTACTTCAATGAAATCAATTTTTCTTTTGAAAAAAGAAAATAA
AAGACTATTTCGATTCCTATACAACTCTTATGTATCAGAATATGAATTTTTCTTGTTGCT
TCTTCGTAAACAATCTTCTTGGTTATCATTAACATCTTCTGGAACCTTTCTAGAACGAAT
CCACTTTTCTGGGAAGATGGAACATTTTGGGATAATGTACCCAGGTTTTTTTCGGAAAAC
AGTATGGTTCTTTATGGATCCTCTTATGCATTATGTTCGATATCAAGGAAAGGCAATTCT
TGCATCAAAAGGAACTCTTTTTTTGAAGAAAAAATGGAAATGTTACCTTGTCAATTTCTG
GCAATATTCTTTCTCTTTTTGGACTCAACCGCGAAGGATCCATCTAAATCAATTAGCAAA
CTCTTGCTTCGATTTTCTGGGGTACCTTTCAAGTGTACCAAAAAGTCCTTTGTTAGTAAG
GAATCAAATGCTGGAGAATTCTTTTCTAATAGATACTCAAATGAAAAAATTTGATACCAC
AGTCCCCGCTACTCCCCTCATTGGATCCTTATCAAAAGCTCAATTTTGTACTGGATCGGG
GCATCCCATTAGTAAACCCATTTGGACCGATTTATCAGATTGGGATATTCTTGATCGATT
TGGTCGGATATGTAGAAATCTTTTTCATTACCATAGTGGATCTTCGAAAAAACGGACTTT
GTATCGGCTAAAGTATATACTTCGACTTTCATGCGCTAGAACTTTAGCTCGTAAACATAA
AAGCACGGTACGAACTTTTATGCAACGGTTGGGTTCGGTATTTTTAGAAGAATTTTTTAC
GGAAGAAGAGCCAG
>Poa_alpina_MT433216
--------------------------------TGGAAAAATTCGAAGGGTATTCAGAAAA
ACACAAATCTCGTCAACAATATTTTGTCTACCCACTACTCTTTCAGGAGTATATTTATGC
ATTTGCCCATGATTATGGATTAAATGATTCCGAACCTGTGGAAATTGTT---AGTTGTAA
TAACAAGAAATTTAGTTCACTACTTGTGAAACGTTTAATTATTCAAATGTATCAGCAGAA
TTTTGGGATTAACTCGTTTAATCATCCTAACCAAGATCGATTGTTGGATTACAAAATTGG
TTTTTATTCTGAGTTTTATTCTCAGATTCTATCTGAGGGATTTGCAATCGTTGTAGAAAT
CCCATTCTCGCTACGAGAATTACCTTGTCCGAAAGAAAAAGAAATACCCAAGTTTCATAA
TTTACGCTCTATTCATTCAATATTTCCCTTTTTAGAAGACAAATTTTTGCATTTGGATTA
TTTATCACATATAGAAATACCCTATTCTATACATTTGGAAATCTTGGTTCAACTCCTTCA
ATACCGTATCCAAGATGTTCCATCTTTGCATTTATTGCGATTCTTTCTCAACTACTATTC
AAATTGGAATAGTTTTATTACTTCAATGAAATCCATTTTTCTTTTTAAAAAAGAAAATAA
AAGACTATTTCGATTCCTATATAACTTTTATGTCTCAGAATATGAATTTTTCTTGTTGTT
TCTTYGTAAACAATCTTCTTGCTTACCATTAGCATYTTYTGGAACTTTTTTGGAACGAAT
CCACTTTTCGAGGAAGATGGAGCATTTTGGGATAATGTACCCTGGTTTTTTTAGGAAAAC
CATATGGTTTTTTATGGATCCTCTTATGCATTATGTTCGATATCAAGGAAAGGCCATTTT
TGCATCAAAAGGAACTTTTTTTTTCAACAAAAAATGGAAATGGTACCTTATCCATTTGTG
GCAATATTTTTTCTCTTTTTGGACTCAGCCGCGAAGGATCCATCTAAACCAATTAGCAAA
CTCTTGCTTCGATTTTATGGGGTACCTTTCAAGTGTACCAAAAAGTCCTTTGTTAGTAAA
GAATCAAATGCTGGAGAATTCGTTTCTAATAGATACTCGAATGCAAAAATTAGATACCAT
AGTTCCCCTTACTGCCCTCATAGGATACTTATCAAAAGCTCAATTTTGTACTGGATCGGG
CCATCCTATTAGTAAACCTATTTGGACAGATTTATCAGATTGGGATATTCTTGATCGATT
TGGTCGGATATGTAGAAATCTTTTTCATTATCATAGTGGATCTTCGAAAAAACAGACTTT
GTATCGACTAAAGTATATACTTCGACTTTCATGCGCTAGAACTTTAGCTCGTAAACATAA
AAGCACGGTACGAACTTTTATGCAACGATTAGGTTCGGCATTTTTAGAAGAATTTTTTAC
CGAAGAAGAGCTTG
>Schizachne_purpurascens_OK020243
CTTCTTCTCTCTGATTCAAGTAGAAATACAAATGGAAAAATTCGAGGGGTATTCAGAAAA
ACATAAATCTCGTCAACAATACTTCGTCTACCCACTTCTCTTTCAGGAGTATATTTATGC
ATTTGCCCATGATTATGGGTTAAAAGGTTCCGAACCTGTGGAAATTGTT---AGTTGTAA
TAACAAGAAATTTAGTTCACTACTTGTGAAACGTTTAATTATTCGAATGTATCAGCAGAA
TTTTTGGATTAACTCGGTTAATCATCCTAACCAAGATCGATTGTTGGATTACAAAAATTA
TTTTTATTCTGAGTTTTATTCTCAGATTCTATCTGAGGGGTTTGCGATCGTTGCAGAAAT
CCCATTCTCGCTACGAGAATTATCTTGTCCGAAAGAAAAAGAAATACCAAAGTTTCAGAA
TTTACGCTCTATTCATTCAATATTTCCCTTTTTAGAAGACAAATTTTTGCATTTGGATTA
TCTATCACATATAGAAATACCCTATCCTATCCATTTGGAAATATTGGTTCAACTCCTTCA
ATACCGTATCCAAGATGTTCCATCCTTGCATTTATTGCGATTCTTTCTCAACTACTATTC
GAATTGGAATAGTCTTATTACTTCAATGAAATCGATTTTTCTTTTGAAAAAAGAAAATAA
AAGACTATTTCGATTCCTATATAACTCTTATGTATCAGAATATGAATTTTTCTTGTTGTT
TCTTCGTAAACAATCTTCTTTCTTACCATTAGCATCTTCTGGAACCTTTCTGGAACGAAT
CCACTTTTCTAGGAAGATGGAACATTTTGGGGTAATGTACCCAGGTTTTTTTCGGAAAAC
CTTATGGTTCTTTATGGATCCTCTTATGCATTATGTTCGATATCAAGGAAAAGCAATTCT
TGCATCAAAAGGAACTTTTTTTTTGAAGAAGAAATGGAAATGTTACTTTGTCTATTTCTG
GCAATATTCTTTTTCTTTTTGGACTCAACCTCGAAGGATCCATCTAAACCAATTAGCAAA
CTCTTGCTTCGATTTTCTGGGGTACCTTTCAAGTGTACCAAAAAGTCCTTTGTTAGTAAG
GAATCAAATGCTGGAGAATTCTTTTCTAATAGATACTCGAATGAAAAAATTTGATACCAT
AGTCCCCGCTATCCCCCTCATTGCATCCTTATCAAAAGCTCAATTTTGTACTAGATTGGG
GCATCCCATTAGTAAACCTATTTGGACCGATTTATCAGATTGGGATATTCTTGATCGATT
TGGTCGGATATGTAGAAATCTTTTTCATTATCATAGTGGATCTTCGAAAAAACAGACTTT
GTATCGACTAAAGTATATACTTCGACTTTCATGCGCTAGAACTTTAGCTCGTAAACATAA
AAGCACGGTACGAACTTTTATGCTACGGTTGGGTTCGGTATTTTTAGAAGAATTTTTTAC
GGAAGAAGAGCAAG
>Stipa_barbata_MT433220
-------------------------------ATGGAAAAATTCGAAGGGTATTCAGAAAA
ACATAAATCTCGTCAACAATACTTCGTCTACCCACTTCTCTTTCAGGAGTATATTTATGC
ATTTGCCCATGATTATGGATTAAATGGTTCCGAACCTGTGGAAATTGTT---AGTTGTAA
TAACAAGAAATTTAGTTCACTACTTGTGAAACGTTTAATTATTAAAATGTATCAGCAGAA
TTTTTGGATTAACTCGGTTAATCATCCTAACCAAGATCGATTGTTGGATTACAAAAATTA
TTTTTATTCTGAGTTTTATTCTCAGATTCTATCTGAGGGGTTTGCGATCGTTGTAGAAAT
CCCATTCTCGCTACGAGAATTATCTTGTCCGAAAGAAAAAGAAATACCAAAGTTTCAGAA
TTTACGCTCTATTCATTCAATATTTCCCTTTTTAGAAGACAAATTTTTGCATTTGGATTA
TCTATCACATATAGAAATACCCTATCCTATCCATTTGGAAATCTTGGTTCAACTCCTTCA
ATACCGTATCCAAGATGTTCCATCTTTGCATTTATTGCGATTCTTTCTCAACTACTATTC
GAATTGGAATAGTCTTATTACTTCAATGAAATCGATTTTTCTCTTGAAAAAAGAAAATAA
AAGACTATTTCGATTCCTATATAACTCTTATGTATCAGAATATGAATTTTTCTTGTTGCT
TCTTCGTAAACAATCTTCTTGCTTACCATTAACATCTTCTGGAACCTTTCTAGAACGAAT
AAAATTTTCTAGGAAGATGGAACACTTTGGGATAATGTACCCAGGTTTTTTTCGGAAAAC
TGTATGGTTCTTTATGGATCCTCTTATGCATTATGTTCGATATCAAGGAAAGGCAATTCT
TGCATCAAAAGGAACTCTTTTTTTGAAGAAGAAATGGAAATGTTACCTTGTCAATTTCTG
GCAATATTCTTTCTCTTTTTGGACTCAACCGCGAAGGATCCATCTAAACCAATTAGCAAA
CTCTTGCTTCGATTTTCTGGGGTACCTTTCAAGTGTACCAAAAAGTTCTTTGTTAGTAAG
GAATCAAATGCTGGAGAATTCTTTTCTAATAGATACTCAAATTAAAAAATTCGATACCAT
AGTTCCCGCTACTCCCCTCATTGGATCCTTATCAAAAGCTCAATTTTGTACTGGATCGGG
GCATCCCATTAGTAAACCAATTTGGACTGATTTATCAGATTGGGATATTCTTGATCGATT
TGGTCGGATATGTAGAAATCTTTTTCATTATCATAGTGGATCTTCGAAAAAACGGACTTT
GTATCGGCTAAAGTATATACTTCGACTTTCATGCGCTAGAACTTTAACTGGTAAACATAA
AAGCACGGTACGAACTTTTATGCAACGGTTGGGTTCGGTATTTTTAGAAGAATTTTTTAC
GGAAGAAGAGCAAG
>Stipa_lagascae_MT433221
-------------------------------ATGGAAAAATTCGAAGGGTATTCAGAAAA
ATTGAAATCTCGTCAACAATACTTCGTCTACCCACTTCTCTTTCAGGAGTATATTTATGC
ATTTGCCCATGATTATGGATTAAATGGTTCCGAACCTGTGGAAATTGTT---AGTTGTAA
TAACAAGAAATTTAGTTCACTACTTGTGAAACGTTTAATTATTCAAATGTATCAGCAGAA
TTTTTGGATTAACTCGGTTAATCATCCTAACCAAGATCGATTGTTGGATTACAAAAATTA
TTTTTATTCTGAGTTTTATTCTCAGATTCTATCTGAGGGGTTTGCGATCGTTGTAGAAAT
CCCATTCTCGCTACGAGAATTATCTTGTCCGAAAGAAAAAGAAATACCAAAGTTTCAGAA
TTTACGCTCTATTCATTCAATATTTCCCTTTTTAGAAGACAAATTTTTGCATTTGGATTA
TCTATCACATATAGAAATACCCTATCCTATCCATTTGGAAATCTTGGTTCAACTCCTTCA
ATACCGTATCCAAGATGTTCCATCTTTGCATTTATTGCGATTCTTTCTCAACTACTATTC
GAATTGGAATAGTCTTATTACTTCAATGAAATCGATTTTTCTTTTGAAAAAAGAAAATAA
AAGACTATTTCGATTCCTTTACAACTCTTATGTATCAGAATATGAATTTTTCTTGTTGCT
TCTTCGTAAACAATCTTCTTGGTTATCATTAACATCTTCTGGAACCTTTCTAGAACGAAT
CCACTTTTCTAGGAAGATGGAACACTTTGGGATAATGTACCCAGGTTTTTTTCGGAAAAC
TGTATGGTTCTTTATGGATCCTCTTATGCATTATGTTCGATATCAAGGAAAGGCAATTCT
TGCATCAAAAGGAACTCTTTTTTTGAAGAAGAAATGGAAATGTTACCTTGTCAATTTCTG
GCAATATTCTTTCTCTTTTTGGACTCAACCGCGAAGGATCCATCTAAACCAATTAGCAAA
CTCTTGCTTCGATTTTCTGGGGTACCTTTCAAGTGTACCAAAAAGTTCTTTGTTAGTAAG
GAATCAAATGCTGGAGAATTCTTTTCTAATAGATACTCAAATTAAAAAATTCGATACCAT
AGTTCCCGCTACTCCCCTCATTGGATCCTTATCAAAAGCTCAATTTTGTACTGGATCGGG
GCATCCCATTAGTAAACCCATTTGGACTGATTTATCAGATTGGGATATTCTTGATCGATT
TGGTCGGATATGTAGAAATCTTTTTCATTATCATAGTGGATCTTCGAAAAAACGGACTTT
GTATCGGCTAAAGTATATACTTCGACTTTCATGCGCTAGAACTTTAGCTCGTAAACATAA
AAGCACGGTACGAACTTTTATGCAACGGTTGGGTTCGGTATTTTTAGAAGAATTTTTTAC
GGAAGAAGAGCAAG
>Stipa_pennata_MT433222
--------------------------TACAAATGGAAAAATTCGAAGGGTATTCAGAAAA
ACATAAATCTCGTCAACAATACTTCGTCTACCCACTTCTCTTTCAGGAGTATATTTATGC
ATTTGCCCATGATTATGGATTAAATGGTTCCGAACCTGTGGAAATTGTT---AGTTGTAA
TAACAAGAAATTTAGTTCACTACTTGTGAAACGTTTAATTATTAAAATGTATCAGCAGAA
TTTTTGGATTAACTCGGTTAATCATCCTAACCAAGATCGATTGTTGGATTACAAAAATTA
TTTTTATTCTGAGTTTTATTCTCAGATTCTATCTGAGGGGTTTGCGATCGTTGTAGAAAT
CCCATTCTCGCTACGAGAATTATCTTGTCCGAAAGAAAAAGAAATACCAAAGTTTCAGAA
TTTACGCTCTATTCATTCAATATTTCCCTTTTTAGAAGACAAATTTTTGCATTTGGATTA
TCTATCACATATAGAAATACCCTATCCTATCCATTTGGAAATCTTGGTTCAACTCCTTCA
ATACCGTATCCAAGATGTTCCATCTTTGCATTTATTGCGATTCTTTCTCAACTACTATTC
GAATTGGAATAGTCTTATTACTTCAATGAAATCGATTTTTCTCTTGAAAAAAGAAAATAA
AAGACTATTTCGATTCCTATATAACTCTTATGTATCAGAATATGAATTTTTCTTGTTGCT
TCTTCGTAAACAATCTTCTTGCTTACCATTAACATCTTCTGGAACCTTTCTAGAACGAAT
CCACTTTTCTAGGAAGATGGAACACTTTGGGATAATGTACCCAGGTTTTTTTCGGAAAAC
TGTATGGTTCTTTATGGATCCTCTTATGCATTATGTTCGATATCAAGGAAAGGCAATTCT
TGCATCAAAAGGAACTCTTTTTTTGAAGAAGAAATGGAAATGTTACCTTGTCAATTTCTG
GCAATATTCTTTCTCTTTTTGGACTCAACCGCGAAGGATCCATCTAAACCAATTAGCAAA
CTCTTGCTTCGATTTTCTGGGGTACCTTTCAAGTGTACCAAAAAGTTCTTTGTTAGTAAG
GAATCAAATGCTGGAGAATTCTTTTCTAATAGATACTCAAATTAAAAAATTCGATACCAT
AGTTCCCGCTACTCCCCTCATTGGATCCTTATCAAAAGCTCAATTTTGTACTGGATCGGG
GCATCCCATTAGTAAACCAATTTGGACTGATTTATCAGATTGGGATATTCTTGATCGATT
TGGTCGGATATGTAGAAATCTTTTTCATTATCATAGTGGATCTTCGAAAAAACGGACTTT
GTATCGGCTAAAGTATATACTTCGACTTTCATGCGCTAGAACTTTAGCTCGTAAACATAA
AAGCACGGTACGAACTTTTATGCAACGGTTGGGTTCGGTATTTTTAGAAGAATTTTTTAC
GGAAGAAGAGCAAG
>xAchnella_caduca_OK020244
CTTCTTCTCTTTGATTCAAGTAGAAATACAAATGGAAAAATTCGAAGGGTATTCAGAAAA
ACTTAAATCTCGTCAACAATACTTCGTCTACCCACTTCTCTTTCAGGAGTATATTTATGC
ATTTGCCCATGATTATGGATTAAATGGTTCCGAACCTGTGGAAATTGTT---AGTTGTAA
TAACAAAAAATTTAGTTCACTACTTGTGAAACGTTTAATTATTCGAATGTATCAGCAGAA
TTTTTGGATTAACTCGGTTAATCATCCTAACCAAGATCGATTGTTGGATTACAAAAATTA
TTTTTATTCTGAGTTTTATTCTCAGATTCTATCTGAGGGGTTTGCGATCGTTGTAGAAAT
CCCATTCTCGCTACGAGAATTCTCTCGTCCGAAAGAAAAAGAAATACCAAAGTTTCAGAA
TTTACGCTCTATTCATTCAATATTTCCCTTTTTAGAAGACAAATTTTTGCATTTGGATTA
TCTATCACATATAGAAATACCCTATCCTATCCATTTGGAAATCTTGGTTCAACTCCTTCA
ATACCATATCCAAGATGTTCCATCTTTGCATTTATTGCGATTCTTTCTCAACTACTATTC
GAATTGGAATACTCTTATTACTTCAATGAAATCGATTTTTCTTTTGAAAAAAGAAAATAA
AAGACTATTTCGATTCCTATACAACTCTTATGTATCAGAATATGAATTTTTCTTGTTGCT
TCTTCGTAAACAATCTTCTTGGTTATCATTAACATCTTCTGGAACCTTTCTAGAACGAAT
CCACTTTTCTAGGAAGATGGAACATTTTGGGATAATGTACCCAGGTTTTTTTCGGAAAAC
AGTATGGTTCTTTATGGATCCTCTTATGCATTATGTTCGATATCAAGGAAAGGCAATTCT
TGCATCAAAAGGAACTCCATTTTTGAAGAAGAAATGGAAATGTTACCTTGTTAATTTCTG
GCAATATTCTTTCTCTTTTTGGACTCAACCGCGAAGGATCCATCTAAACCAATTAGCAAA
CTCTTGCTTCGATTTTCTGGGGTACCTTTCAAGTGTACCAAAAAGTACTTTGTTAGTAAG
GAATCAAATGCTGGAGAATTCTTTTCTAATAGATACTCAAATGAAAAAATTTGATACCAC
AGTCCCCGCTACTCCCCTCATTGGATCCTTATCAAAAGCTCAATTTTGTACTGGATCGGG
GCATCCCATTAGTAAACCCATTTGGACCGATTTATCAGATTGGGATATTCTTGATCGATT
TGGTCGGATATGTAGAAATCTTTTTCATTACCATAGTGGATCTTCGAAAAAACGGACTTT
GTATCGGCTAAAGTATATACTTCGACTTTCATGCGCTAGAACTTTAGCTCGTAAACATAA
AAGCACGGTACGAACTTTTATGCAACGGTTGGGTTCGGTATTTTTAGAAGAATTTTTTAC
GGAAGAAGAGCAAG
>Zea mays KF241981
CTTTTTTTCTCTATTTCAAGTAGAAATACAAATGGAAAAATTCGAAGGGTATTCAGAAAA
ACAGAAATCTCGTCAACACTACTTCGTCTACCCACTTCTCTTTCAGGAATATATTTATGC
ATTTGCTCATGATTATGGATTAAATGGTTCCGAACCCGTGGAAATTTTT---GGTTGTAA
TAACAAGAAATTTAGTTCACTACTTGTGAAACGTTTAATTATTCGAATGTATCAGCAGAA
TTTTTTAATTAATTCGGTTAATTATCCTAACCAAGATCGATTGTTGGATCACCGTAATTA
TTTTTATTCTGAGTTTTATTCTCAGATTCTATCTGAGGGGTTTGCGATCGTTGTAGAAAT
CCCACTCTCGCTAGGGCAACTATCTTGTCCGGAAGAAAAAGAAATACCAAATTTTCAAAA
TTTACAATCTATTCATTCAATATTTCCCTTTTTAGAAGACAAATTTTTGCATTTACATTA
TCTATCACATATAAAAATACCCTATCCTATCCATTTAGAAATCCTGGTTCAACTCCTTGA
ATACCGGATTCAAGATGTTCCCTCTTTGCATTTATTGCGATTCTTTCTCCACTATTATTC
GAATTGGAATAGTTTTATTACTTCAATGAAATCCATTTTTCTTTTGAAAAAAGAAAATAA
AAGACTATTTCGATTCCTATATAACTCTTATGTATCAGAATATGAATTTTTCTTGTTGTT
TCTTCATAAACAATCTTCTTGCTTACGATTAACATCTTCTGGAACCTTTCTGGAACGAAT
CATCTTTTCTGGGAAGATGGAACATTTTGGTGTAATGTACCCGGGGTTTTTTCGGAAAAC
CATATGGTTCTTTATGGATCCTCTTATGCATTATGTTCGATATCAAGGAAAGGCAATTCT
TGCATCAAAAGGCACTCTTCTTTTGAAGAAGAAATGGAAATCTTACCTTGTCAATTTCTC
GCAATATTTTTTCTCTTTTTGGACTCAACCACAAAGGATTCGTCTAAACCAATTAACAAA
CTCTTGCTTCGATTTTCTGGGGTACCTTTCAAGTGTACCAATAAATACTTTGTTAGTAAG
GAATCAAATGCTGGAGAATTCTTTTCTAATAGATACTCGAATGAAAAAATTCGATACCAC
AGTCCTTGCAACTCCCCTTGTCGGATCCTTATCAAAAGCTCAATTTTGTACTGGATCGGG
GCATCCTATTAGTAAACCCGTTTGGACTGATTTATCAGATTGGGATATTCTTGATCGTTT
TGGTCGGATATGTAGAAATATTTTTCATTATCATAGTGGATCTTCGAAAAAACAGACTTT
GTATCGACTAAAATATATACTTCGACTTTCATGTGCTAGAACTTTAGCTCGTAAACATAA
AAGTACGGTACGAACTTTTATGCAACGATTGGGTTCGGTATTTTTAGAAGAATTTTTTAC
GGAAGAAGAGCAAG
