# Supplementary material for: Major niche transitions in Pooideae correlate with variation in photoperiodic flowering and evolution of CCT domain genes
Source: J Exp Bot. 2022 Apr 8;73(12):4079–93. doi: 10.1093/jxb/erac149 (PMC9232202; doi:10.1093/jxb/erac149)
Supplement: erac149_suppl_Supplementary_Dataset_S3 [file erac149_suppl_supplementary_dataset_s3.zip › erac149_suppl_Supplementary_Dataset_S3.fasta]

>Achnatherum_bromoides_OK020245
TTATAAATTGACTTACTACACCCCGGAGTATGAAACCAAGGATACTGATATCTTGGCAGC
ATTCCGAGTAACTCCTCAGCCCGGGGTTCCGCCCGAAGAAGCGGGGGCTGCAGTAGCTGC
CGAATCTTCTACTGGTACATGGACTACTGTTTGGACTGATGGACTTACCAGTCTTGATCG
TTACAAAGGACGATGCTATCACATCGAGCCTGTTCCTGGGGAAGAGGATCAATTTATCGC
TTATGTAGCTTATCCATTAGACCTATTTGAAGAGGGTTCCGTTACTAACATGTTTACTTC
CATTGTGGGTAACGTATTTGGTTTCAAAGCCCTACGTGCTCTACGTCTGGAGGATCTACG
AATTCCCCCTACTTATTCAAAAACTTTCCAAGGCCCGCCTCATGGTATCCAAGTTGAAAG
AGATAAGTTGAACAAGTATGGTCGTCCTTTATTGGGATGTACTATTAAACCAAAATTGGG
ATTATCCGCAAAAAATTACGGTAGAGCGTGTTATGAGTGTCTACGTGGTGGACTTGATTT
TACCAAAGATGATGAAAACGTAAACTCACAACCATTTATGCGCTGGAGGGACCGTTTTGT
CTTTTGTGCCGAAGCTATTTATAAAGCACAGGCCGAAACCGGTGAAATCAAGGGGCATTA
CTTGAATGCGACTGCAGGTACAGTCGAAGATATGATGAAGAGAGCTGTATTTGCGAGGGA
ATTAGGGGTTCCTATTGTAATGCATGACTACTTAACAGGGGGATTCACCGCAAATACTAC
TTTGGCTCATTATTGCCGCGACAATGGCCTACTTCTTCACATTCACCGTGCAATGCATGC
AGTTATTGATAGACAGAAAAATCACGGTATGCATTTCCGTGTATTAGCTAAAGCATTGCG
TATGTCTGGGGGAGATCATATCCACGCCGGTACAGTAGTAGGTAAGTTAGAAGGGGAACG
CGAAATGACTTTAGGTTTTGTTGATTTATTGCGCGATGATTTTATTGAAAAAGATCGTGC
TCGCGGTATCTTTTTCACCCAGGACTGGGTATCCATGCCAGGTGTTATACCGG
>Ampelodesmos_mauretanicus_MT433133
TTATAAATTGACTTACTACACCCCGGAGTATGAAACCAAGGATACTGATATCTTGGCAGC
ATTCCGAGTAACTCCTCAGCCCGGGGTTCCGCCCGAAGAAGCGGGGGCTGCAGTAGCTGC
CGAATCTTCTACTGGTACATGGACAACTGTTTGGACTGATGGACTTACCAGTCTTGATCG
TTACAAAGGACGATGCTATCACATCGAGCCTGTTGCTGGGGAAGACAGTCAATATATCGC
TTATGTAGCTTATCCATTAGACCTATTTGAAGAGGGTTCCGTTACTAACATGTTTACTTC
CATTGTGGGTAACGTATTTGGTTTCAAAGCCCTACGTGCTCTACGTCTGGAGGATCTACG
AATTCCCCCTACTTATTCAAAAACTTTCCAAGGCCCGCCTCATGGTATCCAAGTTGAAAG
AGATAAGTTGAACAAGTATGGTCGTCCTTTATTGGGATGTACTATTAAACCAAAATTGGG
ATTATCCGCAAAAAATTACGGTAGAGCGTGTTATGAGTGTCTACGTGGTGGACTTGATTT
TACCAAAGATGATGAAAACGTAAACTCACAACCATTTATGCGCTGGAGGGACCGTTTTGT
CTTTTGTGCCGAAGCTCTTTATAAAGCACAGGCCGAAACCGGTGAAATCAAGGGGCATTA
CTTGAATGCGACTGCAGGTACATGCGAAGAAATGATTAAGAGAGCTGTATTTGCGAGGGA
ATTAGGGGTTCCTATTGTAATGCATGACTACTTAACTGGGGGATTCACCGCAAATACTAC
TTTGGCTCATTATTGCCGCGACAATGGCCTACTTCTTCACATTCACCGTGCAATGCATGC
AGTTATTGATAGACAGAAAAATCACGGTATGCATTTCCGTGTATTAGCTAAAGCATTGCG
TATGTCTGGGGGAGATCATATCCACGCCGGTACAGTAGTAGGTAAGTTAGAAGGGGAACG
CGAAATGACTTTAGGTTTTGTTGATTTATTGCGCGATGATTTTATTGAAAAAGATCGTGC
TCGCGGTATCTTTTTCACTCAGGACTGGGTATCCATGCCAGGTGTTATACCGG
>Anthoxanthum_odoratum_OK020246
TTATAAATTGACTTACTACACCCCGGAGTATGAAACCAAGGATACTGATATCTTGGCAGC
ATTCCGAGTAACCCCTCAACCTGGGGTTCCGCCGGAAGAAGCAGGGGCTGCAGTAGCTGC
CGAATCTTCTACTGGTACATGGACAACTGTTTGGACTGATGGACTTACCAGTCTTGATCG
TTACAAAGGACGATGCTATCACATCGAGCCTGTTGCTGGGGAAGACAACCAATGGATCTG
TTATGTAGCTTATCCATTAGACCTATTTGAAGAGGGTTCCGTTACTAACATGTTTACTTC
CATTGTAGGTAACGTATTTGGTTTCAAAGCCCTACGTGCTCTACGCCTGGAGGATCTACG
AATTCCCCCTGCTTATACAAAAACTTTCCAAGGCCCGCCTCATGGTATCCAAGTTGAAAG
AGATAAGTTGAACAAGTATGGTCGTCCTTTATTGGGATGTACTATTAAACCAAAATTAGG
ATTATCCGCAAAAAATTACGGTAGAGCGTGTTATGAGTGTCTACGTGGTGGACTTGATTT
TACCAAAGATGATGAAAATGTAAACTCACAACCATTTATGCGTTGGAGAGACCGTTTTGT
CTTTTGTGCCGAAGCTATTTATAAATCACAGGCCGAAACCGGTGAAATTAAGGGGCATTA
CTTGAATGCGACTGCAGGTACATGTGAAGAAATGATTAAGAGAGCTGTATTTGCAAGAGA
ATTAGGGGTTCCTATTGTAATGCATGACTACATAACTGGGGGATTCACCGCAAATACTAG
TTTGGCTCATTATTGCCGCGACAATGGCCTACTTCTTCACATTCACCGTGCAATGCATGC
AGTTATTGATAGACAGAAAAATCATGGTATGCATTTCCGTGTATTAGCTAAAGCATTGCG
TATGTCTGGGGGAGATCATATCCACGCCGGTACAGTAGTAGGTAAGTTAGAAGGGGAACG
CGAAATGACTTTAGGTTTTGTTGATTTATTGCGCGATGATTTTATTGAAAAAGATCGTGC
TCGCGGTATCTTTTTCACTCAGGACTGGGTATCCCTGCCAGGTGTTATACCAG
>Boissiera_squarrosa_HE575813
TTATAAATTGACTTACTACACCCCAGAGTATGAAACTAAGGATACTGATATCTTGGCAGC
ATTCCGAGTAAGTCCTCAGCCTGGGGTTCCGCCCGAAGAAGCAGGGGCTGCAGTAGCTGC
TGAATCTTCTACTGGTACATGGACAACTGTTTGGACTGATGGACTTACCAGTCTTGATCG
TTACAAAGGACGATGCTATCACATCGAGCCTGTTGCTGGGGAAGACAACCAATGGATCTG
TTATGTAGCTTATCCATTAGACCTATTTGAAGAAGGTTCCGTTACTAACATGTTTACTTC
CATTGTGGGTAACGTATTTGGTTTCAAAGCCCTACGTGCTCTACGTTTGGAGGATCTACG
AATTCCCCCTACTTATTCAAAAACTTTCCAAGGCCCGCCTCATGGTATCCAAGTTGAAAG
AGATAAGTTGAACAAGTATGGTCGTCCTTTATTGGGATGTACTATTAAACCAAAATTGGG
ATTATCCGCAAAAAATTATGGTAGAGCGTGTTATGAGTGTCTACGTGGTGGACTTGATTT
TACCAAAGATGATGAAAACGTAAACTCACAACCATTTATGCGCTGGAGAGACCGTTTTGT
CTTTTGTGCCGAAGCTATTTATAAATCACAGGCCGAAACTGGTGAAATCAAGGGGCATTA
CTTGAATGCGACTGCGGGTACATGTGAAGAAATGATTAAGAGAGCTGTATTTGCTAGAGA
ATTAGGGGTTCCTATTGTAATGCATGACTACTTAACCGGGGGATTCACCGCAAATACTAC
TTTGGCTCATTATTGCCGCGACAATGGCCTACTTCTTCACATTCACCGTGCAATGCATGC
AGTTATTGATAGACAGAAAAATCATGGTATGCATTTCCGTGTATTAGCTAAAGCATTGCG
TATGTCTGGGGGAGATCATATCCACTCCGGTACAGTAGTAGGTAAGTTAGAAGGGGAACG
CGAAATGACTTTAGGTTTTGTTGATTTATTGCGCGATGATTTTATTGAAAAAGATCGTGC
TCGCGGTATCTTTTTCACTCAGGACTGGGTATCCATGCCAGGTGTTATACCGG
>Brachyelytrum_aristosum_KM974735
TTATAAATTGACTTACTACACCCCGGAGTATGAAACCAAGGATACTGATATCTTGGCAGC
ATTCCGAGTAACTCCTCAGCCCGGGGTTCCGCCCGAAGAAGCAGGGGCTGCAGTAGCTGC
CGAATCTTCTACTGGTACATGGACAACTGTTTGGACTGATGGACTTACCAGTCTTGATCG
TTACAAAGGACGGTGTTATCACATCGAGCCTGTTCCTGGGGAAGAAAGTCAATTTATCGC
TTATGTAGCTTATCCATTAGACCTATTTGAAGAGGGTTCCGTTACTAACATGTTTACTTC
CATTGTGGGTAACGTATTTGGTTTCAAAGCCCTACGTGCTCTACGTCTGGAGGATCTGCG
AATTCCCACTACTTATTCAAAAACTTTCCAAGGGCCACCTCATGGTATCCAAGTTGAAAG
AGATAAGTTGAACAAGTATGGGCGTCCTTTATTGGGATGTACTATTAAACCAAAATTGGG
ATTATCTGCAAAAAATTATGGTAGAGCGTGTTATGAGTGTCTACGCGGTGGACTTGATTT
TACCAAAGATGATGAAAACGTAAACTCACAACCGTTTATGCGCTGGAGGGACCGTTTTGT
CTTTTGTGCCGAAGCCCTTTATAAAGCACAGGCCGAAACCGGTGAAATCAAGGGGCATTA
CTTGAATGCAACTGCAGGTACATGCGAAGAAATGATGAAGAGAGCTGTATTTGCGAGGGA
ATTAGGGGTTCCTATTGTAATGCATGACTACTTAACTGGGGGATTCACCGCAAATACTAC
TTTGGCTCATTATTGCCGCGACAATGGCCTACTTCTTCACATTCACCGAGCAATGCATGC
AGTTATTGATAGACAGAAAAATCATGGTATGCATTTTCGTGTATTAGCTAAAGCATTGCG
TATGTCTGGGGGAGATCATATCCACGCCGGTACAGTAGTAGGTAAGTTAGAAGGGGAACG
CGAAATTACTTTAGGTTTTGTTGATTTATTGCGGGATGATTTTATTGAAAAAGATCGTGC
TCGCGGTATCTTTTTCACTCAGGACTGGGTATCCATGCCTGGTGTTATACCGG
>Brachypodium_distachyon_OK020247
TTATAGATTGACTTACTACACCCCGGAGTATGAAACCAAGGATACTGATATCTTGGCAGC
ATTCCGAGTATCTCCTCAACCTGGGGTTCCGCCCGAAGAAGCAGGGGCTGCAGTAGCTGC
CGAATCTTCTACTGGTACATGGACAACTGTTTGGACTGATGGACTTACTAGTCTTGATCG
TTACAAAGGACGATGCTATCACATCGAGCCTGTTCCTGGGGAAGACAGTCAATGGATCTG
TTATGTAGCTTATCCATTAGATCTATTTGAAGAGGGTTCCGTTACTAACATGTTTACTTC
CATTGTAGGTAACGTATTTGGTTTCAAAGCCCTACGTGCTCTACGTCTGGAGGATCTACG
AATTCCCCCTACTTATTCAAAAACTTTCCAAGGCCCGCCTCACGGTATCCAAGTGGAAAG
AGATAAGTTGAACAAGTATGGTCGTCCTTTATTGGGATGTACTATTAAGCCAAAATTGGG
ATTATCTGCAAAAAATTACGGTAGAGCGTGTTATGAGTGTCTACGTGGTGGACTTGATTT
TACCAAAGATGATGAAAACGTAAACTCACAACCATTTATGCGCTGGAGAGATCGTTTTGT
CTTTTGTGCCGAAGCTATTTATAAATCACAGGCGGAAACCGGTGAAATCAAGGGGCATTA
CTTGAATGCAACTGCGGGTACATGTGAAGAAATGATGAAGAGAGCTGTTTTTGCGAGAGA
ATTAGGTGTTCCTATTGTAATGCATGACTACTTAACTGGGGGATTCACCGCAAATACTAC
TTTGGCTCATTATTGCCGCGACAATGGCTTACTTCTTCACATTCACCGTGCAATGCATGC
AGTTATTGATAGACAGAAAAATCATGGTATGCATTTCCGTGTATTAGCTAAAGCATTGCG
TATGTCTGGGGGAGATCATATCCACGCCGGTACAGTAGTAGGTAAGTTAGAAGGGGAACG
CGAAATCACTTTAGGTTTTGTTGATTTATTGCGCGACGATTTTATTGAAAAAGATCGTGC
TCGCGGTATCTTTTTCACTCAGGACTGGGTATCCATGCCAGGTGTTATACCAG
>Brachypodium_pinnatum_AM849347
TTATAGATTGACTTACTACACCCCGGAGTATGAAACCAAGGATACTGATATCTTGGCAGC
ATTCCGAGTAACTCCTCAACCTGGGGTTCCGCCCGAAGAAGCAGGGGCTGCAGTAGCTGC
CGAATCTTCTACTGGTACATGGACAACTGTTTGGACTGATGGACTTACTAGTCTTGATCG
TTACAAAGGACGATGCTATCACATCGAGCCTGTTGCTGGGGAAGACAGTCAATGGATCTG
TTATGTAGCTTATCCATTAGATCTATTTGAAGAGGGTTCCGTTACTAACATGTTTACTTC
CATTGTAGGTAACGTATTTGGTTTCAAAGCCCTACGTGCTCTACGTCTGGAGGATCTACG
AATTCCCCCTACTTATTCAAAAACTTTCCAAGGCCCGCCTCACGGTATCCAAGTGGAAAG
AGATAAGTTGAACAAGTATGGTCGTCCTTTATTGGGATGTACTATTAAACCAAAATTGGG
ATTATCTGCAAAAAATTACGGTAGAGCGTGTTATGAGTGTCTACGTGGTGGACTTGATTT
TACCAAAGATGATGAAAACGTAAACTCACAACCATTTATGCGCTGGAGAGATCGTTTTGT
CTTTTGTGCCGAAGCTATTTATAAATCACAGGCGGAAACCGGTGAAATCAAGGGGCATTA
CTTGAATGCAACTGCGGGTACATGTGAAGAAATGATGAAGAGAGCTATTTTTGCGAGAGA
ATTAGGGGTTCCTATTGTAATGCATGACTACTTAACTGGGGGATTCACCGCAAATACTAC
TTTGGCTCATTATTGCCGCGACAATGGCTTACTTCTTCACATTCACCGTGCAATGCATGC
AGTTATTGATAGACAGAAAAATCATGGTATGCATTTCCGTGTATTAGCTAAAGCATTGCG
TATGTCTGGGGGAGATCATATCCACGCCGGTACAGTAGTAGGTAAGTTAGAAGGGGAACG
CGAAATCACTTTAGGTTTTGTTGATTTATTGCGCGATGATTTTATTGAAAAAGATCGTTC
TCGCGGTATCTTTTTCACTCAAGACTGGGTATCCATGCCAGGTGTTATACC--
>Brachypodium_sylvaticum_KM360675
TTATAGATTGACTTACTACACCCCGGAGTATGAAACCAAGGATACTGATATCTTGGCAGC
ATTCCGAGTAAGTCCTCAACCTGGGGTTCCGCCCGAAGAAGCAGGGGCTGCAGTAGCTGC
CGAATCTTCTACTGGTACATGGACAACTGTTTGGACTGATGGACTTACTAGTCTTGATCG
TTACAAAGGACGATGCTATCACATCGAGCCTGTTGCTGGGGAAGACAGTCAATGGATCTG
TTATGTAGCTTATCCATTAGATCTATTTGAAGAGGGTTCCGTTACTAACATGTTTACTTC
CATTGTAGGTAACGTATTTGGTTTCAAAGCCCTACGTGCTCTACGTCTGGAGGATCTACG
AATTCCCCCTACTTATTCAAAAACTTTCCAAGGCCCGCCTCACGGTATCCAAGTGGAAAG
AGATAAGTTGAACAAGTATGGTCGTCCTTTATTGGGATGTACTATTAAACCAAAATTGGG
ATTATCTGCAAAAAATTACGGTAGAGCGTGTTATGAGTGTCTACGTGGTGGACTTGATTT
TACCAAAGATGATGAAAACGTAAACTCACAACCATTTATGCGCTGGAGAGATCGTTTTGT
CTTTTGTGCCGAAGCTATTTATAAATCACAGGCGGAAACCGGTGAAATCAAGGGGCATTA
CTTGAATGCAACTGCGGGTACATGTGAAGAAATGATGAAGAGAGCTATTTTTGCGAGAGA
ATTAGGGGTTCCTATTGTAATGCATGACTACTTAACTGGGGGATTCACCGCAAATACTAC
TTTGGCTCATTATTGCCGCGACAATGGCTTACTTCTTCACATTCACCGTGCAATGCATGC
AGTTATTGATAGACAGAAAAATCATGGTATGCATTTCCGTGTATTAGCTAAAGCATTGCG
TATGTCTGGGGGAGATCATATCCACGCCGGTACAGTAGTAGGTAAGTTAGAAGGGGAACG
CGAAATCACTTTAGGTTTTGTTGATTTATTGCGCGATGATTTTATTGAAAAAGATCGTTC
TCGCGGTATCTTTTTCACTCAGGACTGGGTATCCATGCCAGGTGTTATACC--
>Bromus_inermis_MT433138
TTATAAATTGACTTACTACACCCCAGAGTATGAAACTAAGGATACTGATATCTTGGCAGC
ATTCCGAGTAAGTCCTCAGCCTGGGGTTCCGCCCGAAGAAGCAGGGGCTGCAGTAGCTGC
CGAATCTTCTACTGGTACATGGACAACTGTTTGGACTGATGGACTTACCAGTCTTGATCG
TTACAAAGGACGATGCTATCACATCGAGCCTGTTGCTGGGGAAGACAGCCAATGGATCTG
TTATGTAGCTTATCCATTAGACCTATTTGAAGAGGGTTCCGTTACTAACATGTTTACTTC
CATTGTGGGTAACGTGTTTGGTTTCAAAGCCCTACGTGCTCTACGTTTGGAGGATCTACG
AATTCCCCCTACTTATTCAAAAACTTTCCAAGGCCCGCCTCATGGTATCCAAGTTGAAAG
AGATAAGTTGAACAAGTATGGTCGTCCTTTATTGGGATGTACTATTAAACCAAAATTGGG
ATTATCCGCAAAAAATTATGGTAGAGCGTGTTATGAGTGTCTACGTGGTGGACTTGATTT
TACCAAAGATGATGAAAACGTAAACTCACAACCATTTATGCGCTGGAGAGACCGTTTTGT
CTTTTGTGCTGAAGCTATTTATAAATCACAGGCCGAAACCGGTGAAATCAAGGGGCATTA
CTTGAATGCGACTGCGGGTACATGTGAAGAAATGATTAAGAGAGCTGTATTTGCTAGAGA
ATTAGGGGTTCCTATTGTAATGCACGACTACTTAACTGGGGGATTCACCGCAAATACTAC
TTTGGCTCATTATTGCCGCGACAATGGCCTACTTCTTCACATTCACCGTGCAATGCATGC
AGTTATTGATAGACAGAAAAATCATGGTATGCATTTCCGTGTATTAGCTAAAGCATTGCG
TATGTCTGGGGGAGATCATATCCACGCCGGTACAGTAGTAGGTAAGTTAGAAGGGGAACG
CGAAATGACTTTAGGTTTTGTTGATTTATTGCGCGATGATTTTATTGAAAAAGATCGTGC
TCGCGGTATCTTTTTCACTCAGGACTGGGTATCCATGCCAGGTGTTATACCGG
>Dactylis_glomerata_MT433142
----AAATTGACTTACTACACCCCGGAGTATGAAACCAAGGATACTGATATCTTGGCAGC
ATTCCGAGTAACTCCTCAACCTGGGGTTCCGCCGGAAGAAGCAGGGGCTGCAGTAGCTGC
CGAATCTTCTACTGGTACATGGACAACTGTTTGGACTGATGGACTTACCAGTCTTGATCG
TTACAAAGGACGATGCTATCACATCGAGCCTGTTGCTGGGGAAGACAACCAATGGATCTG
TTATGTAGCTTATCCATTAGATCTATTTGAAGAGGGTTCCGTTACTAACATGTTTACTTC
CATTGTGGGTAACGTATTTGGTTTCAAAGCCCTACGTGCTCTACGTCTGGAGGATCTACG
AATTCCCCCTGCTTATACAAAAACTTTCCAAGGCCCGCCTCATGGTATCCAAGTTGAAAG
AGATAAGTTGAACAAGTATGGTCGTCCTTTATTGGGATGTACTATTAAACCAAAATTGGG
ATTATCCGCAAAAAATTACGGTAGAGCGTGTTATGAGTGTCTACGTGGTGGACTTGATTT
TACCAAAGATGATGAAAACGTAAACTCACAACCATTTATGCGCTGGAGAGACCGTTTTGT
CTTTTGTGCCGAAGCTATTTATAAAGCACAGGCCGAAACCGGTGAAATTAAGGGGCATTA
CTTGAATGCGACTGCAGGTACATGTGAAGAAATGATTAAGAGAGCTGTATTTGCGAGAGA
ATTAGGGGTTCCTATTGTAATGCATGACTACATAACTGGGGGATTCACCGCAAATACTAC
TTTGGCTCATTATTGCCGCGACAATGGCCTACTTCTTCACATTCACCGTGCAATGCATGC
AGTTATTGATAGACAGAAAAATCATGGTATGCATTTCCGTGTATTAGCTAAAGCATTGCG
TATGTCTGGGGGAGATCATATCCACGCCGGTACAGTAGTAGGTAAGTTAGAAGGGGAACG
CGAAATGACTTTAGGTTTTGTTGATTTATTGCGTGATGATTTTATTGAAAAAGATCGTGC
TCGCGGTATCTTTTTCACTCAGGACTGGGTTTCCTTGCCAGGTGTTATACCGG
>Diarrhena_obovata_OK020248
TTATAAATTGACTTACTACACCCCGGAGTATGAAACCAAGGATACTGATATCTTGGCAGC
ATTCCGAGTAACTCCTCAGCCTGGGGTTCCGCCCGAAGAAGCAGGGGCTGCAGTAGCTGC
CGAATCTTCTACTGGTACATGGACAACTGTTTGGACTGATGGACTTACCAGTCTTGATCG
TTACAAAGGACGATGCTATCACATCGAGCCTGTTGCTGGGGAAGACAATCAATGGATCTG
TTATGTAGCTTATCCATTAGACCTATTTGAAGAGGGTTCCGTTACTAACATGTTTACTTC
CATTGTGGGTAACGTATTTGGTTTCAAAGCCCTACGTGCTCTACGTCTGGAGGATCTACG
AATTCCCACTGCTTATTCAAAAACTTTCCAAGGCCCGCCTCATGGTATCCAAGTTGAAAG
AGATAAGTTGAACAAGTATGGTCGTCCTTTATTGGGATGTACTATTAAACCAAAATTGGG
ATTATCCGCAAAAAATTACGGTAGAGCGTGTTATGAGTGTCTACGTGGTGGACTTGATTT
TACCAAAGATGATGAAAACGTAAACTCACAACCATTTATGCGCTGGAGAGACCGTTTTGT
CTTTTGTGCCGAAGCTATTTATAAATCACAGGCCGAAACCGGTGAAATCAAGGGGCATTA
CTTGAATGCGACTGCAGGTACATGCGAAGACATGATGAAGAGAGCTGTATTTGCGAGAGA
ATTAGGGGTTCCTATTGTAATGCATGACTACTTAACTGGGGGATTCACCGCAAATACTAC
TTTGGCTCATTATTGCCGCGACAATGGCCTACTTCTTCACATTCACCGTGCAATGCATGC
AGTTATTGATAGACAGAAAAATCATGGTATGCATTTCCGTGTATTAGCTAAAGCATTGCG
TATGTCTGGGGGAGATCATATCCACGCCGGTACAGTAGTAGGTAAGTTAGAAGGGGAACG
CGAAATGACTTTAGGTTTTGTTGATTTATTGCGCGATGATTTTATTGAAAAAGATCGTGC
TCGCGGTATCTTTTTCACTCAGGACTGGGTATCCATGCCAGGTGTTATACCGG
>Duthiea_brachypodium_MT433144
TTATAAATTGACTTACTACACCCCGGAGTATGAAACCAAGGATACTGATATCTTGGCAGC
ATTCCGAGTAACTCCTCAGCCTGGGGTTCCGCCCGAAGAAGCAGGGGCTGCAGTAGCTGC
CGAATCTTCTACTGGTACATGGACAACTGTTTGGACTGATGGACTTACCAGTCTTGATCG
TTACAAAGGACGATGCTATCACATCGAGCCTGTTGCTGGGGAAGAGAATCAATACATTGG
TTATGTAGCTTATCCATTAGACCTATTTGAAGAGGGTTCCGTTACTAACATGTTTACTTC
CATTGTGGGTAACGTATTTGGTTTCAAAGCCCTACGTGCTCTACGTCTGGAGGATCTACG
AATTCCCCCTACTTATTCAAAAACTTTCCAAGGTCCGCCTCATGGTATCCAAGTTGAAAG
AGATAAGTTGAACAAGTATGGTCGTCCTTTATTGGGATGTACTATTAAACCAAAATTGGG
ATTATCCGCAAAAAATTACGGTAGAGCGTGTTATGAGTGTCTACGTGGTGGAGTTGATTT
TACCAAAGATGATGAAAACGTAAACTCACAACCATTTATGCGCTGGAGGGACCGTTTTGT
CTTTTGTGCCGAAGCTCTTTATAAAGCACAGGCCGAAACCGGTGAAATCAAGGGGCATTA
CTTGAATGCGACTGCAGGTACATGCGAAGAAATGATTAAGAGAGCTGTATTTGCGAGGGA
ATTAGGGGTTCCGATTGTAATGCATGACTACTTAACTGGGGGATTCACCGCAAATACTAC
TTTGGCTCATTATTGCCGCGACAACGGCCTACTTCTTCACATTCACCGTGCAATGCATGC
AGTTATTGATAGACAGAAAAATCATGGTATGCATTTCCGTGTATTAGCTAAAGCATTGCG
TATGTCTGGGGGAGATCATATCCACGCCGGTACAGTAGTAGGTAAGTTAGAAGGGGAACG
CGAAATGACTTTAGGTTTTGTTGATTTATTGCGCGATGATTTTATTGAAAAAGATCGTGC
TCGCGGTATCTTTTTCACTCAGGACTGGGTATCCATGCCAGGTGTTATACCGG
>Ehrharta_calycina_OK020249
TTATAAATTGACTTACTACACCCCGGAGTACGAAACCAAGGATACTGATATCTTGGCAGC
ATTTCGAGTAACTCCTCAGCCCGGGGTTCCGCCCGAAGAAGCAGGGGCTGCAGTAGCTGC
CGAATCTTCTACTGGTACATGGACAACTGTTTGGACTGATGGGCTTACCAGTCTTGATCG
TTACAAAGGACGATGCTATCACATCGAGCCTGTTGTTGGGGAAGATAATCAATATATCGC
TTATGTAGCTTACCCATTAGACCTATTTGAAGAGGGTTCTGTTACTAACATGTTTACTTC
CATTGTAGGTAACGTATTTGGTTTCAAAGCTCTACGTGCTCTACGTTTGGAGGATCTGCG
AATTCCCCCTACTTATTCAAAAACTTTCCAAGGTCCGCCTCATGGTATCCAAGTGGAAAG
GGATAAGTTGAACAAGTATGGTCGTCCTTTATTGGGATGTACTATTAAACCAAAATTGGG
ATTATCCGCGAAAAATTACGGTAGAGCGTGTTATGAGTGTCTACGCGGTGGACTTGATTT
TACCAAAGATGATGAAAACGTAAACTCACAACCATTTATGCGCTGGAGGGACCGTTTTGT
CTTTTGTGCCGAAGCTATTTATAAAGCACAGGCCGAAACCGGTGAAATTAAGGGGCATTA
CTTGAATGCGACTGCAGGTACATGCGAAGAAATGATTAAGAGAGCTGTATTTGCGAGGGA
ATTAGGGGTTCCTATTGTAATGCATGACTACTTAACTGGGGGATTCACTGCAAATACTAG
TTTGGCTCATTATTGCCGCGACAATGGCCTACTTCTTCACATTCACCGAGCAATGCATGC
AGTTATTGATAGACAGAAAAATCATGGTATGCATTTCCGTGTATTAGCAAAAGCATTGCG
TATGTCTGGGGGAGATCATATCCACTCCGGTACAGTAGTAGGTAAGTTAGAAGGGGAACG
CGAAATGACTTTAGGTTTTGTTGATTTATTGCGCGATGATTTTATTGAAAAAGATCGTGC
TCGCGGTATCTTTTTCACTCAGGACTGGGTATCCATGCCAGGTGTTATACCGG
>Elymus_caninus_OK020250
TTATAAATTGACTTACTACACCCCAGAGTATGAAACTAAGGATACTGATATCTTGGCAGC
ATTCCGAGTAAGTCCTCAGCCTGGGGTTCCGCCCGAAGAAGCAGGGGCTGCAGTAGCTGC
CGAATCTTCTACTGGTACATGGACAACTGTTTGGACTGATGGACTTACCAGTCTTGATCG
TTACAAAGGACGATGCTATCACATCGAGCCTGTTCCTGGGGAAGACAACCAATTTATCTG
TTATGTAGCTTATCCATTAGACCTATTTGAAGAGGGTTCCGTTACTAACATGTTTACTTC
CATTGTGGGTAACGTATTTGGTTTCAAAGCCCTACGTGCTCTACGTTTGGAGGATCTACG
AATTCCCCCTACTTATTCAAAAACTTTCCAAGGCCCGCCTCATGGTATCCAAGTTGAAAG
AGATAAGTTGAACAAGTATGGTCGTCCTTTATTGGGATGTACTATTAAACCAAAATTGGG
ATTATCCGCAAAAAATTATGGTAGAGCGTGTTATGAGTGTCTACGTGGTGGACTTGATTT
TACCAAAGATGATGAAAACGTAAACTCACAACCATTTATGCGCTGGAGAGACCGTTTTGT
CTTTTGTGCCGAAGCTATTTATAAATCACAGGCCGAAACCGGTGAAATCAAGGGGCATTA
CTTGAATGCGACTGCGGGTACATGTGAAGAAATGCTTAAGAGAGCTGTATTTGCGAGAGA
ATTAGGGGTTCCTATTGTAATGCATGACTACTTAACTGGGGGATTCACCGCAAATACTAC
TTTGGCTCATTATTGCCGCGACAATGGCCTACTTCTTCACATTCACCGTGCAATGCATGC
AGTTATTGATAGACAGAAAAATCATGGTATGCATTTCCGTGTATTAGCTAAAGCATTGCG
TATGTCTGGGGGAGATCATGTCCACTCCGGTACAGTAGTAGGTAAGTTAGAAGGGGAACG
CGAAATTACTTTAGGTTTTGTTGATTTATTGCGCGATGATTTTATTGAAAAAGATCGTGC
TCGCGGTATCTTTTTCACTCAGGACTGGGTATCCATGCCAGGTGTTATACCGG
>Elymus_hystrix_OK020251
TTATAAATTGACTTACTACACCCCAGAGTATGAAACTAAGGATACTGATATCTTGGCAGC
ATTCCGAGTAAGTCCTCAGCCTGGGGTTCCGCCCGAAGAAGCAGGGGCTGCAGTAGCTGC
CGAATCTTCTACTGGTACATGGACAACTGTTTGGACTGATGGACTTACTAGTCTTGATCG
TTACAAAGGACGATGCTATCACATCGAGCCTGTTCCTGGGGAAGACAACCAATTTATCTG
TTATGTAGCTTATCCATTAGACCTATTTGAAGAGGGTTCCGTTACTAACATGTTTACTTC
CATTGTGGGTAACGTATTTGGTTTCAAAGCCCTACGTGCTCTACGTTTGGAGGATCTACG
AATTCCCCCTACTTATTCAAAAACTTTCCAAGGCCCGCCTCATGGTATCCAAGTTGAAAG
AGATAAGTTGAACAAGTATGGTCGTCCTTTATTGGGATGTACTATTAAACCAAAATTGGG
ATTATCCGCAAAAAATTATGGTAGAGCGTGTTATGAGTGTCTACGTGGTGGACTTGATTT
TACCAAAGATGATGAAAACGTAAACTCACAACCATTTATGCGCTGGAGAGACCGTTTTGT
CTTTTGTGCCGAAGCTATTTATAAATCACAGGCCGAAACCGGTGAAATCAAGGGGCATTA
CTTGAATGCGACTGCGGGTACATGTGAAGAAATGCTTAAGAGAGCTGTATTTGCGAGAGA
ATTAGGGGTTCCTATTGTAATGCATGACTACTTAACTGGGGGATTCACCGCAAATACTAC
TTTGGCTCATTATTGCCGCGACAATGGCCTACTTCTTCACATTCACCGTGCAATGCATGC
AGTTATTGATAGACAGAAAAATCATGGTATGCATTTCCGTGTATTAGCTAAAGCATTGCG
TATGTCTGGGGGAGATCATGTCCACTCCGGTACAGTAGTAGGTAAGTTAGAAGGGGAACG
CGAAATAACTTTAGGTTTTGTTGATTTATTGCGCGATGATTTTATTGAAAAAGATCGTGC
TCGCGGTATCTTTTTCACTCAGGACTGGGTATCCATGCCAGGTGTTATACCGG
>Festuca_pratensis_MT433150
TTATAAATTGACTTACTACACCCCGGAGTATGAAACCAAGGATACTGATATCTTGGCAGC
ATTCCGAGTAACTCCTCAGCCTGGGGTTCCGCCGGAAGAAGCAGGGGCTGCAGTAGCTGC
CGAATCTTCTACTGGTACATGGACAACTGTTTGGACTGATGGACTTACCAGTCTTGATCG
TTACAAAGGACGATGCTATCATATCGAGCCTGTTGCTGGGGAAGACAACCAATGGATCTG
TTATGTAGCTTATCCATTAGACCTATTTGAAGAGGGTTCCGTTACTAACATGTTTACTTC
TATTGTGGGTAACGTATTTGGTTTCAAAGCCCTACGTGCTCTACGTCTGGAGGATCTACG
AATTCCCGTTGCTTATTCAAAAACTTTCCAAGGTCCGCCTCATGGTATCCAAGTTGAAAG
AGATAAGTTGAATAAGTATGGTCGTCCTTTATTGGGATGTACTATTAAACCAAAATTGGG
ATTATCCGCAAAAAATTATGGTAGAGCGTGTTATGAGTGTCTACGTGGTGGACTTGATTT
TACCAAAGATGATGAAAACGTAAACTCACAACCATTTATGCGCTGGAGAGACCGTTTTGT
CTTTTGTGCCGAAGCTCTTTATAAAGCACAGGCCGAAACAGGTGAAATTAAGGGGCATTA
CTTGAATGCGACTGCAGGTACATGTGAAGAAATGATTAAGAGAGCTGTATTTGCGAGAGA
ATTAGGGGTTCCTATTGTAATGCATGACTACATAACTGGGGGATTCACCGCAAATACTAG
TTTGGCTCATTATTGCCGCGACAATGGCCTACTTCTTCACATTCACCGTGCAATGCATGC
AGTTATTGATAGACAGAAAAATCATGGTATGCATTTCCGTGTATTAGCTAAAGCATTGCG
TATGTCTGGGGGAGATCATATCCACTCCGGTACAGTAGTAGGTAAGTTAGAAGGGGAACG
CGAAATGACTTTAGGTTTTGTTGATTTATTGCGCGATGATTTTATTGAAAAAGATCGTGC
TCGCGGTATCTTTTTCACTCAGGATTGGGCATCCATGCCAGGTGTTATACCGG
>Glyceria_occidentalis_MT433154
TTATAAATTGACTTACTACACCCCGGAGTATGAAACCAAGGATACTGATATCTTGGCAGC
ATTCCGAGTAACTCCTCAGCCTGGGGTTCCGCCCGAAGAAGCGGGGGCTGCAGTAGCTGC
CGAATCTTCGACTGGTACATGGACAACAGTTTGGACTGACGGACTTACCAGTCTTGATCG
TTACAAAGGACGATGCTATCACATCGAGCCTGTTCCTGGGGAAGAGGGCCAATGGATCGC
TTATGTAGCTTATCCATTAGACCTATTTGAAGAGGGTTCCGTTACTAACATGTTTACTTC
CATTGTAGGTAACGTATTTGGTTTCAAAGCCCTACGTGCTCTACGTCTGGAGGATCTACG
AATTCCCCCTACTTATTCAAAAACTTTCCAAGGTCCGCCTCATGGTATCCAAGTTGAAAG
AGATAAGTTGAACAAGTATGGTCGTCCTTTATTGGGATGTACTATTAAACCAAAATTGGG
ATTATCCGCAAAAAATTACGGTAGAGCGTGTTATGAGTGTCTACGTGGTGGACTTGATTT
TACCAAAGATGATGAAAACGTAAACTCACAACCATTTATGCGTTGGAGAGACCGTTTTGT
CTTTTGTGCCGAAGCTATTTATAAATCACAGGCCGAAACCGGTGAAATCAAGGGGCATTA
CTTGAATGCAACTGCAGGTACATGCGAAGAAATGATTAAGAGAGCTGTATTTGCGAGGGA
ATTAGGGGTTCCTATTGTAATGCATGACTACTTAACTGGGGGATTCACCGCAAATACTAC
TTTGTCTCATTATTGCCGCGACAATGGCCTACTTCTTCACATTCACCGTGCAATGCATGC
AGTTATTGATAGACAGAAAAATCATGGTATGCATTTCCGTGTATTAGCTAAAGCATTGCG
TATGTCTGGGGGAGATCATATCCACGCGGGTACAGTAGTAGGTAAGTTAGAAGGGGAACG
CGAAATGACTTTAGGTTTTGTTGATTTATTGCGTGATGATTTTATTGAAAAAGATCGTGC
TCGCGGTATCTTTTTCACTCAGGACTGGGTATCCATGCCAGGTGTTATACCGG
>Glyceria_striata_KC123366
TTATAAATTGACTTACTACACCCCGGAGTATGAAACCAAGGATACTGATATCTTGGCAGC
ATTCCGAGTAACTCCTCAGCCTGGGGTTCCGCCCGAAGAAGCGGGGGCTGCAGTAGCTGC
CGAATCTTCGACTGGTACATGGACAACAGTTTGGACTGACGGACTTACCAGTCTTGATCG
TTACAAAGGACGATGCTATCACATCGAGCCTGTTCCTGGGGAAGAGGGCCAATGGATCGC
TTATGTAGCTTATCCATTAGACCTATTTGAAGAGGGTTCCGTTACTAACATGTTTACTTC
CATTGTAGGTAACGTATTTGGTTTCAAAGCCCTACGTGCTCTACGTCTGGAGGATCTACG
AATTCCCCCTACTTATTCAAAAACTTTCCAAGGTCCGCCTCATGGTATCCAAGTTGAAAG
AGATAAGTTGAACAAGTATGGTCGTCCTTTATTGGGATGTACTATTAAACCAAAATTGGG
ATTATCCGCAAAAAATTACGGTAGAGCGTGTTATGAGTGTCTACGTGGTGGACTTGATTT
TACCAAAGATGATGAAAACGTAAACTCACAACCATTTATGCGTTGGAGAGACCGTTTTGT
CTTTTGTGCCGAAGCTATTTATAAATCACAGGCCGAAACCGGTGAAATCAAGGGGCATTA
CTTGAATGCAACTGCAGGTACATGCGAAGAAATGATTAAGAGAGCTGTATTTGCGAGGGA
ATTAGGGGTTCCTATTGTAATGCATGACTACTTAACTGGGGGATTCACCGCAAATACTAC
TTTGGCTCATTATTGCCGCGACAATGGCCTACTTCTTCACATTCACCGTGCAATGCATGC
AGTTATTGATAGACAGAAAAATCATGGTATGCATTTCCGTGTATTAGCTAAAGCATTGCG
TATGTCTGGGGGAGATCATATCCACGCGGGTACAGTAGTAGGTAAGTTAGAAGGGGAACG
CGAAATGACTTTAGGTTTTGTTGATTTATTGCGTGATGATTTTATTGAAAAAGATCGTGC
TCGCGGTATCTTTTTCACTCAGGACTGGGTATCCATGCCAGGTGTTATACCGG
>Helictochloa_hookeri_KM974734
TTATAAATTGACTTACTACACCCCGGAGTATGAAACCAAGGATACTGATATCTTGGCAGC
ATTCCGAGTAACTCCTCAGCCTGGGGTTCCGCCGGAAGAAGCAGGGGCTGCAGTAGCTGC
CGAATCTTCTACTGGTACATGGACAACTGTTTGGACTGATGGACTTACCAGTCTTGATCG
TTACAAAGGACGATGCTATCACATCGAGCCTGTTGCTGGGGAAGACAACCAATGGATCTG
TTATGTAGCTTATCCATTAGACCTATTTGAAGAGGGTTCCGTTACTAACATGTTTACTTC
CATTGTGGGTAACGTATTTGGTTTCAAAGCTCTACGTGCTCTACGTCTGGAGGATCTACG
AATTCCCCCTGCTTATACAAAAACTTTCCAAGGCCCGCCTCATGGTATCCAAGTTGAAAG
AGATAAGTTGAACAAGTATGGTCGTCCTTTATTGGGATGTACTATTAAACCAAAATTGGG
ATTATCCGCAAAAAATTATGGTAGAGCGTGTTATGAGTGTCTACGTGGTGGACTTGATTT
TACCAAAGATGATGAAAACGTAAACTCACAACCATTTATGCGCTGGAGAGACCGTTTTGT
CTTTTGTGCCGAAGCTATTTATAAAGCACAGGCCGAAACCGGTGAAATTAAGGGGCATTA
CTTGAATGCGACTGCAGGTACATGTGAAGAAATGATTAAGAGAGCTGTATTTGCAAGAGA
ATTAGGGGTTCCTATTGTAATGCATGACTACATAACTGGGGGATTCACCGCAAATACTAG
TTTGGCTCATTATTGCCGCGACAATGGCCTACTTCTTCACATTCACCGTGCAATGCATGC
AGTTATTGATAGACAGAAAAATCATGGTATGCATTTCCGTGTATTAGCTAAAGCATTGCG
TATGTCTGGGGGAGATCATATCCACGCCGGTACAGTAGTAGGTAAGTTAGAAGGGGAACG
CGAAATGACTTTAGGTTTTGTTGATTTATTGCGCGATGATTTTATTGAAAAAGATCGTGC
TCGCGGTATCTTTTTCACTCAAGACTGGGTATCCATGCCAGGTGTTATACCGG
>Helictotrichon_pubescens_JN893218
TTATAAATTGACTTACTACACCCCGGAGTATGAAACCAAGGATACTGATATCTTGGCAGC
ATTCCGAGTAACTCCTCAGCCTGGGGTTCCCCCGGAAGAAGCAGGGGCTGCAGTAGCTGC
CGAATCTTCTACTGGTACATGGACAACTGTTTGGACTGATGGACTTACCAGTCTTGATCG
TTACAAAGGACGATGCTATCACATCGAGCCTGTTGCTGGGGAAGATAACCAATGGATCTG
TTATGTAGCTTATCCATTAGACCTATTTGAAGAGGGTTCCGTTACTAACATGTTTACTTC
CATTGTGGGTAACGTATTTGGTTTCAAAGCCCTACGTGCTCTACGTCTGGAGGATCTACG
AATTCCCGTTGCTTATGCAAAAACTTTCCAAGGCCCGCCTCATGGTATCCAAGTTGAAAG
AGATAAGTTGAACAAGTATGGTCGTCCTTTATTGGGATGTACTATTAAACCAAAATTGGG
ATTATCCGCAAAAAATTACGGTAGAGCGTGTT----------------------------
------------------------------------------------------------
------------------------------------------------------------
------------------------------------------------------------
------------------------------------------------------------
------------------------------------------------------------
------------------------------------------------------------
------------------------------------------------------------
------------------------------------------------------------
-----------------------------------------------------
>Hordeum_bulbosum_OK020252
TTATAAATTGACTTACTACACCCCAGAGTATGAAACTAAGGATACTGATATCTTGGCAGC
ATTCCGAGTAAGTCCTCAGCCTGGGGTTCCGCCCGAAGAAGCAGGGGCTGCAGTAGCTGC
CGAATCTTCTACTGGTACATGGACAACTGTTTGGACTGATGGACTTACCAGTCTTGATCG
TTACAAAGGACGATGCTATCACATCGAGCCTGTTGCTGGGGAAGACAGCCAATGGATCTG
TTATGTAGCTTATCCATTAGACCTATTTGAGGAGGGTTCCGTTACTAACATGTTTACTTC
CATTGTGGGTAACGTATTTGGGTTCAAAGCCCTACGTGCTCTACGTTTGGAGGATCTACG
AATTCCCCCTACTTATTCAAAAACTTTCCAAGGCCCGCCTCATGGTATCCAAGTTGAAAG
AGATAAGTTGAACAAGTATGGTCGTCCTTTATTGGGATGTACTATTAAACCAAAATTGGG
ATTATCCGCAAAAAATTATGGTAGAGCGTGTTATGAGTGTCTACGTGGTGGACTTGATTT
TACCAAAGATGATGAAAACGTAAACTCACAACCATTTATGCGCTGGAGAGACCGTTTTGT
CTTTTGTGCCGAAGCTATTTATAAATCACAGGCCGAAACCGGTGAAATCAAGGGGCATTA
CTTGAATGCGACTGCGGGTACATGTGAAGAAATGATTAAGAGAGCTGTATTTGCGAGAGA
ATTAGGGGTTCCTATTGTAATGCATGACTACTTAACCGGGGGATTCACCGCAAATACTAC
TTTGGCTCACTATTGCCGCGACAATGGCTTACTTCTTCACATTCACCGTGCAATGCATGC
AGTTATTGATAGACAGAAAAATCATGGTATGCATTTCCGTGTATTAGCTAAAGCATTGCG
TATGTCTGGGGGAGATCATATCCACTCCGGTACAGTAGTAGGTAAGTTAGAAGGGGAACG
CGAAATGACTTTAGGTTTTGTTGATTTATTGCGCGATGATTTTATTGAAAAAGATCGTGC
TCGCGGTATCTTTTTCACTCAGGACTGGGTATCCATGCCAGGTGTTATACCGG
>Hordeum_vulgare_OK020253
TTATAAATTGACTTACTACACCCCAGAGTATGAAACTAAGGATACTGATATCTTGGCAGC
ATTCCGAGTAAGTCCTCAGCCTGGGGTTCCGCCCGAAGAAGCAGGGGCTGCAGTAGCTGC
CGAATCTTCTACTGGTACATGGACAACTGTTTGGACTGATGGACTTACCAGTCTTGATCG
TTACAAAGGACGATGCTATCACATCGAGCCTGTTGCTGGGGAAGACAGCCAATGGATCTG
TTATGTAGCTTATCCATTAGACCTATTTGAGGAGGGTTCCGTTACTAACATGTTTACTTC
CATTGTGGGTAACGTATTTGGGTTCAAAGCCCTACGTGCTCTACGTTTGGAGGATCTACG
AATTCCCCCTACTTATTCAAAAACTTTCCAAGGCCCGCCTCATGGTATCCAAGTTGAAAG
AGATAAGTTGAACAAGTATGGCCGTCCTTTATTGGGATGTACTATTAAACCAAAATTGGG
ATTATCCGCAAAAAATTATGGTAGAGCGTGTTATGAGTGTCTACGTGGTGGACTTGATTT
TACCAAAGATGATGAAAACGTAAACTCACAACCATTTATGCGCTGGAGAGACCGTTTTGT
CTTTTGTGCCGAAGCTATTTATAAATCACAGGCCGAAACCGGTGAAATCAAGGGGCATTA
CTTGAATGCGACTGCGGGTACATGTGAAGAAATGATTAAGAGAGCTGTATTTGCGAGAGA
ATTAGGGGTTCCTATTGTAATGCATGACTACTTAACCGGGGGATTCACCGCAAATACTAC
TTTGGCTCACTATTGCCGCGACAATGGCTTACTTCTTCACATTCACCGTGCAATGCATGC
AGTTATTGATAGACAGAAAAATCATGGTATGCATTTCCGTGTATTAGCTAAAGCATTGCG
TATGTCTGGGGGAGATCATATCCACTCCGGTACAGTAGTAGGTAAGTTAGAAGGGGAACG
CGAAATGACTTTAGGTTTTGTTGATTTATTGCGCGATGATTTTATTGAAAAAGATCGTGC
TCGCGGTATCTTTTTCACTCAGGACTGGGTATCCATGCCAGGTGTTATACCGG
>Lolium_perenne_MT433159
TTATAAATTGACTTACTACACCCCGGAGTATGAAACCAAGGATACTGATATCTTGGCAGC
ATTCCGAGTAACTCCTCAGCCTGGGGTTCCGCCGGAAGAAGCAGGGGCTGCAGTAGCTGC
CGAATCTTCTACTGGTACATGGACAACTGTTTGGACTGATGGACTTACCAGTCTTGATCG
TTACAAAGGACGATGCTATCATATCGAGCCTGTTGCTGGGGAAGACAACCAATGGATCTG
TTATGTAGCTTATCCATTAGACCTATTTGAAGAGGGTTCCGTTACTAACATGTTTACTTC
TATTGTGGGTAACGTATTTGGTTTCAAAGCCCTACGTGCTCTACGTCTGGAGGATCTACG
AATTCCCGTTGCTTATTCAAAAACTTTCCAAGGTCCGCCTCATGGTATCCAAGTTGAAAG
AGATAAGTTGAATAAGTATGGTCGTCCTTTATTGGGATGTACTATTAAACCAAAATTGGG
ATTATCCGCAAAAAATTATGGTAGAGCGTGTTATGAGTGTCTACGTGGTGGACTTGATTT
TACCAAAGATGATGAAAACGTAAACTCACAACCATTTATGCGCTGGAGAGACCGTTTTGT
CTTTTGTGCCGAAGCTCTTTATAAAGCACAGGCCGAAACCGGTGAAATTAAGGGGCATTA
CTTGAATGCGACTGCAGGTACATGTGAAGAAATGATTAAGAGAGCTGTATTTGCGAGAGA
ATTAGGGGTTCCTATTGTAATGCATGACTACATAACTGGGGGATTCACCGCAAATACTAG
TTTGGCTCATTATTGCCGCGACAATGGCCTACTTCTTCACATTCACCGTGCAATGCATGC
AGTTATTGATAGACAGAAAAATCATGGTATGCATTTCCGTGTATTAGCTAAAGCATTGCG
TATGTCTGGGGGAGATCATATCCACTCCGGTACAGTAGTAGGTAAGTTAGAAGGGGAACG
CGAAATGACTTTAGGTTTTGTTGATTTATTGCGCGATGATTTTATTGAAAAAGATCGTGC
TCGCGGTATCTTTTTCACTCAGGACTGGGTATCCATGCCAGGTGTTATACCGG
>Lygeum_spartum_AM849395
TTATAAATTGACTTACTACACCCCGGAGTATGAAACCAAGGATACTGATATCTTGGCAGC
ATTCCGAGTAACTCCTCAGCCCGGGGTTCCGCCCGAAGAAGCGGGGGCTGCAGTAGCTGC
CGAATCTTCTACTGGTACATGGACAACTGTTTGGACTGATGGACTTACCAGTCTTGATCG
TTACAAAGGACGCTGTTATCACATCGAGCCTGTTGTTGGGGAAGAAAATCAATTTATTGC
TTATGTAGCTTATCCATTAGACCTATTTGAAGAGGGTTCCGTTACTAACATGTTTACTTC
CATTGTGGGTAACGTATTTGGTTTCAAAGCCCTACGTGCTCTACGTCTGGAGGATCTACG
AATTCCCCCTACTTATTCAAAAACTTTCCAAGGTCCGCCTCATGGTATCCAAGTTGAAAG
AGATAAGTTGAACAAGTACGGTCGTCCTTTATTGGGATGTACTATTAAACCAAAATTGGG
ATTATCCGCAAAAAATTATGGTAGAGCGTGTTATGAGTGTCTACGTGGTGGACTTGATTT
TACCAAAGATGATGAAAACGTAAACTCACAACCATTTATGCGCTGGAGGGACCGTTTTGT
CTTTTGTGCCGAAGCTATTTATAAATCACAAGCCGAAACCGGTGAAATCAAGGGGCATTA
CTTGAATGCGACTGCGGGTACATGCGAAGAAATGATGAAGAGAGCGGTATTTGCGAGGGA
ATTAGGGGTTCCTATTGTAATGCATGACTACTTAACTGGGGGATTCACTGCAAATACTAC
TTTGGCTCATTATTGCCGCGACAATGGCCTACTTCTTCACATTCACCGTGCAATGCATGC
AGTTATTGATAGACAGAAAAATCACGGTATGCATTTCCGTGTATTAGCTAAAGCATTGCG
TATGTCTGGGGGAGATCATATCCACGCCGGTACGGTAGTAGGTAAGTTAGAAGGGGAACG
CGAAATGACTTTAGGTTTTGTTGATTTATTGCGCGATGATTTTATTGAAAAAGATCGTGC
TCGCGGTATCTTTTTCACTCAAGACTGGGTATCCATGCCTGGTGTTATACCGG
>Macrochloa_tenacissima_MT433175
TTATAGATTGACTTACTACACCCCGGAGTATGAAACCAAGGATACTGATATCTTGGGAGC
ATTCCGAGTAACTCCTCAGCCCGGGGTTCCGCCCGAAGAAGCGGGGGCTGCAGTAGCTGC
CGAATCTTCTACTGGTACATGGACTACTGTTTGGACTGATGGACTTACCAGTCTTGATCG
TTACAAAGGACGATGCTATCACATCGAGCCTGTTCCTGGGGAAGAGGATCAATTTATCGC
TTATGTAGCTTATCCATTAGACCTATTTGAAGAGGGTTCCGTTACTAACATGTTTACTTC
CATTGTGGGTAACGTATTTGGTTTCAAAGCCCTACGTGCTCTACGTCTGGAGGATCTACG
AATTCCCGTTACTTATTCAAAAACTTTCCAAGGCCCGCCTCATGGTATCCAAGTTGAAAG
AGATAAGTTGAACAAGTATGGTCGTCCTTTATTGGGATGTACTATTAAACCAAAATTGGG
ATTATCCGCAAAAAATTACGGTAGAGCGTGTTATGAGTGTCTACGTGGTGGACTTGATTT
TACCAAAGATGATGAAAACGTAAACTCACAACCATTTATGCGTTGGAGGGACCGTTTTGT
CTTTTGTGCCGAAGCTATTTATAAAGCACAGGCCGAAACCGGTGAAATCAAGGGGCATTA
CTTGAATGCGACTGCAGGTACATGCGAAGACATGATGAAGAGAGCTGTATTTGCGAGGGA
ATTAGGAGTTCCTATTGTAATGCATGACTACTTAACAGGGGGATTCACCGCAAATACTAC
TTTGGCTCATTATTGCCGCGACAATGGCCTACTTCTTCACATTCACCGTGCAATGCATGC
AGTTATTGATAGACAGAAAAATCACGGTATGCATTTCCGTGTATTAGCTAAAGCATTGCG
TATGTCTGGGGGAGATCATATCCACGCCGGTACAGTAGTAGGTAAGTTAGAAGGGGAACG
CGAAATGACTTTAGGTTTTGTTGATTTATTGCGCGATGATTTTATTGAAAAAGATCGTGC
TCGCGGTATCTTTTTCACCCAGGACTGGGTATCCATGCCAGGTGTTATACCGG
>Melica_altissima_OK020254
TTATAAATTGACTTACTACACCCCGGAGTATGAAACCAAGGATACTGATATCTTGGCAGC
ATTCCGAGTAACTCCTCAGCCTGGGGTTCCGCCCGAAGAAGCAGGGGCTGCAGTAGCTGC
CGAATCTTCTACTGGTACATGGACAACAGTTTGGACTGATGGACTTACCAGTCTTGATCG
TTACAAAGGACGATGCTATCACATCGAGCCTGTTCCTGGGGAAGATGGCCAATGGATCGC
TTATGTAGCTTATCCATTAGACCTATTTGAAGAGGGTTCCGTTACTAACATGTTTACTTC
CATTGTAGGTAACGTATTTGGTTTCAAAGCCCTACGTGCTCTACGTCTGGAAGATCTACG
AATTCCCCCTACTTATTCAAAAACTTTCCAAGGTCCGCCTCATGGTATCCAAGTTGAAAG
AGATAAGTTGAACAAGTATGGTCGTCCTTTATTGGGATGTACTATTAAACCAAAATTGGG
ATTATCCGCAAAAAATTACGGTAGAGCGTGTTATGAGTGTCTACGTGGTGGACTTGATTT
TACCAAAGATGATGAAAACGTAAACTCACAACCATTTATGCGTTGGAGAGACCGCTTTGT
CTTTTGTGCCGAAGCTATTTATAAAGCACAGGCCGAAACCGGTGAAATCAAGGGGCATTA
CTTGAATGCAACTGCAGGTACATGCGAAGAAATGATTAAGAGAGCTGTATTTGCAAGGGA
ATTAGGGGCTCCTATTGTAATGCATGACTACTTAACTGGGGGATTCACCGCAAATACTAC
TTTGGCTCATTATTGCCGCGACAATGGCCTACTTCTTCACATTCACCGTGCAATGCATGC
AGTTATTGATAGACAGAAAAATCATGGTATGCATTTCCGTGTATTAGCTAAAGCATTGCG
TATGTCTGGGGGAGATCATATCCACGCTGGTACAGTAGTAGGTAAGTTAGAAGGGGAACG
CGAAATGACTTTAGGTTTTGTTGATTTATTGCGCGATGATTTTATTGAAAAAGATCGTGC
TCGCGGTATCTTTTTCACTCAGGACTGGGTATCCATGCCTGGTGTTATACCGG
>Melica_californica_OK020255
TTATAAaTTGACTTACTACACCCCGGAGTATGAAACCAAGGATACTGATATCTTGGCTGC
ATTCCGAGTAACTCCTCAGCCTGGGGTTCCGCCCGAAGAAGCAGGGGCTGCAGTAGCTGC
CGAATCTTCTACTGGTACATGGACAACAGTTTGGACTGATGGACTTACCAGTCTTGATCG
TTACAAAGGACGATGCTATCACATCGAGCCTGTTCCTGGGGAAGATGGCCAATGGATCGC
TTATGTAGCTTATCCATTAGACCTATTTGAAGAGGGTTCCGTTACTAACATGTTTACTTC
CATTGTAGGTAACGTATTTGGTTTCAAAGCCCTACGTGCTCTACGTCTGGAAGATCTACG
AATTCCCCCTGCTTATTCAAAAACTTTCCAAGGTCCGCCTCATGGTATCCAAGTTGAAAG
AGATAAGTTGAACAAGTATGGTCGTCCTTTATTGGGATGTACTATTAAACCAAAATTGGG
ATTATCCGCAAAAAATTACGGTAGAGCGTGTTATGAGTGTCTACGTGGTGGACTTGATTT
TACCAAAGATGATGAAAACGTAAACTCACAACCATTTATGCGTTGGAGAGACCGTTTTGT
CTTTTGTGCCGAAGCTATTTATAAATCACAGGCCGAAACCGGTGAAATCAAGGGGCATTA
CTTGAATGCAACTGCAGCTACATGCGAAGAAATGATTAAGAGAGCTGTATTTGCAAGGGA
ATTAGGGGTTCCTATTGTAATGCATGACTACTTAACTGGGGGATTCACCGCAAATACTAC
TTTGGCTCATTATTGCCGCGACAATGGCCTACTTCTTCACATTCACCGTGCAATGCATGC
AGTTATTGATAGACAGAAAAATCATGGTATGCATTTCCGTGTATTAGCTAAAGCATTGCG
TATGTCTGGGGGAGATCATATCCATGCTGGTACAGTAGTAGGTAAGTTAGAAGGGGAACG
CGAAATGACTTTAGGTTTTGTTGATTTATTGCGCGATGATTTTATTGAAAAAGATCGTGC
TCGCGGTATCTTTTTCACTCAGGACTGGGTATCCATGCCTGGTGTTATACCGG
>Melica_ciliata_OK020256
TtATAAATTGACTTACTACACCCCGGAGTATGAAACCAAGGATACTGATATCTTGGCAGC
ATTCCGAGTAACTCCTCAGCCTGGGGTTCCGCCCGAAGAAGCAGGAGCTGCAGTAGCTGC
CGAATCTTCTACTGGTACATGGACAACAGTTTGGACTGATGGACTTACCAGTCTTGATCG
TTACAAAGGACGATGCTATCACATCGAGCCTGTTCCTGGGGAAGATGGCCAATGGATCGC
TTATGTAGCTTATCCATTAGACCTATTTGAAGAGGGTTCCGTTACTAACATGTTTACTTC
CATTGTAGGTAACGTATTTGGTTTCAAAGCCCTACGTGCTCTACGTCTGGAAGATCTACG
AATTCCCCCTACTTATTCAAAAACTTTCCAAGGTCCGCCTCATGGTATCCAAGTTGAAAG
AGATAAGTTGAACAAGTATGGTCGTCCTTTATTGGGATGTACTATTAAACCAAAATTGGG
ATTATCCGCAAAAAATTATGGTAGAGCGTGTTATGAGTGTCTACGTGGTGGACTTGATTT
TACCAAAGATGATGAAAACGTAAACTCACAACCATTTATGCGTTGGAGAGACCGTTTTGT
CTTTTGTGCCGAAGCTATTTATAAAGCACAGGCTGAAACCGGTGAAATCAAGGGGCATTA
CTTGAATGCAACTGCAGGTACATGCGAAGAAATGATTAAGAGAGCTGTATTTGCAAGGGA
ATTAGGGGTTCCTATTGTAATGCATGACTACTTAACTGGGGGATTCACCGCAAATACTAC
TTTGGCTCATTATTGCCGCGACAATGGCCTACTTCTTCACATTCACCGTGCAATGCATGC
AGTTATTGATAGACAGAAAAATCATGGTATGCATTTCCGTGTATTAGCTAAAGCATTGCG
TATGTCTGGGGGAGATCATATCCACGCTGGTACAGTAGTAGGTAAGTTAGAAGGGGAACG
CGAAATGACTTTAGGTTTTGTTGATTTATTGCGCGATGATTTTATTGAAAAAGATCGTGC
TCGCGGTATCTTTTTCACTCAGGACTGGGTATCCATGCCTGGTGTTATACCGG
>Melica_nutans_MT433160
---------------------CCCGGAGTATGAAACCAAGGATACTGATATCTTGGCAGC
ATTCCGAGTAACTCCTCAGCCTGGGGTTCCGCCCGAAGAAGCAGGGGCTGCAGTAGCTGC
CGAATCTTCTACTGGTACATGGACAACAGTTTGGACTGATGGACTTACCAGTCTTGATCG
TTACAAAGGACGATGCTATCACATCGAGCCTGTTCCTGGGGAAGATGGCCAATGGATCGC
TTATGTAGCTTATCCATTAGACCTATTTGAAGAGGGTTCCGTTACTAACATGTTTACTTC
CATTGTAGGTAACGTATTTGGTTTCAAAGCCCTACGTGCTCTACGTCTGGAAGATCTACG
AATTCCCCCTACTTATTCAAAAACTTTCCAAGGTCCGCCTCATGGTATCCAAGTTGAAAG
AGATAAGTTGAACAAGTATGGTCGTCCTTTATTGGGATGTACTATTAAACCAAAATTGGG
ATTATCCGCAAAAAATTACGGTAGAGCGTGTTATGAGTGTCTACGTGGTGGACTTGATTT
TACCAAAGATGATGAAAACGTAAACTCACAACCATTTATGCGTTGGAGAGACCGCTTTGT
CTTTTGTGCCGAAGCTATTTATAAAGCACAGGCCGAAACCGGTGAAATCAAGGGGCATTA
CTTGAATGCAACTGCAGGTACATGCGAAGAAATGATTAAGAGAGCTGTATTTGCAAGAGA
ATTAGGGGCTCCTATTGTAATGCATGACTACTTAACTGGGGGATTCACCGCAAATACTAC
TTTGGCTCATTATTGCCGCGACAATGGCCTACTTCTTCACATTCACCGTGCAATGCATGC
AGTTATTGATAGACAGAAAAATCATGGTATGCATTTCCGTGTATTAGCTAAAGCATTGCG
TATGTCTGGGGGAGATCATATCCACGCTGGTACAGTAGTAGGTAAGTTAGAAGGGGAACG
CGAAATGACTTTAGGTTTTGTTGATTTATTGCGCGATGATTTTATTGAAAAAGATCGTGC
TCGCGGTATCTTTTTCACTCAGGACTGGGTATCCATGCCTGGTGTTATACCGG
>Melica_transsilvanica_OK020257
-TATAAATTGACTTACTACACCCCGGAGTATGAAACCAAGGATACTGATATCTTGGCAGC
ATTCCGAGTAACTCCTCAGCCTGGGGTTCCGCCCGAAGAAGCAGGAGCTGCAGTAGCTGC
CGAATCTTCTACTGGTACATGGACAACAGTTTGGACTGATGGACTTACCAGTCTTGATCG
TTACAAAGGACGATGCTATCACATCGAGCCTGTTCCTGGGGAAGATGGCCAATGGATCGC
TTATGTAGCTTATCCATTAGACCTATTTGAAGAGGGTTCCGTTACTAACATGTTTACTTC
CATTGTAGGTAACGTATTTGGTTTCAAAGCCCTACGTGCTCTACGTCTGGAAGATCTACG
AATTCCCCCTACTTATTCAAAAACTTTCCAAGGTCCGCCTCATGGTATCCAAGTTGAAAG
AGATAAGTTGAACAAGTATGGTCGTCCTTTATTGGGATGTACTATTAAACCAAAATTGGG
ATTATCCGCAAAAAATTATGGTAGAGCGTGTTATGAGTGTCTACGTGGTGGACTTGATTT
TACCAAAGATGATGAAAACGTAAACTCACAACCATTTATGCGTTGGAGAGACCGTTTTGT
CTTTTGTGCCGAAGCTATTTATAAAGCACAGGCTGAAACCGGTGAAATCAAGGGGCATTA
CTTGAATGCAACTGCAGGTACATGCGAAGAAATGATTAAGAGAGCTGTATTTGCAAGGGA
ATTAGGGGTTCCTATTGTAATGCATGACTACTTAACTGGGGGATTCACCGCAAATACTAC
TTTGGCTCATTATTGCCGCGACAATGGCCTACTTCTTCACATTCACCGTGCAATGCATGC
AGTTATTGATAGACAGAAAAATCATGGTATGCATTTCCGTGTATTAGCTAAAGCATTGCG
TATGTCTGGGGGAGATCATATCCACGCTGGTACAGTAGTAGGTAAGTTAGAAGGGGAACG
CGAAATGACTTTAGGTTTTGTTGATTTATTGCGCGATGATTTTATTGAAAAAGATCGTGC
TCGCGGTATCTTTTTCACTCAGGACTGGGTATCCATGCCTGGTGTTATACCGG
>Nardus_stricta_MT433161
TTATAAATTGACTTACTACACCCCGGAGTATGAAACCAAGGATACTGATATCTTGGCAGC
ATTCCGAGTAACTCCTCAGCCTGGGGTTCCGCCGGAAGAAGCAGGGGCTGCAGTAGCTGC
CGAATCTTCTACTGGTACATGGACAACTGTTTGGACTGATGGACTTACCAGTCTTGATCG
TTACAAAGGACGCTGCTATCACATCGAGCCTGTTGCTGGGGAAGAAAATCAATTTATCGC
TTATGTAGCTTATCCATTAGACCTATTTGAAGAGGGTTCCGTTACTAACATGTTTACTTC
CATTGTAGGTAACGTATTTGGTTTCAAAGCCCTACGTGCTCTACGTTTGGAGGATCTACG
AATTCCCCCTACTTATTCAAAAACTTTCCAAGGTCCACCTCATGGTATCCAAGTTGAAAG
AGATAAGTTGAACAAGTATGGTCGTCCTTTATTGGGATGTACTATTAAACCAAAATTGGG
ATTATCCGCAAAAAATTATGGTAGAGCGTGTTATGAGTGTCTACGCGGTGGACTAGATTT
TACTAAAGATGATGAAAACGTAAACTCACAACCATTTATGCGCTGGAGAGACCGTTTTGT
CTTTTGTGCCGAAGCTATTTATAAATCACAAGCCGAAACTGGTGAAATCAAGGGGCATTA
CTTGAATGCGACTGCGGGTACATGCGAAGAAATGATTAAGAGAGCTGTATTTGCGAGGGA
ATTAGGGGTTCCTATTGTAATGCATGACTACTTAACTGGTGGATTCACTGCAAATACTAC
TTTGGCTCATTATTGCCGCGACAATGGCCTACTTCTTCACATTCACCGTGCAATGCATGC
AGTTATTGATAGACAGAAAAATCACGGTATGCATTTCCGTGTATTAGCGAAAGCATTGCG
TATGTCTGGGGGAGATCATATCCACGCCGGTACGGTAGTAGGTAAGTTAGAAGGGGAACG
CGAAATGACTTTAGGTTTTGTTGATTTATTGCGCGATGATTTTATTGAAAAAGATCGTGC
TCGCGGTATCTTTTTCACTCAAGATTGGGTATCCATGCCTGGTGTTATACCGG
>Nassella_brachyphylla_OK020258
TTATAAATTGACTTACTACACCCCGGAGTATGAAACCAAGGATACTGATATCTTGGCAGC
ATTCCGAGTAACTCCTCAGCCCGGGGTTCCGCCCGAAGAAGCGGGGGCTGCAGTAGCTGC
CGAATCTTCTACTGGTACATGGACTACTGTTTGGACTGATGGACTTACCAGTCTTGATCG
TTACAAAGGACGATGCTATCACATCGAGCCTGTTCCTGGGGAAGACAGTCAATTTATCGC
TTATGTAGCTTATCCATTAGACCTATTTGAAGAGGGTTCCGTTACTAACATGTTTACTTC
CATTGTAGGTAACGTATTTGGTTTCAAAGCCCTACGTGCTCTACGTCTGGAGGATCTACG
AATTCCCCCTACTTATTCAAAAACTTTCCAAGGCCCGCCTCATGGTATCCAAGTTGAAAG
AGATAAGTTGAACAAGTATGGTCGTCCTTTATTGGGATGTACTATTAAACCAAAATTGGG
ATTATCCGCAAAAAATTACGGTAGAGCGTGTTATGAGTGTCTACGTGGTGGACTTGATTT
TACCAAAGATGATGAAAACGTAAACTCACAACCATTTATGCGCTGGAGGGACCGTTTTGT
CTTTTGTGCCGAAGCTCTTTATAAAGCACAGGCCGAAACCGGTGAAATCAAGGGGCATTA
CTTGAATGCGACTGCGGGTACAGTCGAAGATATGCTTAAGAGAGCTGTATTTGCGAGGGA
ATTAGGGGTTCCTATTGTAATGCATGACTACTTAACAGGGGGATTCACCGCAAATACTAC
TTTGGCTCATTATTGCCGCGACAATGGCCTACTTCTTCACATTCACCGTGCAATGCATGC
AGTTATTGATAGACAGAAAAATCACGGTATGCATTTCCGTGTATTAGCTAAAGCATTGCG
TATGTCTGGGGGAGATCATATCCACTCCGGTACAGTAGTAGGTAAGTTAGAAGGGGAACG
CGAAATTACTTTAGGTTTTGTTGATTTATTGCGCGATGATTTTATTGAAAAAGATCGTTC
TCGCGGTATCTTTTTCACCCAGGACTGGGTATCCATGCCAGGTGTTATACCGG
>Nassella_neesiana_OK020259
TTATAAATTGACTTACTACACCCCGGAGTATGAAACCAAGGATACTGATATCTTGGCAGC
ATTCCGAGTAACTCCTCAGCCCGGGGTTCCGCCCGAAGAAGCGGGGGCTGCAGTAGCTGC
CGAATCTTCTACTGGTACATGGACTACTGTTTGGACTGATGGACTTACCAGTCTTGATCG
TTACAAAGGACGATGCTATCACATCGAGCCTGTTCCTGGGGAAGAAAGTCAATTTATCGC
TTATGTAGCTTATCCATTAGACCTATTTGAAGAGGGTTCCGTTACTAACATGTTTACTTC
CATTGTGGGTAACGTATTTGGTTTCAAAGCCCTACGTGCTCTACGTCTGGAGGATCTACG
AATTCCCACTGCTTATTCAAAAACTTTCCAAGGCCCGCCTCATGGTATCCAAGTTGAAAG
AGATAAGTTGAACAAGTATGGTCGTCCTTTATTGGGATGTACTATTAAACCAAAATTGGG
ATTATCCGCAAAAAATTACGGTAGAGCGTGTTATGAGTGTCTACGTGGTGGACTTGATTT
TACCAAAGATGATGAAAACGTAAACTCACAACCATTTATGCGCTGGAGGGACCGTTTTGT
CTTTTGTGCCGAAGCTCTTTATAAAGCACAGGCCGAAACCGGTGAAATCAAGGGGCATTA
CTTGAATGCGACTGCGGGTACAGTCGAAGATATGATGAAGAGAGCTGTATTTGCGAGGGA
ATTAGGGGTTCCTATTGTAATGCATGACTACTTAACAGGGGGATTCACCGCAAATACTAC
TTTGGCTCATTATTGCCGCGACAATGGCCTACTTCTTCACATTCACCGTGCAATGCATGC
AGTTATTGATAGACAGAAAAATCACGGTATGCATTTCCGTGTATTAGCTAAAGCATTGCG
TATGTCTGGGGGAGATCATATCCACTCCGGTACAGTAGTAGGTAAGTTAGAAGGGGAACG
CGAAATTACTTTAGGTTTTGTTGATTTATTGCGCGATGATTTTATTGAAAAAGATCGTTC
TCGCGGTATCTTTTTCACCCAGGACTGGGTATCCATGCCAGGTGTTATACCGG
>Nassella_pubiflora_KC129630
TTATAAATTGACTTACTACACCCCGGAGTATGAAACCAAGGATACTGATATCTTGGCAGC
ATTCCGAGTAACTCCTCAGCCCGGGGTTCCGCCCGAAGAAGCGGGGGCTGCAGTAGCTGC
CGAATCTTCTACTGGTACATGGACAACTGTTTGGACTGATGGACTTACCAGTCTTGATCG
TTACAAAGGACGATGCTATCACATCGAGCCTGTTCCTGGGGAAGACARTCAATTTATCGC
TTATGTAGCTTATCCATTAGACCTATTTGAAGAGGGTTCCGTTACTAACATGTTTACTTC
CATTGTGGGTAACGTATTTGGTTTCAAAGCCCTACGTGCTCTACGTCTGGAGGATCTACG
AATTCCCCCTACTTATTCAAAAACTTTCCAAGGCCCGCCTCATGGTATCCAAGTTGAAAG
AGATAAGTTGAACAAGTATGGTCGTCCTTTATTGGGATGTACTATTAAACCAAAATTGGG
ATTATCCGCAAAAAATTACGGTAGAGCGTGTTATGAGTGTCTACGTGGTGGACTTGATTT
TACCAAAGATGATGAAAACGTAAACTCACAACCATTTATGCGTTGGAGAG----------
------------------------------------------------------------
------------------------------------------------------------
------------------------------------------------------------
------------------------------------------------------------
------------------------------------------------------------
------------------------------------------------------------
------------------------------------------------------------
-----------------------------------------------------
>Nassella_pulchra_OK020260
TTATAAATTGACTTACTACACCCCGGAGTATGAAACCAAGGATACTGATATCTTGGCAGC
ATTCCGAGTAACTCCTCAGCCCGGGGTTCCGCCCGAAGAAGCGGGGGCTGCAGTAGCTGC
CGAATCTTCTACTGGTACATGGACTACTGTTTGGACTGATGGACTTACCAGTCTTGATCG
TTACAAAGGACGATGCTATCACATCGAGCCTGTTCCTGGGGAAGAAAGTCAATTTATCGC
TTATGTAGCTTATCCATTAGACCTATTTGAAGAGGGTTCCGTTACTAACATGTTTACTTC
CATTGTGGGTAACGTATTTGGTTTCAAAGCCCTACGTGCTCTACGTCTGGAGGATCTACG
AATTCCCACTGCTTATTCAAAAACTTTCCAAGGCCCGCCTCATGGTATCCAAGTTGAAAG
AGATAAGTTGAACAAGTATGGTCGTCCTTTATTGGGATGTACTATTAAACCAAAATTGGG
ATTATCCGCAAAAAATTACGGTAGAGCGTGTTATGAGTGTCTACGTGGTGGACTTGATTT
TACCAAAGATGATGAAAACGTAAACTCACAACCATTTATGCGCTGGAGAGACCGTTTTGT
CTTTTGTGCCGAAGCTCTTTATAAAGCACAGGCCGAAACCGGTGAAATTAAGGGGCATTA
CTTGAATGCGACTGCAGGTACATGTGAAGAAATGATTAAGAGAGCTGTATTTGCGAGAGA
ATTAGGGGTTCCTATTGTAATGCATGACTACATAACTGGGGGATTCACCGCAAATACTAG
TTTGGCTCATTATTGCCGCGACAATGGCCTACTTCTTCACATTCACCGTGCAATGCATGC
AGTTATTGATAGACAGAAAAATCATGGTATGCATTTCCGTGTATTAGCTAAAGCATTGCG
TATGTCTGGGGGAGATCATATCCACTCCGGTACAGTAGTAGGTAAGTTAGAAGGGGAACG
CGAAATGACTTTAGGTTTTGTTGATTTATTGCGCGATGATTTTATTGAAAAAGATCGTGC
TCGCGGTATCTTTTTCACTCAGGATTGGGCATCCATGCCAGGTGTTATACCGG
>Oloptum_miliaceum_MT433164
-----------------ACACCCCGGAGTATGAAACCAAGGATACTGATATCTTGGCAGC
ATTCCGAGTAACTCCTCAGCCCGGGGTTCCGCCCGAAGAAGCGGGGGCTGCAGTAGCTGC
CGAATCTTCTACTGGTACATGGACAACTGTTTGGACTGATGGACTTACCAGTCTTGATCG
TTACAAAGGACGATGCTATCACATCGAGCCTGTTCCTGGGGAAGACAGTCAATTTATCGC
TTATGTAGCTTATCCATTAGACCTATTTGAAGAGGGTTCCGTTACTAACATGTTTACTTC
CATTGTGGGTAACGTATTTGGTTTCAAAGCCCTACGTGCTCTACGTCTGGAGGATCTACG
AATTCCCCCTACTTATTCAAAAACTTTCCAAGGCCCGCCTCATGGTATCCAAGTTGAAAG
AGATAAGTTGAACAAGTATGGTCGTCCTTTATTGGGATGTACTATTAAACCAAAATTGGG
ATTATCCGCAAAAAATTATGGTAGAGCGTGTTATGAGTGTCTACGTGGTGGACTTGATTT
TACCAAAGATGATGAAAACGTAAACTCACAACCATTTATGCGCTGGAGGGACCGTTTTGT
CTTTTGTGCCGAAGCTCTTTATAAAGCACAGGCCGAAACCGGTGAAATCAAGGGGCATTA
CTTGAATGCGACTGCAGGTACATGTGAAGAAATGCTTAAGAGAGCCGTATTTGCGAGGGA
ATTAGGGGTTCCTATTGTAATGCATGACTACTTAACAGGGGGATTCACCGCAAATACTAC
TTTGTCTCATTATTGCCGCGACAATGGCCTACTTCTTCACATTCACCGTGCAATGCATGC
AGTTATTGATAGACAGAAAAATCACGGTATGCATTTCCGTGTATTAGCTAAAGCATTGCG
TATGTCTGGGGGAGATCATATCCACTCCGGTACAGTAGTAGGTAAGTTAGAAGGGGAACG
CGAAATTACTTTAGGTTTTGTTGATTTATTGCGCGATGATTTTATTGAAAAAGATCGTGC
TCGCGGTATCTTTTTCACCCAGGACTGGGTATCCATGCCAGGTGTTATACCGG
>Oryza_sativa_OUT
TTATAAATTGACTTACTACACCCCGGAGTACGAAACCAAGGACACTGATATCTTGGCAGC
ATTCCGAGTAACTCCTCAGCCGGGGGTTCCGCCCGAAGAAGCAGGGGCTGCAGTAGCTGC
CGAATCTTCTACTGGTACATGGACAACTGTTTGGACTGATGGACTTACCAGTCTTGATCG
TTACAAAGGCCGATGCTATCACATCGAGCCCGTTGTTGGGGAGGATAATCAATATATCGC
TTATGTAGCTTATCCATTAGACCTATTTGAAGAGGGTTCTGTTACTAACATGTTTACTTC
CATTGTGGGTAACGTATTTGGTTTCAAAGCCCTACGCGCTCTACGTCTGGAGGATCTGCG
AATTCCCCCTACTTATTCAAAAACTTTCCAAGGTCCGCCTCATGGTATCCAAGTTGAAAG
GGATAAGTTGAACAAATACGGTCGTCCTTTATTGGGATGTACTATTAAACCAAAATTGGG
ATTATCTGCAAAAAATTATGGTAGAGCATGTTATGAGTGTCTACGCGGTGGACTTGATTT
TACCAAAGATGATGAAAACGTAAACTCACAACCATTTATGCGTTGGAGGGACCGTTTTGT
CTTTTGTGCCGAAGCTATTTATAAATCACAGGCCGAAACCGGTGAAATTAAGGGGCATTA
CTTGAATGCGACTGCAGGTACATGCGAAGAAATGATTAAAAGAGCTGTATTTGCGAGGGA
ATTAGGGGTTCCTATTGTAATGCATGACTACTTAACCGGGGGGTTCACCGCAAATACTAG
TTTGGCTCATTATTGCCGCGACAACGGCCTACTTCTTCACATTCACCGAGCAATGCATGC
AGTTATTGATAGACAGAAAAATCATGGTATGCATTTCCGTGTATTAGCTAAAGCATTGCG
TATGTCTGGGGGAGATCATATCCACGCTGGTACAGTAGTAGGTAAGTTAGAAGGGGAACG
CGAAATGACTTTAGGTTTTGTTGATTTATTGCGCGATGATTTTATTGAAAAAGATCGTGC
TCGCGGTATCTTTTTCACTCAGGACTGGGTATCCATGCCAGGTGTTATACCGG
>Phaenosperma_globosum_MT433165
----------------------CCGGAGTATGAAACCAAGGATACTGATATCTTGGCAGC
ATTCCGAGTAACTCCTCAGCCTGGGGTTCCGCCCGAAGAAGCAGGGGCTGCAGTAGCTGT
CGAATCTTCTACTGGTACATGGACAACTGTTTGGACTGATGGACTTACCAGTCTTGATCG
TTACAAAGGACGATGCTATCACATCGAGCCTGTTGCTGGGGAAGACAGTCAATTTATCGC
TTATGTAGCTTATCCATTAGACCTATTTGAAGAGGGTTCCGTTACTAACATGTTTACTTC
CATTGTGGGTAACGTATTTGGTTTCAAAGCCCTACGTGCTCTACGTCTGGAGGATCTACG
AATTCCCCCTACTTATTCAAAAACTTTCCAAGGTCCGCCTCATGGTATCCAAGTTGAAAG
AGATAAGTTGAACAAGTATGGTCGTCCTTTTTTGGGATGTACTATTAAACCAAAATTGGG
ATTATCCGCAAAAAATTACGGTAGAGCGTGTTATGAGTGTCTACGTGGTGGACTTGATTT
TACCAAAGATGATGAAAACGTAAACTCACAACCATTTATGCGCTGGAGGGACCGTTTTGT
CTTTTGTGCCGAAGCTCTTTATAAAGCACAGGCCGAAACCGGTGAAATCAAGGGGCATTA
CTTGAATGCGACTGCAGCTACATGCGAAGAAATGATTAAAAGAGCCGTATTTGCGAGGGA
ATTAGGGGTTCCGATTGTAATGCATGACTACTTAACTGGGGGATTCACCGCAAATACTAC
TTTGGCTCATTATTGCCGCGACAATGGCCTACTTCTTCACATTCACCGTGCAATGCATGC
AGTTATTGATAGACAGAAAAATCATGGTATGCATTTCCGTGTATTAGCTAAAGCATTGCG
TATGTCTGGGGGAGATCATGTCCACGCCGGTACAGTAGTAGGTAAGTTAGAAGGGGAACG
CGAAATGACTTTAGGTTTTGTTGATTTATTGCGTGATGATTTTATTGAAAAAGATCGTGC
TCGCGGTATCTTTTTCACTCAGGACTGGGTATCCATGCCAGGTGTTATACCGG
>Piptatherum_aequiglume_OK020261
TTATAAATTGACTTACTACACCCCGGAGTATGAAACCAAGGATACTGATATCTTGGCAGC
ATTCCGAGTAACTCCTCAGCCCGGGGTTCCGCCCGAAGAAGCGGGGGCTGCAGTAGCTGC
CGAATCTTCTACTGGTACATGGACAACTGTTTGGACTGATGGACTTACCAGTCTTGATCG
TTACAAAGGACGATGCTATCACATCGAGCCTGTTCCTGGGGAAGACAGTCAATATATCGC
TTATGTAGCTTATCCATTAGACCTATTTGAAGAGGGTTCCGTTACTAACATGTTTACTTC
CATTGTGGGTAACGTATTTGGTTTCAAAGCCCTACGTGCTCTACGTCTGGAGGATCTACG
AATTCCCCCTACTTATTCAAAAACTTTCCAAGGCCCGCCTCATGGTATCCAAGTTGAAAG
AGATAAATTGAACAAGTATGGTCGTCCTTTATTGGGATGTACTATTAAACCAAAATTGGG
ATTATCCGCAAAAAATTACGGTAGAGCGTGTTATGAGTGTCTACGTGGTGGACTTGATTT
TACCAAAGATGATGAAAACGTAAACTCACAACCATTTATGCGCTGGAGGGACCGTTTTGT
CTTTTGTGCCGAAGCTATTTATAAAGCACAGGCCGAAACCGGTGAAATCAAGGGGCATTA
CTTGAATGCGACTGCAGGTACATGCGAAGAAATGATTAAGAGAGCTGTCTTTGCGAGGGA
ATTAGGGGCTCCTATTGTAATGCATGACTACTTAACTGGGGGATTCACCGCAAATACTAC
TTTGGCTCATTATTGCCGCGACAATGGCCTACTTCTTCACATTCACCGTGCAATGCATGC
AGTTATTGATAGACAGAAAAATCACGGTATGCATTTCCGTGTATTAGCTAAAGCATTGCG
TATGTCTGGGGGAGATCATATCCACGCCGGTACAGTAGTAGGTAAGTTAGAAGGGGAACG
CGAAATGACTTTAGGTTTTGTTGATTTATTGCGCGATGATTTTATTGAAAAAGATCGTGC
TCGCGGTATCTTTTTCACTCAGGACTGGGTATCCATGCCAGGTGTTATACCGG
>Piptochaetium_avenaceum_OK020262
TTATAAATTGACTTACTACACCCCGGAGTATGAAACCAAGGATACTGATATCTTGGCAGC
ATTCCGAGTAACTCCTCAGCCCGGGGTTCCGCCCGAAGAAGCGGGGGCTGCAGTAGCTGC
CGAATCTTCTACTGGTACATGGACAACTGTTTGGACTGATGGACTTACCAGTCTTGATCG
TTACAAAGGACGATGCTATCATATCGAGCCTGTTCCTGGGGAAGACAGTCAATTTATCGC
TTATGTAGCTTATCCATTAGACCTATTTGAAGAGGGTTCCGTTACTAACATGTTTACTTC
CATTGTGGGTAACGTATTTGGTTTCAAAGCCCTACGTGCTCTACGTCTGGAGGATCTACG
AATTCCCCCTACTTATTCAAAAACTTTCCAAGGCCCGCCTCATGGTATCCAAGTTGAAAG
AGATAAGTTGAACAAGTATGGTCGTCCTTTATTGGGATGTACTATTAAACCAAAATTGGG
ATTATCCGCAAAAAATTACGGTAGAGCGTGTTATGAGTGTCTACGTGGTGGACTTGATTT
TACCAAAGATGATGAAAACGTAAACTCACAACCATTTATGCGCTGGAGGGACCGTTTTGT
CTTTTGTGCCGAAGCTCTTTATAAAGCACAGGCCGAAACCGGTGAAATCAAGGGGCATTA
CTTGAATGCGACTGCAGGTACATGTGAAGAAATGCTTAAGAGAGCTGTATTTGCGAGGGA
ATTAGGGGTTCCTATTGTAATGCATGACTACTTAACAGGGGGATTCACCGCAAATACTAC
TTTGTCTCATTATTGCCGCGACAATGGCCTACTTCTTCACATTCACCGTGCAATGCATGC
AGTTATTGATAGACAGAAAAATCACGGTATGCATTTCCGTGTATTAGCTAAAGCATTGCG
TATGTCTGGGGGAGATCATATCCACTCCGGTACAGTAGTAGGTAAGTTAGAAGGGGAACG
CGAAATTACTTTAGGTTTTGTTGATTTATTGCGCGATGATTTTATTGAAAAAGATCGTGC
TCGCGGTATCTTTTTCACCCAGGACTGGGTATCCATGCCAGGTGTTATACCGG
>Poa_alpina_MT433169
------------------------------------------------------------
-----------CTCCTCAGCCTGGGGTTCCCCCGGAAGAAGCAGGGGCTGCAGTAGCTGC
CGAATCTTCTACTGGTACATGGACAACTGTTTGGACTGATGGACTTACCAGTCTTGATCG
TTACAAAGGACGATGCTATCACATCGAGCCTGTTGCTGGGGAAGACAACCAATGGATCTG
TTATGTAGCTTATCCATTAGACCTATTTGAAGAGGGTTCCGTTACTAACATGTTTACTTC
CATTGTGGGTAACGTATTTGGTTTCAAAGCCCTACGTGCTCTACGTCTGGAGGATCTACG
AATTCCCGTTGCTTATGCAAAAACTTTCCAAGGCCCGCCTCACGGTATCCAAGTTGAAAG
AGATAAGTTGAACAAGTATGGTCGTCCTTTATTGGGATGTACTATTAAACCAAAATTGGG
ATTATCCGCAAAAAATTACGGTAGAGCGTGTTATGAGTGTCTACGTGGTGGACTTGATTT
TACCAAAGATGATGAAAACGTAAACTCACAACCATTTATGCGCTGGAGAGACCGTTTTGT
CTTTTGTGCCGAAGCTATTTATAAAGCACAGGCCGAAACCGGTGAAATTAAGGGGCATTA
CTTGAATGCGACTGCAGGTACATGTGAAGAAATGATTAAGAGAGCTGTATTTGCGAGAGA
ATTAGGGGTTCCTATTGTAATGCATGACTACATAACTGGGGGATTCACCGCAAATACTAG
TTTGGCTCATTATTGCCGCGACAATGGCCTACTTCTTCACATTCACCGTGCAATGCATGC
AGTTATTGATAGACAGAAAAATCATGGTATGCATTTCCGTGTATTAGCTAAAGCATTGCG
TATGTCTGGGGGAGATCATATCCACTCCGGTACAGTAGTAGGTAAGTTAGAAGGGGAACG
CGAAATGACTTTAGGTTTTGTTGATTTATTGCGCGATGATTTTATTGAAAAAGATCGTGC
TCGCGGTATCTTTTTCACTCAGGACTGGGTATCCATGCCAGGTGTTATACCG-
>Schizachne_purpurascens_OK020263
TTATAAATTGACTTACTACACCCCGGAGTATGAAACCAAGGATACTGATATCTTGGCAGC
ATTCCGAGTAACTCCTCAGCCTGGGGTTCCGCCCGAAGAAGCAGGGGCTGCAGTAGCTGC
CGAATCTTCTACTGGTACATGGACAACAGTTTGGACTGATGGACTTACCAGTCTTGATCG
TTACAAAGGACGATGCTATCACATCGAGCCTGTTCCTGGGGAAGACGGCCAATGGATCGC
TTATGTAGCTTATCCATTAGACCTATTTGAAGAGGGTTCCGTTACTAACATGTTTACTTC
CATTGTAGGTAACGTATTTGGTTTCAAAGCCCTACGTGCTCTACGTCTGGAAGATCTACG
AATTCCCCCTACTTATTCAAAAACTTTCCAAGGTCCGCCTCATGGTATCCAAGTTGAAAG
AGATAAGTTGAACAAGTATGGTCGTCCTTTATTGGGATGTACTATTAAACCAAAATTGGG
ATTATCCGCAAAAAATTACGGTAGAGCGTGTTATGAGTGTCTACGTGGTGGACTTGATTT
TACCAAAGATGATGAAAACGTAAACTCACAACCATTTATGCGTTGGAGAGACCGTTTTGT
CTTTTGTGCCGAAGCTATTTATAAAGCACAGGCCGAAACCGGTGAAATCAAGGGGCATTA
CTTGAATGCAACTGCAGGTACATGCGAAGAAATGATTAAGAGAGCTGTATTTGCGAGGGA
ATTAGGGGTTCCTATTGTAATGCATGACTACTTAACTGGGGGATTCACCGCAAATACTAC
TTTGGCTCATTATTGCCGCGACAATGGCCTACTTCTTCACATTCACCGTGCAATGCATGC
AGTTATTGATAGACAGAAAAATCATGGTATGCATTTCCGTGTATTAGCTAAAGCATTGCG
TATGTCTGGGGGAGATCATATCCACGCTGGTACAGTAGTAGGTAAGTTAGAAGGGGAACG
CGAAATGACTTTAGGTTTTGTTGATTTATTGCGCGATGATTTTATTGAAAAAGATCGTGC
TCGCGGTATCTTTTTCACTCAGGACTGGGTATCCATGCCTGGTGTTATACCGG
>Stipa_barbata_MT433171
----------------------CCGGAGTATGAAACCAAGGATACTGATATCTTGGCAGC
ATTCCGAGTAACTCCTCAGCCCGGGGTTCCGCCCGAAGAAGCGGGGGCTGCAGTAGCTGC
CGAATCTTCTACTGGTACATGGACAACTGTTTGGACTGATGGACTTACCAGTCTTGATCG
TTACAAAGGACGATGCTATCACATCGAGCCTGTTCCTGGGGAAGAAAGTCAATTTATCGC
TTATGTAGCTTATCCATTAGACCTATTTGAAGAGGGTTCCGTTACTAACATGTTTACTTC
CATTGTGGGTAACGTATTTGGTTTCAAAGGCCTACGTGCTCTACGTCTGGAGGATCTACG
AATTCCCGTTGCTTATTCAAAAACTTTCGACGGCCCGCCTCATGGTATCCAAGTTGAAAG
AGATAAGTTGAACAAGTATGGTCGTCCTTTATTGGGATGTACTATTAAACCAAAATTGGG
ATTATCCGCAAAAAATTACGGTAGAGCGTGTTATGAGTGTCTACGTGGTGGACTTGATTT
TACCAAAGATGATGAAAACGTAAACTCACAACCATTTATGCGTTGGAGGGACCGTTTTGT
CTTTTGTGCCGAAGCTATTTATAAAGCACAGGCCGAAACCGGTGAAATCAAGGGGCATTA
CTTGAATGCGACTGCAGGTACAGTCGAAGATATGATGAAGAGAGCTGTATTTGCGAGGGA
ATTAGGAGTTCCTATTGTAATGCATGACTACTTAACTGGGGGATTCACCGCAAATACTAC
TTTGTCTCATTATTGCCGCGACAATGGCCTACTTCTTCACATTCACCGTGCAATGCATGC
AGTTATTGATAGACAGAAAAATCACGGTATGCATTTCCGTGTATTAGCTAAAGCATTGCG
TATGTCTGGGGGAGATCATATCCACGCCGGTACAGTAGTAGGTAAGTTAGAAGGGGAACG
CGAAATAACTTTAGGTTTTGTTGATTTATTGCGCGATGATTATATTGAAAAAGATCGTGC
TCGCGGTATCTTTTTCACTCAGGACTGGGCATCCATGCCAGGTGTTATACCGG
>Stipa_lagascae_MT433172
TTATAGATTGACTTACTACACTCCGGAGTATGAAACCAAGGATACTGATATCTTGGCAGC
ATTCCGAGTAACTCCTCAGCCCGGGGTTCCGCCCGAAGAAGCGGGGGCTGCAGTAGCTGC
CGAATCTTCTACTGGTACATGGACAACTGTTTGGACTGATGGACTTACCAGTCTTGATCG
TTACAAAGGACGATGCTATCACATCGAGCCTGTTCCTGGGGAAGACAGTCAATTTATCGC
TTATGTAGCTTATCCATTAGACCTATTTGAAGAGGGTTCCGTTACTAACATGTTTACTTC
CATTGTGGGTAACGTATTTGGTTTCAAAGCCCTACGTGCTCTACGTCTGGAGGATCTACG
AATTCCCGTTGCTTATTCAAAAACTTTCGACGGCCCGCCTCATGGTATCCAAGTTGAAAG
AGATAAGTTGAACAAGTATGGTCGTCCTTTATTGGGATGTACTATTAAACCAAAATTGGG
ATTATCCGCAAAAAATTACGGTAGAGCGTGTTATGAGTGTCTACGTGGTGGACTTGATTT
TACCAAAGATGATGAAAACGTAAACTCACAACCATTTATGCGTTGGAGGGACCGTTTTGT
CTTTTGTGCCGAAGCTATTTATAAAGCACAGGCCGAAACCGGTGAAATCAAGGGGCATTA
CTTGAATGCGACTGCAGGTACAGTCGAAGATATGATGAAGAGAGCTGTATTTGCGAGGGA
ATTAGGAGTTCCTATTGTAATGCATGACTACTTAACTGGGGGATTCACCGCAAATACTAC
TTTGTCTCATTATTGCCGCGACAATGGCCTACTTCTTCACATTCACCGTGCAATGCATGC
AGTTATTGATAGACAGAAAAATCACGGTATGCATTTCCGTGTATTAGCTAAAGCATTGCG
TATGTCTGGGGGAGATCATATCCACGCCGGTACAGTAGTAGGTAAGTTAGAAGGGGAACG
CGAAATAACTTTAGGTTTTGTTGATTTATTGCGCGATGATTATATTGAAAAAGATCGTGC
TCGCGGTATCTTTTTCACTCAGGACTGGGCATCCATGCCAGGTGTTATACCGG
>Stipa_pennata_MT433173
----------ACTTACTACACTCCGGAGTATGAAACCAAGGATACTGATATCTTGGCAGC
ATTCCGAGTAACTCCTCAGCCCGGGGTTCCGCCCGAAGAAGCGGGGGCTGCAGTAGCTGC
CGAATCTTCTACTGGTACATGGACAACTGTTTGGACTGATGGACTTACCAGTCTTGATCG
TTACAAAGGACGATGCTATCACATCGAGCCTGTTCCTGGGGAAGAAAATCAATTTATCGC
TTATGTAGCTTATCCATTAGACCTATTTGAAGAGGGTTCCGTTACTAACATGTTTACTTC
CATTGTGGGTAACGTATTTGGTTTCAAAGCCCTACGTGCTCTACGTCTGGAGGATCTACG
AATTCCCGTTGCTTATTCAAAAACTTTCGACGGCCCGCCTCATGGTATCCAAGTTGAAAG
AGATAAGTTGAACAAGTATGGTCGTCCTTTATTGGGATGTACTATTAAACCAAAATTGGG
ATTATCCGCAAAAAATTACGGTAGAGCGTGTTATGAGTGTCTACGTGGTGGACTTGATTT
TACCAAAGATGATGAAAACGTAAACTCACAACCATTTATGCGTTGGAGGGACCGTTTTGT
CTTTTGTGCCGAAGCTATTTATAAAGCACAGGCCGAAACCGGTGAAATCAAGGGGCATTA
CTTGAATGCGACTGCAGGTACAGTCGAAGATATGATGAAGAGAGCTGTATTTGCGAGGGA
ATTAGGAGTTCCTATTGTAATGCATGACTACTTAACTGGGGGATTCACCGCAAATACTAC
TTTGTCTCATTATTGCCGCGACAATGGCCTACTTCTTCACATTCACCGTGCAATGCATGC
AGTTATTGATAGACAGAAAAATCACGGTATGCATTTCCGTGTATTAGCTAAAGCATTGCG
TATGTCTGGGGGAGATCATATCCACGCCGGTACAGTAGTAGGTAAGTTAGAAGGGGAACG
CGAAATAACTTTAGGTTTTGTTGATTTATTGCGCGATGATTATATTGAAAAAGATCGTGC
TCGCGGTATCTTTTTCACTCAGGACTGGGCATCCATGCCAGGTGTTATACCGG
>xAchnella_caduca_OK020264
TTATAAATTGACTTACTACACCCCGGAGTATGAAACCAAGGATACTGATATCTTGGCAGC
ATTCCGAGTAACTCCTCAGCCCGGGGTTCCGCCCGAAGAAGCGGGGGCTGCAGTAGCTGC
CGAATCTTCTACTGGTACATGGACTACTGTTTGGACTGATGGACTTACCAGTCTTGATCG
TTACAAAGGACGATGCTATCACATCGAGCCTGTTCCTGGGGAAGACAGTCAATTTATCGC
TTATGTAGCTTATCCATTAGACCTATTTGAAGAGGGTTCCGTTACTAACATGTTTACTTC
CATTGTGGGTAACGTATTTGGTTTCAAAGCCCTACGTGCTCTACGTCTGGAGGATCTACG
AATTCCCCCTACTTATTCAAAAACTTTCCAAGGCCCGCCTCATGGTATCCAAGTTGAAAG
AGATAAGTTGAACAAGTATGGTCGTCCTTTATTGGGATGTACTATTAAACCAAAATTGGG
ATTATCCGCAAAAAATTACGGTAGAGCGTGTTATGAGTGTCTACGTGGTGGACTTGATTT
TACCAAAGATGATGAAAACGTAAACTCACAACCATTTATGCGCTGGAGGGACCGTTTTGT
CTTTTGTGCCGAAGCTCTTTATAAAGCACAGGCCGAAACCGGTGAAATCAAGGGGCATTA
CTTGAATGCGACTGCAGGTACATGCGAAGAAATGCTTAAGAGAGCTGTATTTGCGAGGGA
ATTAGGGGTTCCTATTGTAATGCATGACTACTTAACAGGGGGATTCACCGCAAATACTAC
TTTGTCTCAATATTGCCGCGACAATGGCCTACTTCTTCACATTCACCGTGCAATGCATGC
AGTTATTGATAGACAGAAAAATCACGGTATGCATTTCCGTGTATTAGCTAAAGCATTGCG
TATGTCTGGGGGAGATCATATCCACTCCGGTACAGTAGTAGGTAAGTTAGAAGGGGAACG
CGAAATTACTTTAGGTTTTGTTGATTTATTGCGCGATGATTTTATTGAAAAAGATCGTTC
TCGCGGTATCTTTTTCACCCAGGACTGGGTATCCATGCCAGGTGTTATACCGG
>Zea_mays_KF241981
TTATAAATTGACTTACTACACCCCGGAGTACGAAACCAAGGATACTGATATCTTGGCAGC
ATTCCGAGTAACTCCTCAGCTCGGGGTTCCGCCTGAAGAAGCAGGAGCTGCAGTAGCTGC
GGAATCTTCTACTGGTACATGGACAACTGTTTGGACTGATGGACTTACCAGTCTTGATCG
TTACAAAGGACGATGCTATCACATCGAGCCCGTTCCTGGGGACCCAGATCAATATATCTG
TTATGTAGCTTATCCATTAGACCTATTTGAAGAGGGTTCTGTTACTAACATGTTTACTTC
CATTGTGGGTAACGTATTTGGTTTCAAAGCCTTACGCGCTCTACGTTTGGAGGATCTACG
AATTCCCCCTGCTTATTCAAAAACTTTCCAAGGTCCGCCTCACGGTATCCAAGTTGAAAG
GGATAAGTTGAACAAGTACGGTCGTCCTTTATTGGGATGTACTATTAAACCAAAATTGGG
ATTATCCGCAAAAAATTACGGTAGAGCGTGTTATGAGTGTCTACGCGGTGGACTTGATTT
TACCAAAGATGATGAAAACGTAAACTCACAACCATTTATGCGCTGGAGAGACCGTTTTGT
CTTTTGTGCCGAAGCAATTTATAAAGCACAAGCCGAAACTGGTGAAATCAAGGGGCATTA
CTTGAATGCGACTGCAGGTACATGCGAAGAAATGATTAAGAGAGCTGTATTTGCAAGGGA
ATTAGGGGTTCCTATTGTAATGCATGACTACTTAACAGGAGGATTCACCGCAAATACTAC
TTTGTCTCATTATTGCCGCGACAACGGCCTACTTCTTCACATTCACCGAGCAATGCATGC
AGTTATTGATAGACAGAAAAATCATGGTATGCATTTCCGTGTATTAGCTAAAGCATTGCG
TATGTCGGGGGGAGATCATATCCACTCCGGTACAGTAGTAGGTAAGTTAGAAGGGGAACG
CGAAATAACTTTAGGTTTTGTTGATTTATTGCGCGATGATTTTATTGAAAAAGATCGTTC
TCGCGGTATCTTTTTCACTCAGGACTGGGTATCCATGCCAGGTGTTATACCGG
