# Supplementary material for: Major niche transitions in Pooideae correlate with variation in photoperiodic flowering and evolution of CCT domain genes
Source: J Exp Bot. 2022 Apr 8;73(12):4079–93. doi: 10.1093/jxb/erac149 (PMC9232202; doi:10.1093/jxb/erac149)
Supplement: erac149_suppl_Supplementary_Dataset_S4 [file erac149_suppl_supplementary_dataset_s4.zip › erac149_suppl_Supplementary_Dataset_S4.fas]

>Arabidopsis_thaliana_CONSTANS
--------------------------gagaagaggaagacaaggaaatttgagaagacaa
taaggtatgcttcgaggaaggcatatgcagagataagaccgcgggtcaatggccggttcg
caaa-gagagaa------------------------------------------------
------------------------------------------------------------
------------------------------
>Arabidopsis_thaliana_COLIKE14
gagataatgctatgcagcggtacaaggaaaagaagaaaacgcggagatatgataagacca
taagatatgaaacgaggaaggcgagagccgagaccaggttgcgtgttaagggcagatttg
tgaa-agctaca------------------------------------------------
------------------------------------------------------------
------------------------------
>Arabidopsis_thaliana_COLIKE5
gagaagctagggttttgaggtacagagagaagagaaagaacaggaaatttgagaagacga
ttcgttacgcttcgaggaaagcttatgcagagtcacggccaaggatcaaaggccggtttg
cgaa-aagaaca------------------------------------------------
------------------------------------------------------------
------------------------------
>Arabidopsis_thaliana_COLIKE4_
gagaagcgagggtaatgaggtacagagagaagaggaagaacaggaagtttgagaagacta
taaggtatgcttcaaggaaagcgtatgcggaaatgagaccgagaatcaagggacggtttg
cgaa-gcggacg------------------------------------------------
------------------------------------------------------------
------------------------------
>Arabidopsis_thaliana_COLIKE2
gggaggctagggtcctgagatacagagagaagaagaagacaaggaaatttgacaagacaa
taagatatgcttcaagaaaggcatatgcagagataagaccacggatcaagggcagattcg
caaa-gaggata------------------------------------------------
------------------------------------------------------------
------------------------------
>Arabidopsis_thaliana_COLIKE3_
gggaagcaagggttttgaggtatagagagaagaggaagaatcggaaatttgagaagacga
ttaggtatgcgtcgcgtaaagcttacgctgagatgaggccgagaatcaaaggacgttttg
ctaa-gagaaca------------------------------------------------
------------------------------------------------------------
------------------------------
>Elaeis_guineensis_COLIKE4
gggaggcgcgggtgatgaggtaccgagagaagcgaaagaaccggcggttcgagaagacga
tccggtacgcgtcgcggaaggcctacgctgagacgcggccaaggatcaaggggcggttcg
ccaa-gcgaacg------------------------------------------------
------------------------------------------------------------
------------------------------
>Oryza_brachyantha_COLIKE1_
gggaggccagggtgcaccggtacagggagaagaggaagacgaggaggttcgagaagacca
tcaggtacgcgtcgcggaaggcgtacgccgaggcacggccgaggatcaaggggcgcttcg
ccaa-gcgcacc------------------------------------------------
------------------------------------------------------------
------------------------------
>'MelicanutansVRN2-1'
--------------------------------------------------gagaagcaga
tccgctatgagtccaggaaagcgcacgccgagatgaggccgcaggtgaaaggccgcttca
ccaa-gctacccgaagccgc----------------------------cgccccgccgcc
atc------------------------------------ggcctatgatcccggtaggct
ggcttgacctcggatggttccgg-------
>'MelicanutansVRN2-2'
gggaggcgaaggtgatgaggtacatggagaagaggaagaggcggcgatacaagaagcaaa
tcttgtacgagtcgagaaaagcctacgctaagatgaggccacgggtcaaaggccgcttcg
ccaa-ggta---------------------------------------------------
------------------------------------------------------------
------------------------------
>Hordeum_vulgare_CO3
--------------------------gagaagaggaagatgaggcggttcgagaagacca
tcaggtacgcgtcgcggaaggcctacgccgagaccaggccacggatcaaggggcggttcg
ccaa-gcgcgccgacgcagc----c--------------gcgctgtctgactccagctgc
------------------------------------------------------------
---------------ggcgtcgtgccgact
>Brachypodium_pinnatum_VRN2
--------------------------------------------------gagaagcaga
tccgctacgagtcaaggaaagcttatgctgagatggggccgcgggtcaaaggccgcttcg
ccaa-ggtagcggaatccgc----------------------------agcaccgccatt
gccgcaaccgtcggg------------------------cagctatgatcccagt----a
aactcgacctcggatggttcca--------
>Stipa_barbata_VRN2
--------------------------------------------------gagaagcaga
tccgctatgcgtccaggaaagcatacgccgagatgaggccacgggtcaagggccgcttcg
ccaa-ggtacctgaagctgc----------------------------cgctgctccgcc
atcgccgcc------------------------------------acatccaact----a
aactccacctcggatggttccga-------
>Lygeum_spartum_VRN2
--------------------------------------------------gagaagcaaa
tccggtatgcgtctaggaaagcatacgccgagatgaggccacgggtcaaaggccgcttcg
ccaa-ggtacctgaagctgc----------------------------cgctgctccgcc
atcgccgcc------------------------------------acatccaact----a
aactccacctcggatggttccga-------
>Nardus_stricta_VRN2
--------------------------gagaagcggaagaggcggcgctatgagaagcaag
ccctctacgagtcaaagaaagcatatgctgaaatgaggccgcgggtcaaaggtcgcttcg
ccag-ggtacctgaagttac----------------------------agggcctccatc
gac------------------------------------aggctatgatcctagt----a
ggctacacctcggatggttccaa-------
>'OryzasativaGHD7_OsCMF8_OsI'
gggaggccaagctgatgaggtacaaggagaagaggaagaagaggtgctacgagaagcaaa
tccggtacgcgtccagaaaagcctatgccgagatgaggccccgagtgagaggtcgcttcg
ccaa-agaagctgatcaggaag-------------------------ctgtcgcaccgcc
atccacgcct-------------------------------atgtcgatcctagt----a
ggcttgagcttggatggttcaga-------
>'HordeumvulgareOWB_DZCCT/VRN2'
gagaggcgaaggtgatgaggtacagggagaagaggaagaggcggcgctatgacaagcaaa
tccgctacgagtccagaaaagcttacgccgagctcaggccacgggtcaatggccgctttg
ccaa-ggtgcccgaagccgt----------------------------tgtgtctccatc
acccccaattc----------------------------g---catgatcctagt----a
agcttcacctcggatggttccgg-------
>Triticum_turgidum_VRN2
gagaggcgaaggtgatgaggtacagggagaagaggaagaggcggtgctatgacaagcaaa
tccgctatgagtccagaaaagcttacgccgagctcaggccacgggtcaatggccgctttg
tcaa-ggtaccagaagccgc----------------------------tgcatcgtcgtc
acccccagttc----------------------------gccctatgatcctagt----a
aacttcacctcggatggttccgg-------
>Secale_cereale_VRN2
gagaggcgaaggtgatgaggtacagggagaagaggaagaggcggtgctacgacaagcaaa
ttcgctacgagtccagaaaagcttacgccgagctcaggccacgggtcaatggccgctttg
tcaa-ggtacccgaaaccgc----------------------------tgcgtcgccatc
acccccacttc----------------------------ggcctatgatcctagt----a
aacttca-----------------------
>'TriticummonococcumZCCT2_VRN2'
gagaggcgaaggtgatgaggtacagggagaagaggaagaggcggtgctatgacaagcaaa
tccgctacgagtccagaaaagcttacgccgagctcaggccacgggtcaatggctgctttg
tcaa-ggtaccagaagccgc----------------------------tgcatcgtcgtc
acccccagttc----------------------------gccctatgatcctagt----a
aacttcacctcggatggttccag-------
>Aegilops_speltoidesVRN2
gacatgcgaaggtaatgaggtacagggagaagaggaagaggcggcgatatgacaagcaaa
tccgctacgagtccagaaaagcttacgccaagctcaggccacgggtcaatggccgctttg
tcaa-ggtacccgaagccgc----------------------------tgtgtcgccatc
acccccagttc----------------------------gccctatgatcctagt----a
aacttaacctcggattgttccgg-------
>'TriticumurartuZCCT1/VRN2'
gagcagcgaaggtgatgaggtatagggagaagaggaagaggcggcgctatgacaagcaaa
tccgatacgagtccagaaaagcttacgctgagcttcggccacgggtcaacggccgctttg
tcaa-ggtacccgaagccat----------------------------ggcgtcgccatc
atctccagttc----------------------------gccctatgatcctagt----a
aacttcacctcagatggttccgg-------
>Nassella_pulchra_VRN2
--------------------------------------------------gagaagcaga
tccgctatgcgtccaggaaagcttacgccgagatgaggccacgggtcaaaggccgctttg
ccaa-ggtacctcaagacgt----------------------------tgctccgtcatc
gccgcc---------------------------------------acatccaagc----a
gactccacctcggatggttccga-------
>Parapholis_incurva_VRN2
--------------------------------------------------gagaagcaga
tccggtatgagtcgagaaaagcttatgcccagttgaggccacgggtcaaaggccgcttcg
ccaa-ggtgcatgaagaagg----------------------------cgtcgtccaatc
gttgccaccaccatc------------------------ggcctatgatcctagc----a
aactcgacc---------------------
>Lolium_perenne_VRN2
--------------------------------------------------gagaagcaga
tccgctacgcgtccagaagagcttatgctgagttgaggccacgggttaagggccgttttg
ccaa-ggtacacgaagaagc----------------------------catcgtgccatc
atctccaccaccatc------------------------ggcatatgatcccact----a
aactccacctcggatggttcc---------
>Avena_sativa_VRN2
--------------------------------------------------gagaagcaaa
tccggtatgagtcaagaaaagcttatgcccagctgaggccacggataaaaggccgcttcg
ccaa-ggtacatgaagaagt----------------------------caccgtgcaatc
ctcgccgccaccatc------------------------agcctatgatccaagt----a
aactccacctcggatggttccga-------
>Brachyelytrum_aristosum_VRN2
--------------------------------------------------gagaagcaga
tccggtatgagtctagaaaagcatacgcagatatgaggccgcgggtaaaaggccgctttg
caaa-gatacctgaagccac----------------------------cgcgtcatcgtc
accaccgc-------------------------------ggcctgtgatccc-------a
aactccacctcggatggttccg--------
>'BambusatextilisGHD7_like'
--------------------------------------------------gagaagcaaa
tccggtatgagtccagaaaagcgtacgcccagatgaggccacgggtgaaaggccgcttcg
ccaa-ggtacccgatgacgc----------------------------tgcgccgccgcc
ttc------------------------------------gaccttcgatcccagc----c
ggctcgacctcggatggttcc---------
>Diarrhena_americana_VRN2
--------------------------------------------------gagaagcaga
tccggtatgcgtctaggaaaacttacgccgagatgaggccacgggtgaaaggccgctttg
ccaa-ggtagctcaagacgt----------------------------tgttgctccttc
atcgccgcc------------------------------------acatccaact----a
gacttgacctcgggtggttccga-------
>Brachypodium_distachyon_VRN2
gagaggcgaaggtcatgaggtacagggagaagaagaagaggcggcgctacgagaagcaga
tccgctacgagtccaggaaagcttacgctgagatgagaccgcgggtcaaaggccgcttcg
caaa-ggtacctggatccgc----------------------------agcaccgccatc
accaccaccttcacc----------------------ggtagctatgatccaagt----a
aactcgacctcggatggctccga-------
>Phyllostachys_edulis_CO9like
gggaggcgaaggtgatgcggtacaaggagaagcggaagaggaggcgctacgagaagcaga
tccggtacgcgtcccgcaaggcctaccccgagatgcggccgcgcgtcaagggccgcttcg
ccaa-ggtgcccgacggcgc----------------------------cgcgcctccgcc
gccgccgccg--------------------------------------------------
------------------------------
>Musa_acuminata_GSMUA_Achr3T28130
gagaagccagagtgcttagatacagggagaagaggaagacgaggaggtttgagaagacca
taaggtatgcatcgagaaaggcgtatgctgaaacgaggccacgaatcaaaggccggtttg
cgaa-gaagtcggatgtaga----g--------------ctcgaagtggatcagatgttc
tccactgctg-----------------------ctg---------------tgtt----a
gctaattcaaggtttggtgtcgtcccatcg
>Musa_acuminata_GSMUA_Achr10T23700_
gggaggcacggctgatgcgatacagggagaagcggaagagccggaggttcgagaagacga
taaggtacgcgtcgaggaaggcctacgcggaggcgcggccaaggatcaaggggcggttcg
cgaa-gcggacggaggtgga----g--------------gcagaggtcggccggatctac
tcatcggcgg-----------------------cggatgctgtggcggccctcat----g
gcggatgacgactacggcgttgtgccatca
>Musa_acuminata_GSMUA_Achr9T19630_
gggaggcaagggtgatgcggtaccgggagaagaggaagagccggcggttcgagaagacga
tccggtacgcctcgcggaaggcgtacgcggagacgcggccgcggatcaagggccgcttcg
ccaa-gcggaaggacatcga----g--------------gcggaggtcgaccgcatctac
tccgccgccg-----------------------ccgcagccgctgcggctctcat----g
gcggacaccggctacggcgtcgtcccctcc
>'ElaeisguineensisVRN2-likeLOC105053979'
gacaagccaaggtcatgaggtacaaagagaaaaggaagaaaagaaggtatgagaagcaaa
ttaggtacgcatcaaggaaagcatatgctgaaatgagaccacgggtcaaagggaggttcg
ccaa-gattcctgaaacaag-------------------ccagccaaccgctgagccgcc
tcc------------------------------------tagttatgacccagaa----a
ggcttgaccttcgatggttccattcctaa-
>'Elaeis_guineensisVRN2-likeLOC105043674'
gagaagccaaggtcatgaggtacaaagagaagaggaagaaaaggaggtacgagaagcaaa
tacgatacgcatcaaggaaggcatacgctgaaatgaggccaaggatcaaagggaggttcg
cgaa-gactcctgaaacaag-------------------ccagccagcacctaagtctct
tcc---------------------------------------ttacgacccagat----a
ggcttgatcttcgatggttccattcttaa-
>Phoenix_dactylifera_VRN2
gacaagccaaggtcatgaggtacaaagagaaaaggcagaagagacggtacgagaagcaaa
tacggtacgcatcaaggaaggcatatgctgaaatgagaccaaggatcaaagggaggttcg
ccaa-gattcctgaaacaag-------------------ccagacagcagctgagccgcc
tcc------------------------------------ggattatgacccagaa----a
ggcttgaccttcgatggctccgttcctaa-
>'HordeumvulgareCO9_CMF11'
gggaggcgaagctgatgcggtacaaagagaagcggaagaggcggcggtacgagaagcaga
tccggtacgcgtcccgcaaggcctacgccgagatgcggccgcgcgtcaagggacggttcg
ccaa-ggtgcccgacggcgg-------------------cgagggcgctgcaccgtcgcc
gccgcagcag----------------------gccgtgcgggctacgagcccagc----c
ggctcgacctcgggtggttccgc-------
>Brachypodium_distachyon_CO9
gggaggcgaagctgatgcggtacaaggagaagcggaagcggcggcggtacgagaagcaga
tccggtacgcgtcccgcaaggcctacgccgagatgcgcccgcgcgtcaaaggccgcttcg
ccaa-ggtgcccgatgccggcgacgt----cgaccatctgcaggggagcgcgccgccgcc
gccgccgtctcaacagcagccggcgcag---gccgccgcgggatacgaccccggc----c
ggctcgacctgggctggttccgttcgtag-
>Nardus_stricta_CO9
--------------------------------------------------gagaagcaga
tccggtatgcgtcccgcaaggcctacgccgagatgcggccgcgcgtcaagggcaggttcg
ccaa-ggtgccagacggcga----------------------------gggcgccgcgcc
accgccaccgcagcagcagccggcgca------------gggatatgagcccagg----a
ggctccacctcggatggttccga-------
>Zea_mays_GHD7like
gggaggttaagttgatgaggtacaaggagaagaggatgaggaggtgctttgagaagcaga
taagatatgcatccaggaaagcctatgcgcaggtgagacccagggtgaaaggccgctttg
ccaa-ggta---------------------------------------------------
------------------------------------------------------------
------------------------------
>Glyceria_striata_CO9
--------------------------------------------------gagaagcaga
tccgctacgcgtcccgcaaggcctacgccgagatgcggccgcgcgtgaagggccgctttg
ccaa-ggtccccgacggcga----------------------------cgccgcaccgtc
gccgccgccgcagcagcaaccggcgc------aggccgccgggtacgaccccggc----c
ggctccacctcgggtggttccga-------
>Lygeum_spartum_CO9
--------------------------------------------------gagaagcaga
tccggtacgcgtcccgtaaggcctacgccgagatgcggccgcgcgtcaagggccgcctcg
ccaa-ggtgcccgacggcga----------------------------gggcgccgcgcc
accgcagcagc---agcaaccggcgcag--------------------------------
------------------------------
>Brachyelytrum_aristosum_CO9
--------------------------------------------------gagaagcaga
tccgctacgcgtcacgcaaggcctacgccgagatgcggccgcgcgtcaagggccgcttcg
ccaa-ggtgcccgacggcgttgaa-------------ggcggcgacggcggcgcggcacc
cccgccgccg----------------------acggcggctacgtcgaccccggc----c
ggcttcacctcgggtggttccga-------
>'OryzasativaCO9-like'
gggaggcgaaggtgatgcggtacaaggagaagaggaagcggaggcgatacgagaagcaga
tccggtacgcctcgcgcaaggcctacgccgagatgcggccgcgcgtgaagggccgcttcg
ccaa-ggtgcccgacggcga-------------------gctggacggcgcgacaccgcc
gccgccgtcct--------ccgccgc-------cggcggcggctacgagcccggc----c
ggctcgacctcggatggttccgttcgtag-
>Brachypodium_pinnatum_CO9
--------------------------------------------------gagaagcaaa
tccggtacgagtcccgcaaggcctacgccgagatgcgcccgcgcgtcaaaggccgcttcg
ccaa-ggtgcccgacggcgacgtcgaccat-------ctgcagggaagcgcgccgccgcc
gccgccgtctcagcagcagccggcgcaggccgccgcagctggatacgaccccggc----c
ggctccacctcggatggttccga-------
>Parapholis_incurva_CO9
--------------------------------------------------gagaagcaaa
tccgctacgcgtcccgcaaggcctacgccgagatgcggccgcgcgtcaagggaaggttcg
ccaa-ggtgcccgacggcag----------------------------cgacggtgcggc
gacgccgccgcagcagcagc------------cgtccgctggctacgaacccggc----c
gacttgacctcgggtggttcca--------
>Zea_mays_CO6
gggaggcgcgcctgatgcggtaccgtgagaaaaggaagaacaggcgcttcgagaagacca
tccggtacgcgtcccggaaggcctacgccgagacgcggccgcgaatcaagggccggtttg
ccaa-gcgtgctgaccacga----c--------------ggggacgccgacgccgacgac
gctgaggccg-----------------------aggccgaggccg---------------
------------------------------
>Oryza_brachyantha_CO1
gggaggcgaaggtgatgcggtacaaggagaagaggaagcggaggcggtacgagaagcaga
tccggtacgcctcgcgcaaggcctacgccgagatgcggccgcgcgtgaagggccgcttcg
ccaa-ggtgcccgacggcga-------------------ggagggcgccacgccgccgcc
gtcttccgccg--------ccgccgc-------cgccggcggctacgagcccggg----c
ggctcgacctcggatggttccggtcatag-
>Zea_mays_CO9like
gggaggcgaaggtgatgcggtacaaggagaagcggaagaggaggcgctacgagaagcaga
ttcggtacgcctcccgcaaggcctatgcagagatgcggccgcgcgtcaagggccgcttcg
ccaa-ggtgcccgacggtga----------------------------ggctccgtcgcc
accggcgccg--------------gc-------cgcagcatgctacgaaccaggc----c
ggctcgacctcggatggttccgttcatag-
>Setaria_italic_CO9
gggaggcgaaggtgatgcggtacaaggagaagcggaagcggaggcgctacgagaagcaaa
tccgctacgcctcccgcaaggcctacgccgagatgcggccgcgcgtcaagggccgattcg
ccaa-ggtgcctgacggcga----------------------------ggccccggcgcc
accggcggcc-----------gccgc-------cgccgcgggctatgagcccggc----c
ggctcgatctcgggtggttccgttcatag-
>Sorghum_bicolor_CO9
gggaggcgaaggtgatgcgatacaaggagaagcgcaagaggaggcgctacgagaagcaga
ttcggtacgcctcccgcaaggcctacgcagagatgcggccgcgcgtcaagggccggttcg
ccaa-ggtgcccgacggtga----------------------------cgctccggcgcc
accggcgccg-----------gccgc-------agcagcaggctacaaaccaggc----c
ggctcgacctcggatggttccgttcatag-
>Panicum_virgatum_CO9like
gggaggcgaaggtgatgcggtacaaggagaagcggaagcggaggcgctacgagaagcaga
tccggtacgcctcgcgcaaggcctacgccgagatgcggccgcgcgtcaagggccggttcg
ccaa-ggtgcccgacggcga----------------------------ggcgctggcgcc
aacggcggcg------------------------gcggcgggttatgagcccggc-cggc
ggctcgacctcggatggtttcgttcatag-
>Diarrhena_americana_CO9
--------------------------------------------------gagaagcaaa
tccggtacgcgtcccgcaaagcctacgccgagatgcggccgcgcgtcaagggccgcttcg
ccaa-ggtgcccgacggcgccgac-------------caaaacggcgccgccacggcgcc
gccgccgt---------------------------------------accccggc----c
ggctccacctcggatggttccga-------
>Bambusa_textilis_CO9like
----------------------------------------------------gaagcaga
tccgctatgcgtcccgcaaggcctacgccgagatgcggccgcgcgtcaagggccgcttcg
ccaa-ggtgcccgacggcgc----------------------------ggcgccgccgtc
---------------------------------------cggctacgaccccggc----c
ggctcgacctcggatggttccg--------
>Avena_sativa_CO9
--------------------------------------------------gagaagcaga
tccgctacgcgtcgcgcaaggcctacgctgagatgcggccgcgcgtcaagggacggttcg
ccaa-ggtgcccgacggcgg----------------------------cgacggttcgac
gacgccgccgcagcagcagcagcagc------cggccgctggctacgaacccagc----c
ggctccacctcggatggttccga-------
>Melica_nutans_CO9
gggaggcgaagctgatgcggtacaaggagaagcggaagcggaggcggtacgagaagcaga
tccggtacgcgtcccgcaaggcctacgccgagatgcggccgcgcgtcaagggccgcttcg
ccaa-ggtc---------------------------------------------------
------------------------------------------------------------
------------------------------
>TmVRN2
---------------------------------------------------acaagcaaa
tccgatacgagtccagaaaagcttacgctgagctccggccacgggtcaacggccgctttg
tcaa-ggtacctgaagccat----------------------------ggcgtcgccatc
atctccagttc----------------------------gccctatgatcccagt----a
aacttcacctcggatggttc----------
>TmZCCT2
---------------------------------------------------acaagcaaa
tccgctacgagtccagaaaagcttacgccgagctcaggccacgggtcaatggctgctttg
tcaa-ggtaccagaagccgc----------------------------tgcatcgtcgtc
acccccagttc----------------------------gccctatgatcctagt----a
aacttcacctcggatggttc----------
>gi545585840Zea_mays
---------------------------------------------------agaagcaga
taagatatgcatccaggaaagcctatgcgcaggtgagacccagggtgaaaggccgctttg
ccaa-gg-----------------------------------------------------
------------------------------------------------------------
------------------------------
>gi573960834Oryza_brachyantha
---------------------------------------------------agaagcaga
tccggtacgcctcgcgcaaggcctacgccgagatgcggccgcgcgtgaagggccgcttcg
ccaa-ggtgcccgacggcga-------------------ggagggcgccacgccgccgcc
gtcttccgccg--------ccgccgc-------cgccggcggctacgagcccggg----c
ggctcgacctcggatggttc----------
>HvCO9_CMF11
---------------------------------------------------agaagcaga
tccggtacgcgtcccgcaaggcctacgccgagatgcggccgcgcgtcaagggacggttcg
ccaa-ggtgcccgacggcgg-------------------cgagggcgctgcaccgtcgcc
gccgcagcag----------------------gccgtgcgggctacgagcccagc----c
ggctcgacctcgggtggttc----------
>Hordeum_vulgare_ZCCT2
gagaagcaaaggtgatgaggtacagggagaagaggaagaagcggcgctatgacaagcaaa
tccgctacgagtccagaaaagcttacgccgagcttaggccacgggtcaacggccgctttg
tcaa-ggtacctgaagccgc----------------------------tgcgtcaccatc
acccccagttc----------------------------gccccatgatcctagt----g
aacttcacctcggatggttccgg-------
>'TriticummonococcumZCCT1_VRN2'
gagcagcgaaggtgatgaggtatagggagaagaggaagaggcggcgctatgacaagcaaa
tccgatacgagtccagaaaagcttacgctgagctccggccacgggtcaacggccgctttg
tcaa-ggtacctgaagccat----------------------------ggcgtcgccatc
atctccagttc----------------------------gccctatgatcccagt----a
aacttcacctcggatggttccgg-------
>Setaria_italic_CO9
---------------------------------------------------agaagcaaa
tccgctacgcctcccgcaaggcctacgccgagatgcggccgcgcgtcaagggccgattcg
ccaa-ggtgcctgacggcga----------------------------ggccccggcgcc
accggcggcc-----------gccgc-------cgccgcgggctatgagcccggc----c
ggctcgatctcgggtggttc----------
>Sorghum_bicolor_CO9
---------------------------------------------------agaagcaga
ttcggtacgcctcccgcaaggcctacgcagagatgcggccgcgcgtcaagggccggttcg
ccaa-ggtgcccgacggtga----------------------------cgctccggcgcc
accggcgccg-----------gccgc-------agcagcaggctacaaaccaggc----c
ggctcgacctcggatggttc----------
>Nassella_pubiflora_VRN2
--------------------------------------------------gagaagcaga
tccggtacgagtccaggaaagcatacgccgagatgaggccacgagtcaaaggccgcttta
ccaa-aggtacccaagacgt----------------------------tgctccgtcatc
gccgcc---------------------------------------acatccaagc----a
gactcgacctcggatggttccg--------
>Melica_ciliata_VRN2
--------------------------------------------------gagaagcaga
tccgctacgagtccaggaaagcgcacgccgagatgaggccgcaggtgaaaggccgcttca
ccaa-gctacccgaagccgc----------------------------cgccccgccgcc
atc------------------------------------ggcctatgatcccggtaggct
ggctccactga-------------------
>NP VRN2
---------------------------------------------------agaagcaga
tccggtatgagtccaggaaagtatacgccgagatgaggccacgagtcaaaggccgcttta
ccaaaggtacctcaagacgt----------------------------tgctccgtcatc
gccgcc---------------------------------------acatccaagc----a
gactcgacctcggatggttc----------
>NP CO9
-----------------------------aagcggaagcggcggcggtatgagaagcaga
tccggtacgcgtcccgcaaggcctacgccgagatgcgaccgcgcgtcaagggccgcttcg
cgaa-ggtgtctgacggcgccgac-------------caaaacggcgccgctgtgccgcc
gccgccgccg---------ccaacgcaggccgccgccgccggctacgaccccggc----c
ggctcgacctcggatggttccgttcataa-
>OM VRN2
---------------------------------------------------agaagcaga
tccggtacgagtctaggaaaacttacgccgagatgaggccacgggtgaaaggccgctttg
ccaa-ggtagctcaagacgt----------------------------tgttgctccttc
atcgccgcc------------------------------------acatccaact----a
gactcgacctcggatggttccaatcccgcg
>OM CO9
------------tgctgcggtacaaggagaagcggaagcggcggcggtacgagaagcaga
tccggtacgcgtcccgcaaggcctacgccgagatgcggccgcgcgtcaagggccgcttcg
ccaa-ggtgcccgacggcgccgac-------------caaaacggcgccgccacggcgcc
gccgccgtcg---------cagcagcag---gccgccgccggctacgaccccggc----c
ggctcgacctcggatggttccgttcgtag-
>EC CO9
--------------------------------------------------gagaagcaaa
tccggtacgcgtcccgcaaggcctacgccgagatgcggccgcgcgtcaagggccgcttcg
ccaa-ggtgcccgacgtcgacggc-------------gacggcgc---ggcggcggcggc
ggcgacgtctt---------------------ccgccggcggctacgaccctagc----c
ggctcgacctcgggtggttcc---------
>MC CO9
------------------------------------------------------------
------------------------------------------------------------
------------------------------------------------------------
---------------------------------------cggctacgaccccggc----c
ggctcgacctcggctggttccgctcgtagt
