# Supplementary material for: Major niche transitions in Pooideae correlate with variation in photoperiodic flowering and evolution of CCT domain genes
Source: J Exp Bot. 2022 Apr 8;73(12):4079–93. doi: 10.1093/jxb/erac149 (PMC9232202; doi:10.1093/jxb/erac149)
Supplement: erac149_suppl_Supplementary_Dataset_S5 [file erac149_suppl_supplementary_dataset_s5.zip › erac149_suppl_Supplementary_Dataset_S5.fas]

>SorBic_Ppd1_gbJF801189.1
ATGCGAGGTGTCTGTAGTCAGCAACTGGCCACCGTGGACGGGCCTTCC---CTCAGAGAT
------GCCACCAGGATGATGCTTCGGAAT------AACAACAATAATCTGAGGAGCAAT
GGCCCATCAGAT---------GGCTTGCTCAGCAGGCCAACCCCTGCAGTA------CTC
CAGGATGATGACGATGGT---------GGTGATGATGATACGGAAAACCAGCAGCAGGAG
---------GCGGTCTAC---TGGGAGCGCTTCCTCCAGAAGAAGACCATCAACGTCTTG
CTCGTGGAGAGTGACGACTGCACTAGGCGGGTCGTCAGTGCCCTTCTTCGTCACTGCATG
TACCAAGTTATCTCTGCTGAAAATGGCCAGCAAGCATGGAATTATCTTGAAGATAAGCAG
AACAACATAGATATTGTTTTGATTGAGGTTTTTATGCCCGGT---GTGTCTGGAATTTCT
CTGCTGAGTAGGATCATGAGCCACAATATTTGCAAGAATATTCCAGTGATTATGATGTCT
TCGAATGATGCTAGGAATACAGTCTTTAAATGTTTGTCGAAAGGTGCTGTTGACTTTTTA
GTCAAGCCTATACGTAAGAATGAACTTAAGAATCTTTGGCAGCATGTATGGAGA---CGG
TGTCACAGCTCAAGTGGTAGTGGAAGT------------GAAAGTGGCATTCAGACGCAG
AAGTGTGGCAAATCAAAAGGTGGAAAAGAATCTGGTAATAATAGT---------------
------GGTAGCAAT------------------------------GACAGTCACGACAAC
GAAGCAGACATGGGACTTAATGCAAGGGATGACAGTGATAATGGCAGTGGCACTCAAGCG
CAGAGCTCATGGACTAAGTGTGCTGTGGAGATGGACAGCCCACAGGCAATGTCTCTGGAT
CAGTTAGCCGATTCA---CCTGATAGCACTTGTGCGCAAGTAATCCACCCAAAGTCAGAG
ATATGTAGCAACAGACGGCTACCAGGTACGAGCAACAGAAACTGCATGAAGCAAAAATAC
ACTAAT------GACGACTTCAAGGAAAAGGACTTGGAGATAGGTGGCCCTGGAAATTTA
TATATAGATCACCAATCTTCCCCAAATGAGAGGCCTATCAAAGCAACAGAT---GGACGT
TGTGAG---TACCCACCA---AAAAACAATTCG---AAG---GAGTCAATGATG------
------------CAA------------AATCTAGAG---GACCCAACT---GTTCGAGCT
GCT---GATCTAATTGGTTCAATGGCCAAAAACATGGATACCCAGGAGGCAGCG---AGA
GCTGCA---GATACCCCTAAT---CTCCCTTCCAAAGTGCCAGAAGGGAAAGAT---AAG
AACAAGCATGAC---AAA------ATTTTGCCATCACTTGAGTTGAGTTTGAAGAGGTCG
AGATCATGTGGAGAT---GGTGCCAAT---------ACAGTCAAAGCTGATGAACAACAG
AAT---GTATTAAGACAGTCAAATCTCTCAGCTTTTACAAGGTACCATACATCTACGGCT
TCCAAT---CAAGGTGGGACTGGA------TTAGTAGGGAGCTGTTCGCCACATGACAAC
AGCTCAGAGGCT---ATGAAAACAGATTCTACTTACAACATGAAGTCAAATTCAGATGCT
GCTCCAATAAAACAAGGCTCC---AACGGAAGTAGCAATAACAATGACATGGGTTCCACT
ACAAAGAATGTTGTGACAAAGCCCACTACAAATAATAAGGACAGGGTAATGTTGCCCTCA
TCAGCTATTAATAAGGCTAATGGACACACATCAGCATTCCACCCTGTG------CAGCAT
TGGACGATGGTTCCAGCTAATGCAGCAGGA------------GGGACAGCGAAGGCTGAT
GAA------------------GTGGCCAACATTGCAGGTTAC------CCTTCAGGTGAC
ATGCAGTGTAACCTGATGCAATGG------TACCCTCGTCCAACCCTTCATTACGTCCAG
TTTGATGGTGCACGGGAG------------------AATGGTGGATCGGGAGCCCTGCAA
TGTGGTTCCTCCAACGTATTTGATCCT------CCAGTTGAAGGTCAAGCTACTAAC---
TAT---------GGT---GTGAAC---AGGAGCAACTCAGGC---------AGTAACAAT
GCAACCAAGGGGCAG---AATGGAAGTAATACAGTTGGTGCAAGCATGGCTGGTCCAAAT
GCAAATGCAAATGGTAATGCTGGACGAACA---------AACATGGAGATTGCTAATGAG
GTCATCGACAAAAGTGGACATGCAGGAGGTGGCAATGGGAGTGGCAGT------------
GGCAGTGGCAATGACACA---TATGTCAAACGGCTTGCAGCGGGCTTGACACCACGACAA
GCACAACTAAAGAAATATAGAGAGAAAAAGAAAGATCGAAACTTTGGGAAAAAGGTGCGG
TACCAGAGCAGAAAGAGGCTGGCCGACCAGCGGCCGCGGTTTCGTGGGCAGTTCGTGAAG
CAAGCCTTGCAA---GATCAGGGCGAACAGGACGGA------------ACTGGAGAGAGA
TGA
>AegTau_PRR37_gbXM_020320343.1
ATGTTTCCTCTTGGA------------GCCAGGCCGCCTCCTCCTAGC------------
---------------------GCCATGGAC------CGCCATCAC---------------
---------------------------------------------------------CAC
CAGCAGCCGCCG------------------TCGCCGCAGGGGGAGCATGCCGCCCAGCCA
------------CGCTGC---TGGGAGGAGTTCCTCCACAGGAAGACCATCAGGGTGCTG
CTCGTGGAGACCGACGACTCCACCCGGCAGGTCGTCACCGCCCTGCTCCGCCACTGCATG
TACCAAGTTATCCCTGCTGAAAACGGCCACCAGGCGTGGGCGTATCTTCAGGACATGCAG
AGCAACATCGACCTTGTTCTGACAGAGGTCTTCATGCACGGCGGTCTCTCTGGGATCGAC
CTGCTCGGCAGGATCATGAACCACGAGGTCTGCAAGGACATCCCCGTCATCATGATGTCG
TCGCACGATTCGATGGGCACGGTCCTCAGCTGCCTGTCAAATGGTGCCGCCGACTTCTTG
GCCAAGCCGATTCGTAAGAACGAGCTTAAGAACCTTTGGGCGCATGTGTGGAGA---CGG
TCTCACAGCTCCAGTGGCAGTGGCAGTGGCAGT------GGAAGTGCCATTCAGACACAG
AAGTGTACCAAATCTAAGAGTGGCAATGATTCCAATAATAACAGC---------------
------------AAT------------------------------AAT---CGCAACGAC
GATGCCAGCATGGGGCTCAATGCAAGGGATGGCAGCGATAATGGCAGTGGCACTCAGGCG
CAGACCTCATGGACAAAGCGTGCCGTTGAGATCGACAGTCCGCAGGACATGTCTCCAGAT
CAGTCAGTTGATCCG---CCTGATAGCACTTGCGCGCATGTGAGCCACCTGAAGTCAGAG
ATATGCAGCAATAGA---TTAAGAGGTACAAATAACAAAAAATGCCAGAAACCAAAAGAA
ACTAAT------GCTGAGTTCAAAGGGAAGGAGTTGGAGATAGGTGCCCCTGGTAATTTG
AATACAGAGGATCAATCCTCCCCGAATGAGAGTTCGGTCAAACCAGCTGATAATGGACGG
TGTGAG---TATCTGCCA---CAGAACAATTCC---AAT---GATACAGTTATG------
------------GAA------------AATTCGGAT---GAGCCAATT---GTTCGAGCT
GCT---GACCTAATCGGTTCGATGGCCAAAAACATGGACGCCCAACAGGCAGCT---AGA
GCCATA---GATGCTCCTAAC---TGCTCCTCACAAGCGCCGCAAGGGAAAGAC---ACG
GACCGTGAAAAC------------GCCATGCCGTATCTTGAACTGAGCCTGAAGAGGTCG
AGATCGACCGCGGAC---GGAGCGGATGCT------GCGATCCAG---GAGGAACAGAGG
AAC---GTCGTGAGACGATCGGACCTCTCGGCATTCACGAGGTACAATACGTGCGCGGTC
TCCAAT---CAAGGCGGTGCAGGG------TTCGTCGGGAGCTGCTCGCCCAACGGCAAC
AGCTCCGAGGCC---GCGAAAACG------------------------------GACGCC
GCTCAGATGAAGCAAGGCTCC---AACGGCAGCAGCAACAACAACGACATGGGCTCCACC
ACCAAGAGCGTGGTGACCAAGCCCGCCGGCGGA---AATAATAAGGTT------------
TCGCCCATC---AACGGCAACACACATACCTCGGCGTTCCATCGTGTG------CAGCCG
TGGACG------CCGGCAACAGCAGCA---------------GGGAAAGACAAGGCTGAT
GAAATGAGCAAGAAGAAT---GCTGCAACAGCAGCAGCGGCGAAAGACAATGGTGGTGAA
GCACAGAGCAAA------------------CGCCCCTGT---------------------
GCAGCGGCCCATGACACG------------------AATGGTGGATCATCGGCAGGAGGC
ACTGCTCAGTCCAATGTGGTCAATCCTTCGGGTCCGGTTGAAGGTCATGCTGCCAAC---
TAT---------GGT---------------AGCAACTCTGGC---------AGTAATAAC
AACACCAAC---------AATGGGAGCACCGCAGCTACT---------------------
---------------GCTGCTGCTGCTGTA---------CATGCTGAGACC------GGT
GGCATCGACAAAAGAAGC------------------------------------------
---------AACATGATG---CACATGAAACGG---------------GAGCGCCGGGTG
GCCGCCGTGAACAAGTTCAGAGAGAAGAGAAAAGAGAGGAACTTCGGGAAGAAGGTGCGT
TACCAGAGCAGGAAGAGACTGGCCGAGCAGCGCCCGCGGGTGCGCGGGCAGTTCGTGCGG
CAGCCGCCACCG---CCGGCT---------------------------GCCGTTGAGAGA
TAA
>HorVul_PRR37_gbAK376549.1
ATGGTGAGCGCCGGT---------CAAGCTGGCGCGGACGGACCTTCC---AGCAGTGAT
ATTAGGGGGATCGGAAACGGCGCCGTAGAGAATCAGAACGGCCATGCCCTCAAGCCAAAC
GAGGACAAGGAATGGAGGGGCGGCAGCAAGGAAGAGGACTGGCCCAGTACG------CAC
AGTGCGCCGCCA---GGC------------------TTGGACGAGCACAAGCAGCAGCAG
CAAGACCGGGTCATCCGC---TGGGAGAAGTTCCTGCCGGTCAAGACACTAAGGGTCTTG
CTAGTGGAGAACGATGACTGTACCCGACATGTTGTCCGTGCTCTGCTCCGTAAGTGTGGC
TATGAAGTTATCTCTGCTGAGAATGGATTGGATGCATGGCAATATCTTGAAGATGTGCAA
AACCGTATTGACCTTGTATTAACTGAGGTCGCCATGCCTTGT---CTATCTGGCATTGGT
CTGCTCAGTAAGATCACGAGTCACAGTATTTGTAAGGGCATTCCTGTGATCATGATGTCT
AAGAATGACTCAATGAGTACAGTCTTTAAGTGTCTATCAAAGGGAGCAGTTGACTTCTTA
GTGAAGCCGATAAGGAAGAATGAACTTAAGACCCTTTGGCAGCACATATGGAGG---AGA
TGCCACAGTTCCAGTGGAAGT------------------GAAAGTGGCATCCATATACAA
AAGTGTTCCAAACCAAAGACTGGTGATGAATATGCGAAAAACAGT---------------
------GGCGGCAGTCATGAT------GACGATGAC---GATGATGAT---GCTGATGAT
GACTTTAGTGTTGGGCCCAATGCTAGGGATGGCAGTGATAATGGCAGTGGCACTCAG---
---AGTTCATGGACGAAGCGTGCTGTGGAGATTGATAGCCCACAACTTGTGTCTTCTGAC
CATCTATCAGATTCA---CCTGATAGTACTTGTGCACAAGTAATTCACCCCAGATCAGAG
ATAGGCAGCAATAGGTGGTTGCCGACTGCAAATAAAAGGAATATCAATAATCAAAAAGAA
AAAAAT------GATGACTCCATGGGGAAATACTTAGAAATAGGCGCTCCTAGAAATTCA
AGTCTAGCGTATCAATCTTCTCCAAATGAGATGTCTGTTAATCCAACAGAA---AAACAG
CATGAGAATCTCATATCC---AAAAACAAGTCA---GTA---GACAAAATAGTC------
------------------------------ATCGAC---AAACCAACT---AGTGAAACT
GCT---GATTTGATTAGTTCAATAGCCAGAAACACAGAATCGAAACAGGCTGCT---AGA
ATCACT---GATGCACCTGAT---TGCTCCTCCAAGATGCCACATGGGAATGAA---ATG
AATAACGATTCT---CCCATC---AACATGCCATCCAAAGAGCTGGGTCTGAAGATATCG
GAAACAACTAGACGT---GGAACTGAA------------ATCCAT---GATGAA---CGA
AGT---ATTCTGAAAAGATCAAATCTCTCAGCATTCACCAGGTACCATACTCCCATGGCT
TCCGAT---CAAGGTGGGGCAACA------TTTCGGGGAAGCTGTTCACCTCAAGATAAC
AGCTCAGAGGCT---GTGAAAACGAACTCCACCTGCAAGATGGAGTCAAATTCAGATGCT
GCTCAAATAAAGCAGGGCTCA---AATGGCAGTAGCAACAACAATGACATGGGCTCCAGT
ACCAAGAATGCCAACACAAAGCCTTGTACAGAT---AGGGAGAGAGTTATGCCACCA---
TCACTTGTT---AAATCCAACCAGCAGACTTCAGCATTCCATCCAGTG------CAGCAC
CAAGTG---TCACCAGCTGACGCAGTA---------------GGGAAGGACAAAGCTGCT
GAA------------------GAAATTGCCAATGCAGTGAAAGTGGACCACTCAAGCGAG
GCACAGCAAAGCTCTGTCCAG---------CATCACCATCATGGACACTATTACCGCCAT
GTTATGGTACAACAACAG------ACATTAATT---GATCGTGCATCAAACGCT---CGG
TGTGGTTCATCCAACGCGTCTGATTCA------CCCATGGAAGGTCATGCCGCAAAC---
TAT---------GGT---GTGAAC---GGGAGCATCTCAGGC---------AGCAATAAT
GGAAGCAATACACAG---AATAGAAGTAGCTTCGCTCCC---------------------
---------------AATATTGCAAGGCCA---------AACATGGAGAGT------GGT
ACCATGGACAAAACTGAG---GCTGGTGGTGGCAATGGCAGCGGGAGCGGGCCGAGC---
GGTAGCGGCACTGACCTAGTTTGTCAGAATCAGCTC------------AGCCAACGAGAA
GCTGCAGTGAACAAATTCAGGCAGAAGCGGAAAGAGAGGAACTTCGGGAAAAAGGTGCGA
TACCAAAGCAGGAAGAGGCTGGCCGAGCAGCGGCCACGTGTCCGTGGGCAATTTGTCCGA
CAGTCTGGACAAGAAGATGAGGCAGGCCAA------------------GCAGCAGACAGA
TGA
>OrySat_PRR37_gbKF977867.1
ATGATGGGAACCGCT---------CATCACAACCAAACCGCCGGCTCT------------
------GCCCTCGGAGTCGGAGTCGGAGAT------GCCAACGACGCCGTGCCTGGGGCT
GGG---------------------------------------GGTGGGGGC------TAC
AGCGACCCGGAT---GGC---------GGACCAACCTCCGGTGTGCAGCCGCCACCGCAG
------------GTCTGC---TGGGAGCGCTTCATCCAGAAGAAGACTATCAAAGTCTTG
CTAGTTGAGAGCGATGACTCCACCAGGCAGGTGGTCAGTGCCCTGCTTCGTCACTGCATG
TATGAAGTCATCCCTGCTGAAAATGGCCAGCAAGCATGGACATATCTAGAAGATATGCAA
AACAGCATTGATCTTGTTTTGACAGAGGTTGTTATGCCTGGT---GTATCTGGAATTTCT
CTATTGAGTAGGATCATGAACCACAATATTTGCAAGAATATTCCAGTGATTATGATGTCT
TCAAATGATGCTATGGGTACAGTTTTTAAGTGTTTGTCAAAGGGCGCTGTTGACTTCTTA
GTCAAGCCCATACGTAAGAATGAACTTAAGAACCTATGGCAGCATGTGTGGAGA---CGG
TGCCACAGCTCCAGTGGCAGTGGAAGT------------GAAAGTGGCATTCAGACACAA
AAGTGTGCCAAATCAAAAAGTGGGGATGAATCCAATAATAACAGT---------------
------GGCAGCAAT------------------------GACGATGAT---GACGACGAT
GGTGTAATCATGGGACTTAATGCAAGAGATGGCAGTGATAACGGCAGTGGCACTCAAGCG
CAGAGCTCATGGACAAAGCGCGCTGTTGAGATTGACAGTCCACAGGCTATGTCTCCAGAT
CAATTAGCTGATCCA---CCTGATAGCACTTGTGCACAAGTGATCCACCTGAAGTCAGAT
ATATGCAGCAATAGATGGTTACCATGTACAAGCAACAAAAATTCCAAGAAACAAAAAGAA
ACTAAT------GATGACTTCAAGGGGAAGGACTTGGAAATAGGTTCTCCTAGAAATTTA
AACACAGCTTATCAATCCTCTCCGAATGAGAGATCCATCAAACCAACAGAT---AGACGG
AATGAA---TATCCACTG---CAAAACAATTCA---AAG---GAGGCAGCGATG------
------------GAA------------AATCTGGAG---GAGTCAAGT---GTTCGAGCT
GCT---GACTTAATTGGTTCGATGGCCAAAAACATGGATGCACAACAGGCAGCA---AGA
GCCACA---AATGCCCCTAAT---TGCTCCTCCAAAGTGCCAGAAGGGAAAGAT---AAG
AACCGTGATAAT------------ATTATGCCATCACTTGAATTAAGTTTGAAAAGGTCA
AGATCGACTGGGGAT---GATGCAAAT---------GCAATCCAA---GAGGAACAACGG
AAT---GTTTTGAGACGATCAGATCTCTCGGCATTTACGAGGTACCATACACCTGTGGCT
TCCAAT---CAAGGTGGGACAGGA------TTCGTGGGAAGCTGTTCGCCGCATGATAAT
ATCTCAGAGGCT---ATGAAAACGGATTCTGCTTACAACATGAAGTCAAACTCAGATGCT
GCACCAATAAAACAAGGTTCT---AATGGTAGTAGCAATAACAATGACATGGGTTCCACT
ACAAAGAACGTTGTGACAAAGCCTAGTACAAAT---AAGGAGAGAGTAATGTCACCC---
TCAGCTGTT---AAGGCTAATGGACACACATCAGCATTTCATCCTGCA------CAGCAC
TGGACG---TCTCCAGCTAATACAACA---------------GGAAAAGAAAAGACTGAT
GAA------------------GTGGCTAACAATGCAGCAAAGAGGGCTCAGCCTGGTGAA
GTACAGAGCAACCTCGTACAA---------CACCCTCGCCCAATACTTCATTATGTTCAT
TTCGATGTGTCACGTGAG------------------AATGGTGGATCCGGGGCCCCTCAA
TGTGGTTCATCCAATGTATTTGATCCT------CCTGTCGAAGGTCATGCTGCCAAC---
TAT---------GGT---GTCAAT---GGAAGCAACTCAGGC---------AGTAACAAT
GGAAGCAATGGGCAG---AATGGGAGTACGACTGCTGTA---------------------
---------------AATGCTGAACGGCCA---------AATATGGAGATCGCTAATGGC
ACCATCAACAAAAGTGGA---CCTGGAGGTGGCAATGGAAGTGGAAGC------------
GGCAGTGGCAATGACATG---TATCTGAAACGCTTCACTCAACGA---GAGCATAGAGTG
GCTGCAGTGATCAAGTTTAGACAGAAAAGGAAAGAGCGCAACTTCGGAAAAAAGGTGCGG
TACCAGAGCAGAAAGAGGCTGGCCGAGCAGCGGCCAAGGGTCCGCGGACAGTTCGTGCGG
CAAGCTGTGCAA---GACCAACAACAGCAGGGTGGTGGGCGCGAAGCGGCAGCGGACAGA
TGA
>ZeaMay_Ppd1_gbXM_008672472.2
ATG---------------------------------------CCTGCG------------
------------------------------------AATGACCACCAT------------
------------------------------------------CCCAACGGCCTGCTCCAG
GAGTCAGCCCCT---GGACTC------CAGCATGATGATATGGAAAACCAGCAGCAGCAA
------------GTCTGC---TGGGAGCGCTTCCTCCTAAAGGACACTCTCAACGTCTTG
CTCGTGGAGAGTGATGCTTCAACCAGGCAGGTTGTCAGTGCCCTGCTTCGTTGCTGCATG
TACCAAGTTATCTCTGCCAAAAATGGCCAGCAAGCATGGGCTTATCTTGAAGATAAGGGA
AACAACATAGATCTTGTTTTGACTGAGGTTTTTATGCCCGGT---GTATCTGGGATTTCT
CTGCTGAGTAGGATCATGAGACACAATATTTTCAAGAATATTCCAGTGATTATGATGTCT
TCGAGTGATGATATGAGTACAGTCTTTAAATGTCTGTCAAAAGGTGCTGTTGACTTTTTG
GTCAAGCCTATACGTAAGAATGAACTTAAGAACCTTTGGCAGCATGTATGGAGACAACGG
TGTCACAGCTCCAGTGGTAGTGGAAGT------------GAAAGTGGCATTCAGACCCAG
AAGTGTGCCAAATCAAAAGGTGTCAATGAATCCGGTAACAACAGT---------------
------GGTAGCAAC------------------------------GAT---------GAC
GAAGCAGGCATGGGACTTAATGCAAGGGATGACAGTGATAATGGCAGTGGCACTCAAGCA
CAGAACTCGTGGACTAAGCTTGCTGTGGAGATCGACAGTCCACAAGCTACGTCTCTGGAT
CAGTTAGCCGATCCA---CCCAATAGTACCTGTGCGCAAGTAATCCACTCAAAGTCAGAG
ATATGTAGCAACAGATGGCTACCAGATAAGAGCAACAGAAACTGCAAGAAGCCAAAAAAC
ACTAAT------GATGACTTTAAGGGAAAGGACCTGGAGATAGGTGGCCCTGAAAATTTA
TATATGGGTCACCAATCTTCCCCAAATGGGAGATCCATCAAAGCAGCAGAT---CAT---
---------------------GAAAACAATTCA---AAG---GAATCAATGATG------
------------GAA------------AATTTAGAG---GAGCCAACT---GTTCGAGCT
GCT---GACCTAATTGGTTCAATGGCCAAAAACATGGATACCCCACAGGCAGCA---AGA
GCTGCAGAAGATACCCCTAAT---TTCTCTTCCAAAGTGCCAGAAGGGAAAGGT---AAG
AATAACCAGAATGATAAGTAT---GTTTTGCCATCACTTGAGCTGAGTTTGAAGAGGTCG
AGATCATGTGGAGAT---GGTGCCAACAACAAAAATACAGTCAAAGACGACGAACAACGG
AATTGTGTATTAAGACGATCAAATCTGTCGGCTTTTACAAGGTACCACACATCTGCGGCT
TCCAAT---CAAGGTGGGACAGGA------TTGGTAGGTAGCTGTTCGCCGCATGATAAC
AGCTCGGAGGCT---GTGAAAACGGATTCTACCTACAACATGAAGTCAAATTCAGATGCT
GCCCCGATAAAACAAGGCTCC---AACGGCAGTAGCAATGACAATGACATGGGTTCCACT
ACAAAGGATGTTGTGACAAAACCCATGTTGCCC---------------------------
TCTGCTATT---AAGGCTAATGGATACACATCAGCGTTCCATCCTGTG------CAGCAG
TGGATG---GTTCCAGCTAATGCAACAGCA------------GGGAAAACGAAGGCTGAT
GAA------------------AATACAGCC------------------------------
------------------------------AGAAATCAC------------TGCGTCCAT
TTT------------GAG------------------AATGGTGGGTCAGGAGCCCTGCAA
TGTGGTTCCTCCAACGTATTTGATCCC------CCACTTGAAGGCCAAGCTACAAATAAC
TAT---------GGTGGTGTGAAAGCCGGGAGCAACTCAGGC---------AGCAACAAG
GGGCAGAAC---------AATGGGAGTACGGCTGCTGCA---------------------
---------------AATGCTGGACTGGCA---------GAAACGGAGATA------CAG
GCCATGGACAAAAGTGGA---GTTGGAGGTGGCAATGGCAATGGCAATGGGAGTGGCAGT
GGCAGTGGCAATGACACA---TATGTCAGACGGCTTGCTGCGAACATGACACCGCGACAA
GCACAGCTAAAGAAATATAGAGAGAAAAAGAAAGACCGGAACTTTGGGAAGAAGGTGCGG
TACCAGAGCAGAAAGAGGCTAGCCGACCAGCGGCCACGGGTTCGTGGACAGTTCGTCAAG
CAAGCTGTGCAA---AATCAGGACGGA---------------------GCTAGAGAGAGA
TGA
>HorVul_Ppd-H1_gbAY970701.1
ATGTTTCCTCTTGGA------------GCCAGGCAGCCTCCTCCTAGC------------
---------------------GCCATGGAC------AATCACCAG---------------
---------------------------------------------------------CAG
CAGCAGCCGCCGCGCGGG------------------------GAGCACGCCGCCCAGCCG
------------CGATGC---TGGGAGGAGTTCCTACACAGGAAGACCATCCGGGTCCTG
CTCGTGGAGACCGACGACTCCACCAGGCAGGTCGTCGCCGCCCTGCTCCGCCACTGCATG
TACCAAGTTATCCCCGTCGAGAACGGCCACCAGGCGTGGGCGTATCTTCAGGACATGCAG
AGCAACATCGACCTTGTTCTCACAGAGGTGTTCATGCACGGCGGCCTCTCCGGGATCGAC
CTGCTCGGCAGGATCATGAACCACGAGGTCTGCAAGGACATCCCCGTCATCATGATGTCG
TCGCACGATTCCATGGGCACTGTCCTCAGCTGCCTGTCAAATGGTGCTGCTGACTTCTTG
GCCAAGCCGATACGTAAGAACGAGCTTAAGAACCTTTGGGCGCATGTGTGGCGA---CGG
TCTCACAGCTCCAGTGGCAGTGGTAGT------------GGAAGTGCCATTCAGACTCAG
AAGTGTACCAAATCAAAGAGCGGCGATGATTCCAATAACAACAGC---------------
------------AAT------------------------------GAT---CGCAACGAC
GATGCCAGCATGGGGCTCAATGCAAGGGATGGCAGCGATAATGGCAGTGGCACTCAGGCG
CAGAGCTCATGGACAAAGCGTGCCGTTGAGATCGACAGTCCCCAGGACATGTCTCCGGAT
CAGTCAGCCGATCCC---CCTGAAGGCACTTGTGCCCATGTGAACCATCCCAAGTCAGAG
ATATGCAGCAATAGATGGTTACCAGGTACAAATAACAAAAAATGCCAGAAACCAAAAGAA
ACCACTAATGGTGATGGATTCAAAGGCAAGGAGTTGGAGATAGGAGCCCCTGGTAATTTG
AACACAGACGATCAATCCTCCCCGAAAGAGAGTTCGGTCAAACCAACCGAT---GGACGG
TGTGAG---TATCTGCCA---CAGAACAATTCC---AGT---GATACGGTCATG------
------------GAG------------AATTTGGAG---GAGCCAATT---GTTCGAGCT
GCT---GACTTAATCGGTTCGATGGCCAAAAACATGGACGCCCAACAGGCAGCAGCTAGA
GCCATA---GATGCTCCTAAC---TGCTCCTTACAAGCGCCGGAAGGGAAAGAC---ACG
GACGGCGAGAAC------------GCTATGCCATATCTTGAGCTGAGCCTGAAGAGGTCG
AGATCGACCGGGGAA---GGTGCAGGC---------CCGATCCAG---GAGGAACAGAGG
AAC---GTCGTGAGACGGTCAGACCTGTCGGCATTCACGAGGTACAATATGTGTGCGGTC
TCCAAT---CAAGGCGGGGCAGGG------TTCGTCGGGAGCTGCTCACCCAACGGCGAC
AGCTCCGAGGCC---GCGAAAACA------------------------------GTTGCT
GCTCAGATGAAGCAGGGCTCT---AACGGCAGCAGCAACAACAATGACATGGGCTCCACC
ACGAAGAGCGTGGTGACCAAGCCCTGTGGAAAT------AATAAGGTT------------
TCGCCCATC---AACGGCAACACACACACGTCGGCGTTTCATCGTGTG------CAGCCA
TGGACG------CCAGCAACAGCAGCA---------------GGAAAAGACAAGGCTGAT
GAAGTGAGCAAGAAGAACGTTGCAGCAGCAGCAGCAGCAGCGAAAGAAATGGGTTGTGAA
GCACAGAGCAAA------------------CACCCCTGT---------------------
GCAGCGGCCGATGACGTG------------------AATGGTGGATCGGCAGGA---GGC
ACTGCTCAGTCCAGTGTTGTCAATCCTTCGGGTCCGGTTGAAGGCCATGCTGCCAAC---
TAT---------GGT---------------AGCAACTCATTC---------AGCAATAAC
AACACCAAT---------AACGGGAGCACCGCAGCTACC---------------------
---------------ACTGCTGCTGCTGCTACT---GTACATGCTGAGACC---GGTGGT
GGCGTCGACAAAAGAAGT------------------------------------------
---------AACATGATG---AACATGAAACGG---------------GAGCGCCGTGTG
GCCGCCGTGAACAAGTTCAGAGAGAAGAGAAAAGAGAGGAACTTCGGGAAGAAGGTGCGT
TACCAGAGCAGGAAGCGGTTGGCCGAGCAGCGCCCACGGGTGCGCGGGCAGTTCGTGCGG
CAGCCGCCGGCG---CCGGCG---------------------------GCCGTGGAGAGA
TAA
>SetIta_Ppd1_gbXM_022824614.1
ATGGGAGGTACCCAT------CAGCAACCGGGTGTGGATGGACAATCCGTTAGAAGAGAT
GCCAGACTGCTTGGGAACAGCGCGGTGGATGTGGCTGAGGGCAATGGGCTCCAGCAAGGG
GACAGCGACTTG---------------AGGAGCAGTGACCCTGATGGCCTG------CTC
AGCGGGCCAACCACTGGTCTG------CAGCAGGGTGACACGGAAAATCAGCAGCAGCAA
---------CAGGTCTGC---TGGGAGCGCTTCCTCCAGAAGAAGACTATCAAAGTCTTG
CTCGTGGAGAGTGATGATTCAACCAGGCAGGTGGTCAGTGCCCTGCTACGTCACTGCATG
TACGAAGTTATCCCTGCCGAAAATGGTCAGCAAGCATGGAGTTATCTTGAAGATATGCAA
AACAGCATAGATCTTGTTTTGGCTGAGGTTTTTATGCCTGGT---GTTTCTGGAATTTCT
CTGCTAAGTAGGATCATGAGCCACAATATTTGCAAGAATATTCCAGTGATTATGATGTCT
TCGAATGATGCTATGGGTACTGTCTTTAAATGTTTGTCAAAAGGTGCTGTTGACTTTTTT
GTCAAGCCTATACGTAAGAATGAACTTAAGAACCTTTGGCAGCATGTGTGGAGA---CGG
TGCCACAGCTCCAGTGGTAGTGGAAGT------------GAAAGTGGCATTCAGAGACAG
AAGTGTGCCAAATCAAAAAGTGGTGATGAATCTGATAAC---AGT---------------
------GGTAGCAAT------------------------GACAACGAC---GAGGACGAT
GAGGCAAGCATGGGACTTAATGCAAGGGATGGCAGTGATAGTGGCAGTGGCACTCAAGCG
CGGAGCTCGTGGACTAAGCGTGCTGTGGAGATCGACAGTCCACAGGCTATGTCTCCAGAT
CAGTTAGCTGATCCA---CCAGATAGCACATGTGCACAAGTGATCCACCCAAAATCAGAG
ATATGTAGCAACAGATGGCTACCAGGTACAAACAACAGAAACTGCAAGAAGCAAAAAGAC
ACTAAT------GATGACTTTAAGGGGAAGGACTTGGATATAGGTGCCCCTAGAAAATTA
AATACGGATAGTCAATGTTCCCCAAATGAGAGGCCCATGAAGCCAGCAGAT---GGTCGT
CGCGAG---TACCCACCA---GAAAACAATTCC---AAT---GAGTCAATGATG------
------------GAA------------AATTTAGAG---GAGCCTACT---GTTCGAGCT
GCT---GATCTGATTGGTTCAATGGCCAAAAACATGGATGCCCAGCAGGCAGCA---AGA
GGTGCA---GATGCCCCTAAT---TGCTCTTCCAAAGTGCCAGAAGGGAAAGAT---ATG
AACCGTGGTAAT------------GTTTTGCCATTACTTGAATTGAGTTTGAAGAGGTCA
AGATCATCTGCAGAT---GGTGCCAAT---------ACAATCCAA---GATGAACAGCGG
AAT---GTATTAAGACGATCAGATCCCTCAGCATTCACAAGGTACCATACATCTGCGGTT
TCCAAT---CAAGGCGGGACAGGA------TTTGTGGGGAGCTGTTCACCGCATGATAAC
AGCTCTGAGGCT---ATGAAAACGGACTCTACTTACAACATGAAGTCAAATTCAGATGCT
GCTATGATAAAACAAGGCTCC---AATGGCAGTAGCAATAACAATGACATGGGTTCCACT
ACAAAGAATGTTGTGACAAAACCTACTACAAAT---AAGGAGAGAGTGATGTCACCC---
TCAGCTATT---AAGGCTAATGCACACACATCAGCATTTCATCCTGTG------CAGCAC
TGGACG---GTTCCAGCTAATGCTGCA---------------GGAAAAGCAAAGGCTGAT
GAA------------------ATGGTCAACAATGCAACTAAGAATGGTCACCCTGGTGAA
GTGCAGAGCAACCTCGTGCAA---------CACCCTCGTCCAATTCTC---TACGTCCAT
TTTGATGTGTCCCGGGAG------------------AATGGTGGGTCAGGAGCACCGCAA
TGTGGTTCCTCCAACGTATTTGATCCT------CCACTTGAAGGTCAAGCTGCCAAC---
TAT---------GGT---ATGCAC---GGGAGCAACTCAGGC---------AGTAACAAT
GGAACCAATGGGCAG---AATAGAAGCACAGCTGCTGCA---------------------
---------------AATGCTGAACGGACA---------AACACGGAGATTGCTAACGGG
GCCATCAACAAAAGTGGA---CCTGGAGGTGGCAATGGGAGTGGAAGT------------
GTCAGCGGCAATGACACA---TATGTGAAACGGATGGCCCCG------ACACCACGAGAA
GCACAGCTGATGAAATATAGAGAGAAAAAGAAAGATCGGAACTTTGGGAAAAAGGTGCGG
TACCAGAGCAGAAAGAGGTTGGCCGATCAGCGGCCCCGGGTCCGAGGACAGTTTGTGAAG
CAAGCTGTGCAA---GATCAGGGCGGATGGGAAGGA------------GCTGGAGATAGA
TGA
>BraDis_PRR73_gbXM_003558138.3
ATGGTGGGTGCCTGT---------CAAGCTGCCACGGACGGGCCTTCT---AGCTATGCT
GTTAGGGGGATCGGGAATAGTGCCACAGAG------AATGGTCATGCCCTGAAGGCAAAG
GAGGAGAAGGAATGGAGGAGCGGT---AATGACGAGGACTTGCCCAATGGG------CAC
AGTGCGCCACCA---GGT---------GCACAGCAAATTAACGAGCAGAAGGAGCAGCAA
---GGGCGGGTCATCCGA---TGGGAGAGGTTCCTGCCAGTGAAGACTCTCAGAGTCTTG
TTGGTGGAGAACGATGATTGTACCCGTCAGGTGGTTGGTGCTCTGCTCCGTAAGTGCGGT
TATGAAGTTATCTCTGCCGAAAACGGATTACATGCATGGCAATATCTTGAAGATCTGCAA
AACCGTATTGACCTTGTATTGACTGAGGTTGCGATGCCGTGT---CTATCTGGCATCAGT
CTGCTCAGTAAGATCATGAGTCACAAAATCTGCAAGGACATTCCTGTGATTATGATGTCA
AAGAATGACTCTATGGGTACAGTCTTTAAATGCTTGTCAAAGGGAGCTGTTGACTTTTTA
GTGAAGCCTATACGAAAGAATGAGCTTAAAAACCTTTGGCAGCACATATGGAGG---CGA
TGCCACAGTTCCAGTGGAAGC------------------GAAAGTGGCATCCATACACAA
AAATGTTCCAAACCTAAGACTGGTGATGAATATGAGAACAACAGT---------------
------GGCAGCAGTCATGAT------GATGACGAC---GGTGATGAC---AGTGATGAC
GACTTTAATGTTGGACTCAGTGCTAGGGATAGCAGCGATAATGGGAGTGGCACTCAA---
---AGTTCGTGGACAAAGCGTGCTGTGGAGATTGACAGCCCGCAATCTATGTCTCCTGAT
CAACTAGCAGATTCATCACCTGATAGTACTTGTGCGCAAGTAATCCACCCCAAATCAGAG
ATAGGCAGCAATAGGTGGTTGCCAACTGAAAATAAAAGAAACAGTAATAATCAAAAAGAG
AGTAAT------GGTGACTCCATGGGTAAATACTTAGAGATAGGCGCTCCTAGGAATTCA
AGTCTAGGGTATCAATCTTCTCCAAATGAAGTGTCTGTTAATCCAATAGAA---AAACAG
CATGAGACTCTCATGCCC---CAAAATAATTCA---GAA---AACGAAGTATTGACAGAA
AGTGACGGTATAAAC------------ACACTGGAC---AAACCAGCT---ATTAAAACT
GCT---GACTTGATTAGCTCGATAGCCAGAAACACAAAAGCCAAACAGGCACCT---AGA
ATCACT---GATGCCCCTGAT---TGCTCCTCCAAGATGCCACATGGGAATGAT---ATG
AATAATGATTCT---CTCGCT---ATCATGCCATCCCAAGAGTTGGGTTTGAATATATCG
AAAACAACTGGATCT---GCAACTGAA------------ATTCAT---GAAGAA---CGA
AAT---GTTCTGAAAAGATCAGATCTCTCGGCATTCACAAGGTACCATACATCCATGGTT
TCTGAT---CAAGGTGGAGCAAGA------TTTCGGGGAAGCTGTTCACCTCAAGATAAC
AGTTCAGAGGCT---GTGAAAACAGACTCCACCTTCAAGATGAAGTCAGATTCAGATGCT
GCTCCAATAAAGCAGGGATCC---AATGGCAGCAGCAACAACAATGACATGGGCTCAAGT
ACCAAGAATGCCATGACAACGCCTTCTGCTGAC---AGGGGACCGCTT---TCACCA---
TCAGCTATT---AAATCTAACCATTATACGTCTGCATTCCATCCTGTG------CAGTAC
CAAACA---TCACCACCGAATGTGTTA---------------AGGAAGGACAAAGCTGAA
GAA------------------GAAACTGTCAATGTAGTGAAAGTGGACTACTCAAGAGAG
GCACAGCAAAGCTCTGTGCAG---------CATCATCATCATGTCCATTATTACCTGCAT
GTTATGTCACAGCAACAG------CCATCAATT---GATCGTGCATCAGACGCT---CGG
TGTGGTCTGTCCAATGTATCTGATCCG------CCTATTGAAGGTCATGCCGCAAAC---
TAT---------GGT---GTGAAC---GGGAGCATCTCAGGC---------AGCCATAAT
GGAAGCAATGTACAG---AATGAAAGTAGCACCGCTCCA---------------------
---------------AATGTTACAAGACCG---------AACATGGAGAGT------GGC
ATCATGGACGAAAATGGG---GCTGAAGGTGGCAATGGAAGTGGGAGCGGGCCGAGCGGA
GGCAGTGGCAATGACATG---TATCAGAATCAGCTC------------AGCCAACGAGAA
GCTGCAGTGAACAAATTCAGACAAAAACGGAAAGAGAGGAACTTTGGAAAAAAGGTGCTG
TACCAAAGCAGGAAGAGGCTGGCTGAGCAGCGACCACGGGTTCGTGGGCAGTTCGTGAAA
CAATCTGGCCAAGAAGATCAGGCAGGTCAA------------------GCAGCAGACAGA
TGA
>AegTau_PRR73_gbXM_020344274.1
ATGGTGAGCGCCGGT---------CAAGCTGGCGCGGACGGACCTTCC---ACCAGTGAT
ATTAGGGGAACCGGAAACGGCGCCGTAGAG------AATGGCCATGCCCTCAAGGCAAAC
GAGGACAAGGAATGGAGGGGCGGCATCAAGGAAGAGGACTGGCCCAGCACG------CAC
AGTGCGCCGCCA---GGC------------------TTGGACGAGCAGAAGCAGCAGCAA
---GACCGGGTTATCCGG---TGGGAGAAGTTCCTGCCGGTGAAGACACTAAGGGTCTTG
CTGGTGGAGAACGATGACTGTACCCGACATGTTGTCCGTGCTCTGCTCCGTAAGTGTGGC
TATGAAGTTATCTCTGCTGAGAATGGATTGCATGCATGGCAATATCTTGAAGATGTGCAA
AACCGTATTGACCTGGTATTAACCGAGGTCGCCATGCCTTGT---CTATCTGGCATTGGT
CTGCTCAGTAAGATCACGAGTCACAGTATTTGCAAGGGCATTCCTGTGATCATGATGTCT
AAGAATGACTCGATGAGTACAGTCTTTAGGTGTCTATCAAAGGGAGCAGTTGACTTCTTA
GTGAAGCCGATACGGAAGAATGAACTTAAGACCCTTTGGCAGCACATATGGAGG---CGA
TGCCACAGTTCCAGTGGAAGT------------------GAAAGTGGCATCCATACACAA
AAATGTTCCAAACCGAAGGCTGGTGATGAATATGAGAACAACAGTCATGATGACGATGAC
GATTGCGGCAGTCATGATGAC------GATGACGATGACGATGATGAT---GCCGATGAC
GACTTTAGTGTTGGGCCCAATGCTAGGGATGGCAGTGATAATGGCAGTGGCACTCAG---
---AGTTCATGGACGAAGCGTGCTGTGGAGATTGATAGCCCACAACTTTTGTCTTCTGAT
CATCTAGCAGAATCA---CCTGATAGTACTTGTGCGCAAGTAATTCACCCCAGATCAGAG
ATAGGCAGCAATAGGTGGTTGCCGACTGCAAATAAAAGGAACATCAATAATCAAAAAGAA
AATAAT------GATGACTCCATGGGGAAATACTTAGAAATAGGCGCTCCTAGAAATTCA
AGTCTTGGGTATCAATCTTCTCCAAATGAGATGTCTGTTAATCCAACAGAA---AAACAG
CATGAGAATCTCACATCC---CAAAACAAGTCA---GTA---AACAAAATAGTC------
------------------------------ATCGAC---AAACCAACT---TGTCAAACT
GCT---GATTTGATTAGTTCAATAGCCAGAAACACAGAATCGAAACAGGCTGCT---AGA
ATCACT---GATGCACCTGAC---TGCTCCTCCAAGATGCCAAACGGGAATGAA---ATG
AAAAACGATTCT---CCCATC---AACATGCCATCCCAAGAGCTGGGTCTGAAGATATCG
GAAACAACTAGATGT---GAAACTGAA------------ATCCAT---GATGAA---CAA
AGT---ATTCCGAAAAGATCAAATCTGTCAGCATTCACCAGGTACCATACTCCCATGGCT
TCCGAT---CAAGGTGGGGCAACA------TTTCGGGGAAGCTGTTCACCTCAAGATAAC
AGCTCAGAGGCT---GTGAAAACGAACTCCACCTGCAAGATGGAGTCAAATTCAGATGCT
GCTCAAATAAAGCAGGGCTCA---AATGGCAGTAGCAACAACAATGACATGGGCTCCAGT
ACAAAGAATGCCATCGCAAAGCCTTGTACAGAC---AGGGAGAGAGTTATGTTACCA---
TCACTTGTT---AAATCGAACCAGCAGACTTCAGCATTCCATCCGGTG------CAGCAC
CAAGTG---TCACCAGCTCATGTGGCA---------------CGCAAGGACAAAGCTGCT
GAA------------------GAAATTGCCAATGCAGTGAAAGTGGGCCACTCAAGCGAG
GCACAGCAAAGCTCTGTGCAG---------CATCACCATCATGCACACTATTACCGCCAT
GTTATGGCACAGCAACAG------ACATTAATT---GACGGTGCATCAAACGCT---CGG
TGTGGCTCATCCAATGCTTCCGATTCA------CCCATGGAAGGTCATGCTGCTAAC---
TAT---------GGT---GTGAAC---GTGAGCGTCTCAGGC---------AGCAATAAT
GGAAGCAATACGCAG---AATGGAAGTAGCTCCGCTCCC---------------------
---------------AATATTGCAAGGCCA---------AACATGGAGAGT------GGT
ACCATGGACAAAATTGAG---GCTGACGGTGGCAATGGCAGCGGGAGCAGGCCGAGC---
GGTAGTGGCAATGACATGGTTTGTCAGAATCAGCTC------------AGCCAACGAGAA
GCTGCAGTGAACAAATTCAGGCAGAAGCGGAAAGAGAGGAACTTCGGGAAAAAGGTGCGG
TACCAAAGCAGGAAGAGACTGGCCGAGCAGCGGCCACGTGTCCGTGGGCAATTCGTTCGA
CAGTCTGGACAA---GATGAGGCAGGCCAA------------------GCAGAAGACGGA
TGA
>OM PPD1
------------------------------------------------------------
------------------------------------------------------------
------------------------------------------------------------
------------------------------------------------------------
------------CTCTGC---TGGGACCGCTTCCTCCACAAGAAGACCATCCGGGTCCTG
CTTGTGGAGACCGATGACTCCACCAGGCACATCGTCACTGCCCTGCTTCGTCACTGCATG
TACCAAGTTATCCCTGCCCAAGATGCCCACCAAGCATGGCAATATCTTCAAGACATGCAC
AATACCATCGACCTTGTTCTCACCGAGCTTGTCATGCCGGGT---CTTTCTGGCAATTCT
CTCCTCACTAGGATCATGGCCCACAATATTTGCAAGAATATTCCTGTCATCATCATATCT
TCAAACGATGCTATGGGCACGGTTTTCAAATGCCTGTCCAAAGGCGCCGTTGACTTTCTG
GTCAAGCCTATACGCAAGAACGAACTTAAGAACCTTTGGCAGCATGTATGGCGG---CGC
TGCCACAGCTCCAGTGGCGGTGGAAGT------------GAAAGTGGCATCCAGACACAA
AAGTGTGCAAAATCAAAAAGTGGCGATGAATCCAATTACAACAGT---------------
------GGTAGCAAT------------------------------TAT---CACAACGAC
GATGTGAGCATGGGACTTAATGCCAGGGATGGCAGCGATAATGGCAGTGGCACTCAAGCA
CAGAGCTCATGGACAAAGCGTGCTGTGGAGATCGACAGTCCGCAGGCTATGTATCCAGAT
CAATCAGCTGACCCC---CATGATAGCACTTGTGCGCAAGTGACCCACCCGGAACCAGAA
TTATGCAGCAACAGATGGTTATCGGGTGATAACAACAAAAGTTGCAAGAAACAAAAAGAA
ACTAAC------GATGAATCCAAAGGGAAGGACTTGGGAATATGTGGCCTTAGAAATTTA
AACAAGGACGATCAGTCTTCCCGGAATGAGAGGTCCATCAAACCAAGAGAT---AAACAA
TGTGAG---TATCGGCCA---CAAAACAATTCC---AAG---GAGACAATGATG------
---------------------------------GAG---GAGCCAATT---GTACGAGCC
GCCGCCGATCTAATTGGTTCAATGGCCAAAAACATGGATGCCCAGCAGGCAGCA---AGA
GGCGCA---GATGCCCCTGGT---TACTCCTCCAAAGAGGCACGAGGGAAAGAA---AAG
AAGGGTGAGGAT------------GGCATGCCCTCACTCGAGTTGAGTTTGAAGAGATCG
AGATCAACTGCAGATCATGGCGCTAAC---------GCAATCCAA---GAGGAACAGCGG
AAT---GTGTTGAGACGATCAGATCTCTCGGCATTCACCAGGTACCATATATCCGCGGCT
TCCAATCTGCAGGGAGGAACCGGG------TTCGCGGGGAGCTGCTCGCCGCATGACAAC
TGCTCGGAGGCA---GGGGCTATG---------------ATGAAGTCAATCTCAGATGCT
GCTCCTCCTCCGAACGGCAGTAGCAACAACAATGACAATGACAATGACATGGGTTCCACT
ACCAAGAACGCCGTGACA---CCG------------------------------------
TCGGCCATT---AAT---------------------------------------------
------------------------------------------------------------
------------------------------------------------------------
------------------------------------------------------------
------------------------------------------------------------
------------------------------------------------------------
------------------------------------------------------------
------------------------------------------------------------
------------------------------------------------------------
------------------------------------------------------------
------------------------------------------------------------
------------------------------------------------------------
------------------------------------------------------------
------------------------------------------------------------
---
>MC PPD1
------------------------------------------------------------
------------------------------------------------------------
------------------------------------------------------------
------------------------------------------------------------
---------------------TGGGAGCGCTTCCTCCACAAGAAGACTATCAAGGTTTTG
CTGGTCGAGACCGATGACTCCACCAGGCAGGTCGTCACTGCCCTGCTTCGCCACTGCATG
TACCAAGTTATCCCTGCCGAAAATGGCCACCAAGCATGGGCATATCTTCAAGACATGCAA
AACAGCATTGACCTTGTTTTGACCGAGGTAGTTATGCCTGGT---CTCTCTGGAATTTCT
CTGCTCAATAGGATCATGACCCACAATATTTGCAAAAATATTCCAGTCATTATGATGTCC
TCAAACGATGCTATGGGCACGGTCTTCAAATGCTTGTCAAAAGGCGCTGTTGACTTTTTA
GCCAAGCCTATACGTAAGAACGAACTTAAGAATCTTTGGCAGCATGTGTGGAGA---CGC
AGCCACAGCTCAAGTGGCAGTGGAAGT------------GAAAGTGGCATTCAGAACCAC
AAGTGTGCCAAACTTAAAATTAGCGACCAGTCTGATAAC---AGT---------------
------GGCAGCAAT------------------------------GAT---CGCAATGAC
AATGTGAGCACGGGGCTTAATGCAAGGGATGGCAGCGATAATGGCAGTGGCACTCAA---
---AGCTCATGGACAAAGCGTGCTGTGGAGATCGACAGTCCTCAGGCTATGTCTCCAGAT
CAATCAGCTGATCCC---CCTGCTAGTACTTGTGGGCAAGTGATCCACCCGAAGTCAGAG
ATATGCAGCAACAGATGGTTACCTGATACAAACAACAAAAGTTGCAAGAAACAAAAAGAA
ACTAAT------GATGAATTCAAAAGGAAGGGCATGGAAATAGGTGCCCCTAGT------
------GGAAGTCAATCTCCCCAGAACAAGAGGTCCATCAAACCAATAGAT---AGACGA
TGTGAG---TATCCGCCA---CAAAATGATTCA---AAG---GAAACGATGACT------
------------GAA------------AATTTGGAG---GAGCCAATT---GTCCGAGCC
GCT---GACCTAATTGGCTCAATGTCCAAAAACATGGATGCCCAAGAGGCAGCA---AGA
GCTGCA---GATACCCCTAACTATTGCTCCTCCAAAATGCCGGAAGGGAAAGATAACAAG
AACGGAGATGAT------------GTTATGCCATCACTTGAACTGAGTTTGAAAAGGACG
AGATCAACCGGAGAT---GGTGCAGCT---------GCAATCCAA---GAGGAACAGCGG
AAT---GTTTTAAGACGGTCAGATCTGTCGGCATTCACAAGGTACCATACATCTGCAGTT
TCCAAT---CAGGAGGGAACAGGAACAGGGTTCGTGGGGAGCTGTTCGCCGCATGATAAC
AGCTTGGAGGCTGCAGTGAAGACGGACTGTACTTACAACATG---------ACAGATGCT
GATCCAACGAAACAAGGTTCA---AACGGTAGCAGCAACAACAATGACATGGGTTCCACT
ACAAAGAACGTAGCTACAAAGCCTAGC---------------------------------
TCAGCTATT---AATGCTAATGCACACACGTCAGCGTTTCATCCTGTGACTGTGAAGCAG
TGGACA---TCAAACTCTCAGGCAGCA---GCAGCAGGCCATGGGAAAGAGAAGGCTGAT
GAG---------------------------AATGCAGGAAATAAGACCCAGGCTGGTGAA
GTAGAAGCAGACCTC---------------CAAGATTGT---------------------
------------GATCAG------------------AATGATGGATCATCAGCA---GGA
GCCCCTCAGTCTAATGTGTTTGATCCTCCATGTCCAGTTGAAGGTCATGCTGACAAC---
TAT---------GGG---------------AGCAACTCAGGC---------AGCAACAAC
------------------------------------------------------------
------------------------------------------------------------
------------------------------------------------------------
------------------------------------------------------------
------------------------------------------------------------
------------------------------------------------------------
------------------------------------------------------------
---
>BraDis_Ppd1_gbXM_014896426.1
------------------------------------------------------------
------------------------------------------------------------
------------------------------------------------------------
------------------------------------ATGGACGATGCTGCCCAGCCGCCT
------------CTCTGCACCTGGGAACACTACATTCACAAGAAGATTATCAGGGTCCTG
CTGGTCGAGACCGATGACTCCACAAGGCAGATCGTCACTGCCCTGCTTCGTCACTGCATG
TACCAAGTTATTCCTGCTGAAAATGGTGACCAAGCATGGGCACGTCTCCAAGATATGCAA
GACAACATCGACCTTGTGTTGTCCGAGGTTGTTATGCCTGGT---CTCTCTGGAATTTCT
CTGCTCGAAAAAATCATGGCACACAATGTTTGCAAGGATATTCCAGTCATCATGATGTCT
TCAAACGATGCTATGGGCACAGTTTTCAAATGTTTGTCAACAGGTGCTGTCGACTTCTTA
GTCAAGCCTATACGTAAGAACGAACTTAAGAACCTTTGGCAGCATGTATGGAGA---CGG
TGCCACAGCTCCAGTGGCAGTGGCAGTGGCAGTGGAAGTGAAAGTGGCATTCAGACGCAA
AAGTGTACCAAATCCAAAAGTGCCAATGAATCCGATAACAACAGT---------------
------GGCAGCAAT------------------------------GAT---CGCAACGAC
GATATCAGCATGGGACTTAATGCAAGGGATGGCAGCGATAATGGCAGTGGCACCCAA---
---AGCTCATGGACAAAGCTTGGTGTGGAGATTGACAGCCCACAGGATATGTCTCCAGAT
CATTCAGCCGACCCA---CCTGATAGCACTTGTGCGCATGTGATCCACCCGAAGTCAGAG
ATATGCAGCAATAGATGGTTACCAGGTACAAACAACAAAAAATGCAAGAAACAAAAGGAA
AATAAT------GATGAAATCAAAGGGAAGGACATGGAAAAAGGTGCCCCCAGTAACTTG
AACGCAGATGATCAATCTTCCCCGAATGAGAGGTCCATCAAACCAACAGAT---GGATGG
TGTGAG---TATCCGCCCTCACAGAACAATTCG---AAG---GAGACAATGATG------
------------GAA------------AATTTGGAA---GAGCCAATT---GTTCTAGCT
GCT---GACCTAATTGGTTCAATGGCCAAAAACATGGACGCCCAGCAGGCAGCA---AGA
GCCACA---GATGCTTCTAAT---AGCTCCTCCAAAGTGCCGGAAGGCAAAGAT---ACG
GATGGTGACAAC------------GCTATGCCGTCGCTTGAGTTGAGCTTGAAGAGGCCG
AGATCAACCGGAGAT---GGTGGAAAT---------GTAGTCCAA---GAGGAACCAAGG
AAT---GTACTAAGGCGATCGGATCTGTCGGCATTCACGAGGTACAATACATTTGCGGTT
TCCAAT---CAAGGCGGCACAGGA------TTTGTGGGGAGCTGCTCGCCACATGGTAAC
AGCTCAGAGGCA---GTGAAAACGGACTGTACTTACAACGTGAAGTCAAGCTCAGATGCT
GCTCAGATGAAGCAAGGTTCA---AACGGTAGTAGCAACAACAATGACATGGGTTCCACT
ACGAAGGACGTTGTGACGAAGCCTGGTAGCAAC---------AAGTTT------------
TCAGCTATC---AATGGTAGCACACACACATCAGCATTTCACCGTGTG------CAGCAG
TGGACA------CCGGCGGTGGCA------------------GGGAAAGATGGAGTGGGC
AAG------------AAGAATGCAGCAACAACAGCAGGGAAAGATGACAAGGGTGGTGAA
GCAGAGAGCAAGCAGCCTCCTCGTGCAGCCCATGATGAT---------------------
------------CAAGAG------------------AATGGTGGATCTGCAGAA---GGT
CTT---CAGTCCAATGTAACTGATCCTTCAGCCCCACTTGAAGGTCATGCTGCCAAC---
TAT---------GGT---------------AGCAACTCAGGC---------AGTAACAAC
AACAACAACAACAACAACAACGGAAGCACCGCTGCTGCT---------------------
---------------GTTGCAGCTTCTACTACCGCTGTAAATGTGGAGGCT------GGT
GGCATCGACAAAAGAAGC------------------------------------------
------AGCAGCATCATG---TACATGAAACGG---------------GAGCTTCGAGTG
GCTGCAGTCACCAAATTTAGAGAGAAGAGGAAAGAGCGAAACTTCGGGAAAAAGGTGCGG
TATCAGAGCAGAAAGAGGCTAGCCGAACAGCGCCCACGGGTTCGTGGGCAGTTCGTGCGG
CAACCGGCGGTGGCGGCG------------------------------GCGACGGAGAGA
TAA
>ZeaMay_PRR73_gbEU952116.1
ATGGGCAGTGCTTGC---------CAAGCTGGCACAGACGGGCCTTCC---CGCAAGGAT
GTGTTAGGGATAGGGAATGCCGCCTTAGAG------AATGGCCACCATCAGGCTGAAGCT
GACGCAGATGAATGGAGGGAA------AAGGAAGAGGACTTGGCCAACGGG------CAC
AGTGCGCCACCGCCAGGCATGCAGCAGGTGGATGAGCATAAGGAGGAACAAAGACAAAGC
------------ATTCAC---TGGGAGAGGTTCCTACCTGTGAAGACACTGAGAGTCTTG
CTGGTGGAGAATGATGACTCTACTCGTCAGGTGGTCAGTGCCCTGCTCCGTAAGTGCTGC
TATGAAGTTATTCCTGCTGAAAATGGTTTGCATGCATGGCGATATCTTGAAGATCTGCAG
AACAACATCGACCTTGTATTGACTGAGGTTTTCATGACTTGT---CTATCTGGTATCGGT
CTGCTTAGCAAAATCACAAGTCACAAAATTTGCAAAGACATTCCTGTGATTATGATGTCT
ACGAATGATTCTATGAGTATGGTGTTTAAGTGTTTGTCGAAGGGAGCAGTTGATTTCTTG
GTAAAACCACTACGTAAGAATGAGCTTAAGAACCTTTGGCAGCATGTTTGGAGG---CGA
TGCCACAGTTCCAGTGGAAGT------------------GAAAGTGGCATCCAGACACAG
AAGTGTGCCAAACTAAATACTGGCGACGAGTATGAGAACGGCAGT---------------
------GACAGCAATCATGAT------GATGAAGAAAATGATGACGGC---GACGATGAC
GACTTCAGTGTTGGACTCAATGCTAGGGATGGAAGTGACAATGGCAGTGGTACTCAA---
---AGCTCATGGACAAAGCGTGCTGTGGAGATTGACAGCCCACAACCTATATCTCCCGAT
CAACTAGTTGATCCA---CCTGATAGTACATGTGCACAAGTAATTCACCCTAGATCAGAG
ATATGCAGTAACAAGTGGTTACCGACAGCAAACAAAAGGAATGTCAAGAAACAGAAGGAG
AATAAA------GATGAATCTATGGGAAGATACTTAGGAATAGGTGCTCCTAGGAACTCA
AGTGCAGAATATCAATCATCTCTCAATGATGTATCTGTTAATCCAATAGAA---AAAGGA
CATGAGAATCACATGTCC---AAATGCAAATCT---AAAAAGGAAACAATGGCA------
------------GAAGATGATTGTACAAACATGCCT---AGTGCAACAAATGCTGAAACT
GCT---GATTTGATTAGCTCAATAGCCAGAAACACAGAAGGCCAACAAGCAGTA---CAA
GCCGTT---GACGCACCAGAT---GGCCCTTCCAAAATGGCTAATGGAAATGAT---AAG
AATCATGATTCT---CATATCGAAGTGACACCCCAT---GAGTTGGGTTTGAAGAGATCG
AGAACAAATGGAGCT---ACAGCGGAA------------ATCCAT---GATGAG---CGA
AAT---ATTCTGAAAAGATCAGATCAGTCAGCCTTCACCAGGTACCATACATCTGTGGCT
TCCAAT---CAAGGTGGAGCAAGA------TATGGGGAAAGCTCTTCACCACAAGATAAC
AGTTCTGAGGCC---ATGAAAACGGACTCTACATGCAAGATGAAGTCAAATTCAGATGCT
GCTCCAATAAAGCAGGGCTCC---AATGGCAGTAGCAAT---AYCGATGTGGGATCCAGT
ACAAAGAATGTTGCTGCAAGGCCTTCGGGTGAC---AGGGAGAGAGTAGCGTCACCA---
TTAGCCATC---AAATCTACCCAGCATGCCTCAGCATTTCATACTATA------CAGAAT
CAAACG---TCACCAGCTAATCTGATT---------------GGGGAAGACAAAGCTGAT
GAA------------------GGAATTTCCAATGCAGTGAAAATGAGCCACCCAACAGAG
GTTCCACAAGGGTGCGTCCAG---------CATCATCATCATGTGCATTATTACCTCCAT
GTTATGACACAGAAACAG------CCATCAACA---GACCGTGGATCAACAGATGTTCAC
TGTGGTTCGTCAAATGTGTTTGATCCT------CCTGTTGAAGGACATGCTGCAAAC---
TAC---------AGT---------------GTGAATGGGGGTGTCTCAGTTGGTCATAAT
GGGTGCAATGGGCAG---AATGGAAGTAGCGCTGTCCCC---------------------
---------------AATATTGCAAGACCA---------AACATAGAGAGTATTAATGGT
ACCATGAGCCAAAATATT---GCCGGAGGTGGCATTGTAAGTGGGAGT------------
GGGAGTGGCAATGACATG---TATCAGAATCGGTTC------------CTGCAACGAGAA
GCTGCATTGAACAAATTCAGACTGAAGCGGAAAGATCGGAACTTTGGTAAAAAGGTTCGC
TACCAAAGCAGGAAGAGGCTTGCTGAGCAGCGGCCACGGGTCCGAGGACAGTTTGTGCGA
CAATCTGAGCAAGAAGATCAAACAGCGCAA------------------GGTTCAGAAAGA
TGA
>OrySat_PRR73_gbXM_015775214.1
ATGGGTAGCGCCTGC---------GAAGCTGGTACGGACGAGCCTTCC---CGAGACGAT
GTTAAGGGGACAGGGAATGGCATCCTGGAG------AATGGTCATAGTCACAAGCCAGAG
GAGGAGGAATGGAGGAATGGC------ATGGGAGAGGACTTACCCAATGGG------CAC
AGTACACCACCA---GAGCCCCAGCAAACAGATGAACAGAAGGAGCACCAAGTGCAGATT
------------GTCCGG---TGGGAGAGGTTCCTCCCTGTGAAGACACTGAGGGTCTTG
CTGGTGGAGAATGATGACTCTACCCGTCAGGTGGTCAGCGCACTGCTTCGTAAGTGTTGT
TATGAAGTTATCCCTGCTGAAAATGGGCTACATGCATGGCAATGTCTTGAAGATCTGCAA
AACCACATTGACCTTGTATTGACCGAGGTCGTAATGCCACGT---CTGTCTGGCATTGGT
CTGCTTAGTAAGATCACAAGCCACAAAATTTGCAAGGATATTCCCGTGATTATGATGTCT
TCGAATGACTCAATGGGTACAGTCTTTAAGTGTTTGTCAAAAGGAGCAGTTGACTTTCTA
GTGAAGCCTATACGTAAGAATGAACTTAAGAACCTTTGGCAGCATGTTTGGAGA---CGA
TGCCACAGTTCCAGTGGCAGTGGAAGC------------GAAAGTGGCATCCGAACACAA
AAGTGTACCAAACCAAAGGTTGATGATGAATATGAGAATAACAGC---------------
------GGTAGCAATAATGACAACGAGGATGATGATGACAATGATGAA---GATGATGAC
GACTTAAGTGTTGGACACAACGCTAGGGATGGCAGTGATAATGGCAGTGGCACTCAA---
---AGTTCATGGACAAAGCGTGCAGTGGAGATTGACAGCCCACAACAAATGTCTCCTGAT
CAACCATCCGATCTA---CCAGATAGTACTTGTGCGCAAGTAATTCACCCCACATCAGAG
ATATGCAGCAACAGGTGGTTACCGACTGCAAATAAAAGGAGCGGAAAGAAACATAAAGAA
AATAAC------GATGACTCCATGGGGAAGTACTTAGAAATAGGAGCTCCTAGAAATTCT
AGTATGGAGTACCAATCTTCTCCAAGAGAGATGTCCGTTAATCCAACAGAA---AAACAG
CATGAAACTCTCATGCCC---CAAAGTAAAACAACAAGA---GAAACAGATAGT------
------------AGG------------AACACACAGAATGAACCAACT---ACTCAAACT
GTT---GATTTAATTAGTTCAATAGCCAGAAGCACAGATGACAAACAAGTAGTT---AGA
ATCAAT---AATGCTCCTGAT---TGCTCCTCCAAGGTTCCAGATGGAAATGAT---AAA
AATCGTGATTCT---CTCATT---GATATGACATCTGAAGAGTTGGGTTTGAAGAGATTG
AAAACAACTGGATCT---GCAACTGAA------------ATCCAT---GATGAA---CGA
AAT---ATTCTGAAAAGATCAGATCTCTCAGCTTTCACCAGGTACCATACAACTGTGGCT
TCTAAT---CAAGGTGGAGCTGGA------TTTGGGGGAAGCTGTTCACCTCAAGATAAC
AGTTCAGAGGCT---CTGAAAACAGACTCCAACTGCAAGGTGAAGTCAAATTCAGATGCT
GCTGAAATAAAGCAAGGCTCC---AATGGTAGTAGCAACAACAATGACATGGGCTCCAGT
ACTAAGAATGCCATCACAAAACCTTCTTCAAAC---AGGGGAAAAGTGATATCACCA---
TCAGCTGTC---AAAGCTACCCAACATACATCAGCATTCCATCCTGTG------CAGCGT
CAAACG---TCACCTGCTAATGTTGTA---------------GGGAAAGACAAAGTTGAT
GAA------------------GGAATTGCTAATGGAGTTAATGTGGGCCACCCTGTAGAT
GTACAAAATAGCTTTATGCAG---------CACCATCATCATGTTCATTACTACGTCCAT
GTTATGACACAGCAGCAGCAGCAGCCATCCATTGAGCGAGGATCATCAGATGCT---CAG
TGTGGTTCATCCAATGTATTTGATCCT------CCCATTGAAGGTCATGCGGCAAAC---
TATAGTGTGAACGGG---------------AGCTTTTCAGGT---------GGCCATAAT
GGAAACAATGGGCAA---AGAGGACCTAGTACTGCTCCC---------------------
---------------AATGTTGGGAGGCCA---------AACATGGAGACTGTTAATGGT
ATCGTGGATGAAAATGGG---GCTGGAGGTGGCAATGGAAGTGGGAGC------------
GGTAGTGGTAATGACTTG---TATCAGAATGGGGTC------------TGTTACCGAGAA
GCTGCATTGAACAAATTCAGACAGAAACGGAAAGTGAGGAACTTTGGAAAAAAGGTGCGC
TATCAGAGCAGAAAGAGGTTGGCTGAGCAGCGCCCTCGGATCCGCGGGCAATTCGTGCGA
CAATCTGGACAGGAAGATCAGGCAGGCCAA------------------GACGAAGACAGA
TAA
>NP PPD1
------------------------------------------------------------
------------------------------------------------------------
------------------------------------------------------------
---------------------------------------------------------AAC
------------CTCTGC---TGGGACCGATTCCTCCACAAGAAAACTATCAGGGTCCTG
CTCGTGGAGACCGATGACTCCACCAGGCACATCGTCACTGCCCTGCTTCGTCACTGCATG
TACCAAGTTATCCCTGCCCAAAATGCCCACCAAGCATGGCAATATCTTCAAGACATGCAC
ACTACCATCGACCTTGTTTTGACTGAGCTTGTCATGCCTGGT---CTTTCTGGTATTTCT
CTCCTCACTAGGATCATGGCTCACAATATTTGCAAGAATATTCCTGTCATCATGATGTCT
TCAAACGATGCTATGGGCACGGTTTTCAAATGTCTGTCAAAAGGCGCCGTTGACTTTCTG
GCCAAGCCTATACGCAAGAACGAACTTAAGAACCTTTGGCAGCATGTATGGAGG---CGC
TGCCACAGCTCCAGTGGCAGTAGAAGT------------GAAAGTGGCATTCAGACACAA
AAGTGTGCAAAATCAAAAAGTGGCGACGAATCCAATAACAACAGT---------------
------GGTAGCAAT------------------------------GAT---CACAACGAC
GATGTGAGCATGGGACTTGATGCGAGGGATGGCAGCGATAATGGCAGTGGCACTCAAGCA
CAGAGCTCATGGACAAAGCGTGCTGTGGAGATCGACAGTCCGCAGGCTATGTCTCCAGAT
CAATCAGCTGACCCC---CCTGATAGCACTAGTGCGCAAGTGACCCACCCAAAATCAGAC
TTGTGCAGCAATAGATGGTTACCGGGTGAAAACAACAAAAGTTGCAAGAAACAAAAAGAA
ACTAAT------GATGAATCCAAAGGGAAGGACTTGGAAATAGGTGGCCTTAGAAATTTA
AACAAGGACAATCAGTCTTTCCGGAAAGAGATGTCCATCAAATCAACAGAT---AAACAG
TGTGAG---TATCGGCCA---CAAAACAATTCG---AAG---GAGACAATGATT------
------------GAA------------AATTTGGAG---GAGCCAATT---GTCCGAGCC
GCT---GATTTAATTGGTTCAATGGCCAAAAACATGGATGCCCAGCAGGCAGCA---AGA
GGCGCA---GATGCCCACAGT---TACTCCTCCAAAGAGGCACAAGGGAAAGAA---AAG
AAGGGTGAGGAC------------GTTATGCCCTCACTTGAGTTGAGTTTGAAGAGGTCG
AGATCAACTGAAGAT---GGTGCAAAT---------GCAATCCAA---GAGGAACAGCGG
AAT---GTATTGAGACGATCAGATCTCTCGGCATTCACCAGGTACCACACATCTGCGGCT
TCTAAT---CAGGGCGGAACAGGG------TTTGGAGGGAGCTGCTCGCCGCATGATAAC
TGCTCGGAGGCT---------------------------TTG------------------
------------------------------------------------------------
------------------------------------------------------------
------------------------------------------------------------
------------------------------------------------------------
------------------------------------------------------------
------------------------------------------------------------
------------------------------------------------------------
------------------------------------------------------------
------------------------------------------------------------
------------------------------------------------------------
------------------------------------------------------------
------------------------------------------------------------
------------------------------------------------------------
------------------------------------------------------------
------------------------------------------------------------
------------------------------------------------------------
---
