# Supplementary material for: Major niche transitions in Pooideae correlate with variation in photoperiodic flowering and evolution of CCT domain genes
Source: J Exp Bot. 2022 Apr 8;73(12):4079–93. doi: 10.1093/jxb/erac149 (PMC9232202; doi:10.1093/jxb/erac149)
Supplement: erac149_suppl_Supplementary_Dataset_S6 [file erac149_suppl_supplementary_dataset_s6.zip › erac149_suppl_Supplementary_Dataset_S6.fasta]

>HorVul_CO2_gbAF490470_cds
------ATGAATTGCAATTTCAACAGCGACCTTTTGGAGAAGGAA---------GCTGGA
AGGACAAGT---------------------TTTCCA------TGGGCCAGGCCATGCGAC
GGATGCCATGCAGCACCAAGCGCAGTATACTGCTGTGCTGATGCTGCATATCTCTGTTCA
TCTTGTGACACACAGGTTCATTCTGCTAACCGTGTGGCATCACGCCATGAGCGTGTGCGT
GTCTGCGAAACCTGTGAGAGCACACCAGCGGTGCTGGCATGTCATGCAGATGCAGCAGCA
CTATGTACCGCCTGTGATGCACAGGTGCACTCTGCCAACCCAATTGCTCAAAGGCACCAA
CGAGTGCCTGTGCTGCCACTCCCAGCTGTTGCCATTCCAGCTGCCTCTGGCTTTGCGGAG
GCAGAA---GCTTCTGTCACTGCC------------------CAT---GGCGATAAG---
GAAGGGGGAGAG---------------------GAAGTGGACTCTTGGCTCCTC------
---AGAAGAAAT------TCTGAT------------GATAACAATTGT------------
------------------------GCCAACAAG------------------ATAGATCGA
TACTTCAATCTTGTCGGATACAATATGTATTACGACAACATC---ACTTGTGACCCAAGA
CCACAAGAACAATACAGA---------------------ATGCAAGAACAGCAGCATGTG
CAGAACAGGTACAGAGAGAAG---------------------------GAAGGGTGTGAG
TGTGTAGTACCT------CCACAAGTCGTCATGGCAAGTGAGCAG---CAAGGGAGCAAT
TATGGA---ACTATAGGAGCAGGGCAG---GCTGCCTCCGTTACTGCTATGGCCAGTACC
------TACACAGCT------TCCATC---AGCAATGACATATCTTTCTCATCA---ATG
GAGGTGGGTATAGTACCGGACAAC---------ACCAGACCAAATATATCAAACAGAAAC
ATCCTG---ACTAGCAGTGAAGCCATCGAGCTC------TCAGGCCATTCACTTCAGATG
------CCAGTGCACTTCAGC---------TCCATGGACAGAGAGGCCAGGGTCCTCAGG
TACAAGGAGAAGAAGCAGGCAAGGAAGTTTCAGAAAACCATAAGGTATGCAACAAGGAAA
GCATATGCAGAAGCACGGCCACGGATCAAGGGTCGATTCGCTAAAAGATCA---GATATA
GAGCATGAGGAGAACCACATGCTGTCACCACCAGCCCTACCA---GATACTAGTAGTTAT
AATACTGTTCCATGGTTCTGA
>BraDis_CO2_gbXM_003570409.4_cds
ATGTTCATGAATTGCAACTTCAATTGTAACCTTTTGGAGCAGGAA---------GCTGGA
CGGAGAAAC---------------------TTCCCA------TGGGCCAGGCCATGCGAT
GGATGCCATGCAACACCAAGCATGGTCTACTGCCGTGTTGATGCTGCATACCTCTGCGCA
TCATGTGACGCACAGGTTCATTCTGCTAATCGTGTGGCATCACGCCATGAGCGTGTGCGT
GTCTGCGAAATCTGTGAGAGTGCACCGGCAGTGCTGGCATGCCGTGCAGATGCAGCAGCA
CTGTGCACGACCTGCGATGCACAGGTGCACTCTGCCAACCCAATTGCTCAGAGGCACCAA
CGAGTGCCTGTGCTGCCACTTTCAGCTGTTGCCATTTCAGCTGCCTCTGGTTTCGCAGAG
GTGAGA---GCT---GCCACTATC------------------CAT---GGCGACAAG---
GAAGAAGGAGAG---------------------GAAGTGGACTCTTGGCTCCTTCTA---
---AGAAGAAAT------TCTGAT------------GACAACAATTGT------------
------------------------TCCAACAGC------------------ATAGATCGA
TACTTCAATCTTGTTGGATACAATCCGTATTATGACAACGCC---ACTTGCAACCCAGGA
CCAGGAGAGCAATACAGATTGCAAGAA------------CAGCAG------------GTG
CAGAACAGGTACAGAGAGAAG---------------------------GAAGGATCTGAG
TGTGTAGTACCT------TCACAAATCGTCATGGCAAGTGAGGAA---CAGGAAAGTGGT
TATCGA---ATTATAGGGACAGAGCAG---GCTGCCTTCATGACTGTTGGGGCCAGTACC
------TACACAGCT------TCCATC---AGCAACAGCATATCTTTCTCATCA---ATG
GAGGTGGGTATAGTACCAGACAAC---------ACCAGACCAGATATCTCAAAGACCAAC
ATCCTA---ACAACCAGTGGAGCCATGGAACTC------TCAGTCCATTCAGTTCAGATG
------CCAGTGCATTTCAGC---------TCCATGGACAGAGAGGCCAGGGTCCTCAGG
TACAAGGAGAAGAAGCAGGCAAGAAAGTTTCAGAAGACCATAAGGTACGCAACAAGGAAA
GCATATGCAGAAGCAAGGCCAAGGGTCAAGGGTCGCTTTGCTAAAAGATCA---GATATA
GAGCATGAAGTAAACCACATGTTGTCACCACCAGTTCTACCA---GAA---AGTAGTTAT
GGTACTGTTCCCTGGTTCTGA
>MH459146.1 Phyllostachys violascens CONSTANS-like protein 2 (CO2) mRNA, complete cds
~~~~~~ATGAATTGTAATTTCAGTAGTAACCTTTTTGAGCAGGAA~~~~~~~~~GCTGGA
GGGAGAAGC~~~~~~~~~~~~~~~~~~~~~TTTCTA~~~~~~TGGGCCAGGCCATGCGAT
GGATGCCATGCAGCACCAAGCGCGGTGTACTGCCGTGCTGATGCTGCATATCTCTGCGCA
TCATGTGACACGCAGGTTCATTCTGCTAATCATGTGGCGTCACGTCATGAGCGTGTGCGT
GTCTGCGAGGCCTGTGAGAGTGCACCTGCAGTGCTGGCATGCCGTGCAGATGCAGCAGCA
CTGTGTACCACCTGTGATGCACAGGTGCACTCTGCAAATCCAATTGCTCAGAGGCACCAC
CGAGTGCCTGTGCTACCACTCCCAACTGCTGCCATTCCAGCCGCCTCTGGTTTCGCGGAG
GCAGAA~~~GCTGCTGTCACTGCC~~~~~~~~~~~~~~~~~~CAT~~~GGCAACAAG~~~
GAAGAGGAAGAG~~~~~~~~~~~~~~~~~~~~~GAAGCGAACTCTTGGCTCCTCAGC~~~
~~~AGAGAT~~~~~~~~~TCCGAT~~~~~~~~~~~~GACAACAATTGT~~~~~~~~~~~~
~~~~~~~~~~~~~~~~~~~~~~~~ACCAACAACAACATGTACTTTGGTGAAGTAGATCAA
TACTTTGATCTTGTTGGATACAATTTGTACCATGACAACAGCGTCACTAGCAACCCAGAA
GAGCAGTACAACTACAAAATGCAAGAA~~~~~~~~~~~~~~~CAACAGCATGTGCAG~~~
~AAAAGGTACAGAGAGAAGGG~~~~~~~~~~~~~~~~~~~~~~~~~~~~~AGGGAGTGAG
TGTGTAGTACCT~~~~~~TCACAAGTCGCCATGGCAAGTGAGCAG~~~CAGCAGAGTGGT
TATGGA~~~ATTATAGGGACAGAGCAA~~~GCTGCCTCCATGGCTGCTGGGGTCAGTGCC
~~~~~T~ACACAGCT~~~~~~TCCATC~~A~GCAACAGCATATCTTTCTCATCA~~A~TG
GAGATGGGTATAGTACCAGACAAC~~~~~~~~~AACATAGCAGATATCTCAAACACCGGC
ATCCTA~~~ACAACCAGCGGAGCCATGGAGATG~~~TTATCAGGCCATTCACTTCAGATG
~~~~~~CCAGTGCATTTCAGC~~~~~~~~~TCCATGGACAGAGAGGCCAGGGTCCTTAGG
TACAAGGACAAGAAGCGGGCAAGGAAGTTTGAGAAGACCATAAGGTATGCAACAAGGAAA
GCATATGCAGAAGCACGGCCACGGATCAAGGGTCGCTTCGTCAAAAGATCA~~~GATATA
CAGCATGAAGTGGACCACATGTTCTCATCACCAGCTCTACCA~~~GAC~~~AGTAGTTAT
GGTACTGTTCCATGGTTCTGA
>PhyEdu_CO1_gbAB547265.1_cds
------ATGAATTATAATTTTGGTGGCAACGTTTACGAGCAGGAGGTTGCA---GGAGGA
GAAGGGAGC---------------------TGCCCA------TGGGCCAGGCCGTGCGAC
GGATGTAACGCGGCGCCAAGCGTGGTGTACTGCCGCGCCGACGCCGCGTACCTCTGCGCA
TCTTGCGACTCGCGGGTGCATGCCGCGAACCGCGTGGCCACGCGCCATGAGCGCGTGCGC
GTCTGCGAGGCCTGCGAGCGCGCGCCTGCCGTGCTGGCATGCCGCGCAGATGCTGCAGTG
CTGTGCGTCTCCTGTGATGCACAGGTGCACTCCGCAAACCCGCTCGCCAGGAGGCACCAA
CGTGTGCCCGTGGTGCCACTCCCGGCCGCAGCCATTCCGGCTGCTTCTGTACTTGCTGAG
GCAGCA---GCAGCAGCCACCACC---------------GTCCTC---GGCGACAAG---
GAAGAG---------------------------GAGGTGGACTCTTGGCTGCTGCTC---
---AGCAAAGAT------TCTGAC------------AATCAAAATTGCAGTAGCAACAAT
------------------------AACAACAACAGCATGTACTTCGGTGAAGTGGATGAG
TACTTTGATCTTGTCGGGTACAATTCGTACTACGACAACCGC---ATCGACAACAACCAA
------GAGCAGTATGGGATGCAAGAACAGCAA------CAGCAACAGCAGCAGGAGATG
CAAAAGGAGTTTGCAGAGAAG---------------------------GAAGGGAGTGAG
TGTGTGGTACCT------TCGCAGGTCGCAATGGTGAGCGAGCAG~~~CAGCAGCAGAGT
GGTTAT-----~GTAGGGGCAGAGCAG---GCTGCCTCCATGACTGCCGGGGTCAGTGCT
------TACACAGAT------TCCATC---AGCAACAGCATATCTTTCTCATCA---ATG
GAGGTGGGTATAGTACCAGACAAC---------ACGGTGATAGATATGCCAAACTCCAGC
ATCCTG---ACACCTGCTGGAGCCATCAATCTCTTC---TCAGGTCCTTCACTCCAGATG
------CCACTTCACTTGAGC---------ACCATGGACAGAGAGGCTAGGGTCCTCAGG
TACAAGGAGAAGAAGAAGACCAGAAAGTTTGAGAAGACCATACGTTATGCGACAAGGAAG
GCGTACGCCGAAGCACGGCCAAGGATCAAGGGCCGCTTCGCCAAAAGATCA---GATGTG
GATATCGAAGTGGACCAGATGTTCTCATCTGCAGCTCTATCT---GAT---TGTAGCTAT
GGTACTGTTCCATGGTTCTGA
>MC CO1
---TTCATGAATTGCAATTTCAATTGTAACCTTTTGGAGCAGGAGGAA------GCTGGA
GGGAGAAGC---------------------TTTCGA------TGGGCCAGGCCATGTGAT
GGATGCCATGCAGCACCAAGCGCGGTCTACTGCCGTGCTGATGCTGCATATCTCTGCGTA
TCATGTGACACACAGGTTCATTCTGCTAATCTCGTGGCTTCACGTCATGAGCGTGTGCGT
GTCTGCGAAACCTGTGAGAGTGCACCGGCAGTGCTGGCTTGCCGTGCAGATGCAGCAGCG
CTGTGTGCTACCTGTGATGCACAGGTGCACTCTGCCAATCCAATTGCTCAGAGGCACCAA
CGAGTGCCTGTGCTACCACTCCCAGCTGCTGCCATTCCAGCTGCCTCTGGTTTCGCTGAG
GCAGAA---GCTGCTGCCACTACC------------------CAT---GGTGATAAG---
GAAGAGGGGGAGGGAGAG---------------GAAGTGGACTCTTGGCTCCTGCTA---
---AGAAGAAAT------TCTGAT------------GAAAAAACTTGT------------
------------------------GCCAAC------ATGTACTTTGGTGAAGTAGATCAA
TACTTCAATCTTGTTGGATACAATTTGCATTATGACAACGCA---ATTTGCAACCCAGGA
CCAGGAGAGAGTTACAGA---------------------ATGCAAGAACAACATCATGTG
CAGAAAACATACAGAGAGAAG---------------------------GAAGGGTGTGAG
TGTGTAGTACCT------TCACAAGTTGTCATGGCAAGTGATCAG---CAGCAGAGTGGT
TATGGA---ATTACAGGGGCAGAGCAA---GCTACCTCCATGGCTGCTGGGGCTAGTACC
------TACACAGCT------TCCATC---AGCAACAGTATATCTTTCTCGCCA---ATG
GAGGTGGGTATAGTACCAGAGAAC---------ATCATACCAGATATCTCAAACACCAAC
ATCCTA---ACAACCAGTGTAGCCATGGAA---TTC---TCAGGCCATTCACTTCAAATG
------CCAGTGCACATCAGC---------TCCATGGACAGAGAGGCCAGGGTCCTCAGG
TACAAGGAGAAGAAGCAGGCAAGGAAGTTTCAGAAGACCATAAGGTATGCAACAAGGAAA
GCTTAC------------------------------------------------------
------------------------------------------------------------
---------------------
>OM CO1
------ATGAATTATAATTTCAACGGCACCCTTTACCAGGAGGCG---------ATTGGG
GTCGGGAGA---------------------TGCCCA------TGGGCCAGGCCATGTGAC
GGATGTCGCGAGGCGCCAAGCGTGGTGTATTGCCGCGCCGACTCTGCATACCTCTGTGCA
TCCTGCGATGCGCGGGTGCACGCTGCAAACCCTGTGGCTTCGCGCCACGAGCGTCTGCGC
CTCTGCGAGACCTCTGTGCATACACCTGCGGTGCTGGAATGCCACGCGAAAGCTGCAGCG
CTGTGTGCCGCCTATGAAGCACAGGTGCACTATGCAAACCAACTCGCTGGGATGCACCGG
TGCGTGCCCGTGGTGTCGCTCCCAGATCCAGCTATTCCGGCTGCTTCTTTGCTTGCTGAA
GCAGCA---GCCACCACCACCGTC------------------CTT---GGCAACAAG---
GAAAAG---------------------------GAGGTGGAGTCTTGGCTGCTGCTC---
---AGCAAATAT------TATGAT------------AACCAAAATTGCAGTGGGAAC---
------------------------AACAACAGCAGCACACACGTTGGTGAAGTGGATGAG
TATTTTGATGTCCTCGGGTACAATTCGTACTATGATAGTCAC---ATCAACAACAACCAA
------GAGCAGTATGGAATCCAAGAA------------CAGCAACGGCTGCAGGAGATG
CGAAAGGAGTTCAGAGAGAAG---------------------------GAAGGGAGCGAG
TGTGTGGTACCT------TCACAGACTGCAATGGTGAGTAAGCCA---GAGCAGAGAGGT
TATGGA---GTTATAAGGGCAGAGCAG---GCTGCCTCCGTGACTGCTGGGATCAGTGCT
------TACACAGAT------TCCATC---AGCAACAGCTTAACTCTGTCGTCA---ATG
GAAGTGGGTGTAGTACCAGACAAT---------ACGGTGATAGATATGCCACACTCCAGC
ATCATG---ACACCTTCTGGAGCCATCAACCTCTTC---TCAGCTCCTTCACTTCATATG
------CCACTTCACTTCAAC---------TCTATGGATAGAGAGGCCAGGGTCCTAAGG
TACAAGGAGAAGAAGAAGACCAGAAAGTTTGAGAAGACCACACGTTATGCGACAAGAAAG
GCGTATGCCGAAGCACGGCCAAGGATCAAGGGCCGCTTTGCCAAAAGATCA---GATGCT
GAAATCGAAGTGGAACAGATGTTCTCAACTGCAGCATTATCT---GAT---GGCAGCTAC
AGTACTGTCCCATGGTTCTGA
>NP CO1
------ATGAATTATAATTTCAATTGCACCCTTTACCAGGAGGCG---------GTTGGA
GTAGGGAGA---------------------TGCCCA------TGGGCCAGGCCATGTGAC
GGATGTTGCGAGGCGCCAAGCGTGGTGTATTGCCGCGCCGACTCTGCATACCTCTGTGCA
TCCTGCGATGCGCGGGTGCACGCTGCAAACCCTGTGGCTTCACGCCACGAGCGTGTGCGC
CTGTGCGAGTCCTCTGTGCATACACCTGCGGTGCTGGAATGCCACGCGAAAGCTGCAGCG
CTGTGCGCAGCCTATGAAGCACAGGTGCACTATGCATACCAACTCGCCGGGATGCACCAG
TGCGTGCCCGTGGTGTCGTTCCCGGCCCCAGCTATTCCGGCTGCTTCTTTGCTTGCTGAA
GCAGCA---GCCACCACCACCGTC------------------CTT---GGCAACAAG---
GAAAAG---------------------------GAGGTGGAGTCTTGGCTGCTGCTC---
---AGCAAATAT------TCTCAT------------AACCAAAATTGCAGTGAGAGC---
------------------------AACAACAGCAGCACGCACGTTGGTGAAGTGGATGAG
TATTTTGATGTCGTCGGGTACAATTCGTACTACGATAGCCAC---ATCAACAACAACCAA
------GAGCAGTATGGAATGCAAGAA------------CAGCAACGGCTGCAGGAGATG
CAAAAGGAGTTCAGAGAGAAG---------------------------GAAGGGAACGAG
TGTGTGGTACCT------TCACAGGCTGCAATGGTGAGTAAGCCA---GAGCAGAGAGGT
TATGGA---GTTATAAGCACAGAGCAG---AGTGCCTCCATGACTGCTGGGGTCAGTGCT
------TACACAGAT------TCCATC---AGCAACAGCATATCTCTGTCATCA---ATG
GAAGTGGGTGTAGTACCAGACAAT---------ACGGTGATGGATATGCCACACTGCAGC
ATCACG---ACACCTTCTGGAGCCATCAACCTCTTC---TCAGCTCCTTCACTTCATATG
------CCACTTCACTTCAAC---------TCTATGGATAGAGAGGCCAGGGTCCTCAGG
TACAAGGAGAAGAAGAAGACCAGAAAGTTTGAGAAGACCACACGTTATGCGACAAGAAAG
GCGTATGCCGAAGCACGGCCAAGGATCAAGGGCCGCTTTGCCAAAAGATCA---GATGCC
GAAATCGAAGTGGACCAGATGTTCTCAACTGCAGCTCTATCT---GAT---GGTAGCTAC
AGTACTGTCCCATGGTTCTGA
>out_Arabdopsis_CO_a
------ATG------------------------TTGAAACAAGAGAGTAACGACATAGGT
AGTGGAGAG---------------------AACAAC------AGGGCACGACCCTGTGAC
ACATGCCGGTCAAACGCCTGCACCGTGTATTGCCATGCAGATTCTGCCTACTTGTGCATG
AGCTGTGATGCTCAAGTTCACTCTGCCAATCGCGTTGCTTCCCGCCATAAACGTGTCCGG
GTCTGCGAGTCATGTGAGCGTGCTCCGGCTGCTTTTTTGTGTGAGGCAGATGATGCCTCT
CTATGCACAGCCTGTGATTCAGAGGTTCATTCTGCAAACCCACTTGCTAGACGCCATCAG
CGAGTTCCAATTCTACCAATTTCTGGAAACTCTTTCAGCTCCATGACCACTACTCACCAC
CAAAGC---GAGAAAACAATGACCGATCCAGAGAAGAGACTGGTG---GTGGATCAA---
GAGGAAGGTGAAGAAGGTGATAAGGATGCCAAGGAGGTTGCTTCGTGGCTGTTCCCT---
---AATTCAGAC------AAAAAT------------AACAATAAC---------------
------------------------CAAAACAATGGGTTATTGTTTAGT------GATGAG
TATCTAAACCTTGTGGATTACAACTCGAGTATGGACTACAAA---TTCACAGGTGAATAC
------AGTCAACAC------------------------CAACAAAACTGCAGCGTACCA
CAGACGAGCTAC---------------------------------------GGGGGAGAT
AGAGTTGTTCCG------CTTAAACTT---------------GAA---GAATCAAGGGGC
CACCAG---TGCCATAACCAACAGAATTTTCAGTTCAATATCAAATATGGCTCCTCAGGG
ACTCACTACAACGACAATGGTTCCATT---AACCATAACGCATACATTTCATCC---ATG
GAAACTGGTGTTGTGCCGGAGTCA---------ACAGCATGTGTCACAACAGCTTCACAC
CCAAGA---ACGCCCAAAGGGACAGTAGAGCAACAA---CCTGACCCTGCAAGCCAGATG
ATAACAGTAACACAACTCAGT---------CCAATGGACAGAGAAGCCAGGGTCCTGAGA
TACAGAGAGAAGAGGAAGACAAGGAAATTTGAGAAGACAATAAGGTATGCTTCGAGGAAG
GCATATGCAGAGATAAGACCGCGGGTCAATGGCCGGTTCGCAAAGAGA------GAAATC
GAAGCCGAG---GAGCAAGGGTTCAACACGATGCTAATGTAC---AAC---ACAGGATAT
GGGATTGTTCCTTCATTCTGA
>BraDis_CO1_gbXM_003563910.4_cds
------ATGAATTATAATTTCAACAGCTCCGTTTACAAGGAGGTGGTT------AGACGA
GAGGGGAGG---------------------TGCCCA------TGGGCCAGGCTGTGTGAC
GGATGTTGCACCTTGCCAAGCGTGGTGTACTGTTATGCTGACTGCGCGTACCTCTGTGCA
TCCTGTGATGCACGGGTCCATGCCGCAAATCGTGTGGCCTCGCGCCATGAGCGCTTGCGC
CTCACCGAGGCGTCCGAGCACACACCTGCGGTGCTGGAATGCAGCGCAGACGCTACAGCG
TTGTGCGCCGCTTATGAAGCAAAGGTGCACTACGCAAACCTGCTCACCGGAATGCACCAG
TGCGTGCCCGTGGTGTCTCTCCCGACTGCAGATATTCCAGCTGCTTCTTTACTTGCCGAG
GCAGCA---GCCACCACCACCTTC------------------CTC---AGCCACAAG---
GAAGAG---------------------------GAGGTA---TCTTGGCTGCTGGTC---
---AGCAAAGAA------TCTGAT------------AACCATAATTGCAGTGGCAACAAC
------------------------AACAGAAGCAGCACATACTTCAATGAAGTGGATGAG
TACTTTGATCTTGTCAAGTACAATTTGTACTATGATAGCCAC---ATCTACAACAACCAA
------GAGCAGCATGGGATGGAAGAA------------CAGCAACAGCTGCAGGAGATG
CAAAAGGATCCCTCAGAGAAG---------------------------GAAGGAAGTGAG
TGTGTGGTACCT------TCGCAAGCTGCTATGGTGAGTAAGTCG---CTGCAGAGTGGT
TATGGG---CTTGGAGGGGCAGAGCAG---TCTGCCTCTGTGACTGCTGGGGTCAGTGCT
------TACACAGAT------TCCAAC---AACAACAGCATATCTTTCTCATCA---ACG
GAAGTGGGTATAGTCCCAGACAAT---------ACGGTGATAGATATGAAAAATTCCAGC
ATCCTG---ACACCTGCTGGAGCCATCGACGTCTTC---TCAGGTCCTTCACTTCAGATG
------CCACATCATATCAGC---------TCCATGGACAGAGAAGCCAGGGTTCTCAGG
TACAAGGAGAAGAAGAAGACTAGAAAGTTTGAGAAGACCACGCGTTATGCAACAAGGAAG
GCGTATGCTGAAGCACGGCCAAGGATCAAGGGCCGCTTCGCCAAAAGATCA---GATGCA
GAAATCGAGGTGGACCAGATGTTCTCTACTGCAGCTCTATCT---GAC---AGTAGCTAC
AGCACCGTTCCATGGTTCTGA
>HorVul_CO1_gbAF490467_cds
------ATGAATTGTGTTTCCAACGGCACCGTTTATGAGGAGGCG---------GTTGGA
AGAGAGGGG---------------------CGC---------TGGGCCAGGCTGTGCGAC
GGATGTTGCACGGTGCCAAGCGTGGTGTACTGCCGCGCCGACTCCGCGTACCTCTGCGCA
TCTTGTGATGCACAGATCCACGCCGCAAACCGTGTGGCCTCGCGCCATGAGCGTGTGCTC
CTCTCCGAGGCCTACAAGCATGCACCAGTGATGCTGGATTGCCATGCAGATGCTGCAGCG
TTGTGCGCCGCCTATGAAGCACAGGTACACTATGCAAACCTGCTTACCGTGATGCACCAG
CGCATGCCCGTGGTGTCACACCCGGCCGTAGCCATTCCACCTGTTTCTTTATTTGCTGAG
GCAGAA---GCCACCGCTCCTGTC------------------CTC---GGCCGCAAG---
GAAGAG---------------------------GACACC---TCTTGGCTGCTGCTC---
---AGCAAAGAT------TCTGAT------------AACCATAATCGCAGTGGCAACAAC
AGCAGCACC---------------AGCAGCAGTAGCCAATACTTTGGTGAAGTGGATCAG
TACTTTGACCTTGTGGGGTACAATTCTTACTATGATAGCCAC---ATGAGCAACCAA---
------GAGCAGTATGTGATGCAAGAA------------CAACAACATCTGCAGCAGATG
CAAAAGGAGTACGCGGAGCAGCAGATGCAAAAGGAGTACGTAGAGAACGAAGGGAGCGAG
TGCATAGTACCT------TCGCAGTCTACAATTGTGAGAAGGCCA---CATCAGAGTGGT
TATGCACCACTTGTAGGGGCAGAGCAG---GCTGCCTCCGCGACTGCTGGGGCTAGTGCT
------TACACAGAT------TCCGTC---AACAACAGCATATCTTTCTCA------ATG
GAAGCGGGTATAGTTCCGGACAAT---------ACGGTC------------CAGTCCAGC
ATCCTG---AGACCTGCTGGAGCCATCGGTCTCTTC---TCAAGTCCTTCACTTCAGACA
------CCACTTCACTTCAGC---------TCCAAGGAGAGAGAAGCCAGGGTCCTCAGG
TACAAGGAGAAAAAGAAGAGCAGAAAGTTTGAGAAGACCACACGTTATGCAACAAGGAAG
GCGTATGCCGAAGCACGGCCAAGGATCAAGGGCCGCTTCGCCAAAAGATCA---GATGCG
GAAATGGAAGTGGACCAGACATTCTCAACTGCGGCCCTATCT---GAC---AGTAGCTAC
AGTACTGTCCCATGGTTCTGA
>SetIta_CO1_HD1_gbAB807729.1_cds
------ATGAATTATAATTTTGGCGGCAGCGTTCTGGAGGAGGAGGTTGGA---GGTGGT
GAAGGGAGT---------------------CGGCCA------TGGGCCAGGCCGTGCGAT
GGGTGCCGCGCGGCGCCGAGCGTGGTGTACTGTCGCGCCGACGCTGCATACCTCTGCGCG
TCCTGCGACACGCGGGTGCACGCTGCTAACCGCGTGGCCTCGCGCCATGAGCGTGTGCGC
GTCTGCGAGGCATGCGAGTGTGCCCCCGCCGTGCTGGCGTGCTGTGCCGACGCGGCAGCG
CTGTGCGCCCCCTGCGACGCAAAGGTGCACTCTGCAAACCCACTCGCCGGGAGGCACCAA
CGCGTGCCCGTGGTGCCACTCCCCGTTGCAGCCATTCCGGCTGCTTCTGTGCTTGCTGAG
GCAGCA---GCCACCACCATGGCC------------------ATC---GGCGACAAG---
GAAGAG---------------------------GAGGTGGACTCTTGGCTGCTGCTC---
---AGCAAGGAT------CCTGAC------------AACAACAATTGCAGTAGCAACAAC
ATCAGCAAC------------AGCAACAACAACAACATGTACTTTGCAGAAGTGGATGAG
TTCTTTGATCTTGTCGGCTACAATTCATACTGCGACAACCAC---ATCAACAACGACCCA
------GAGCAGTACCGA---------------------AGGCAAGAACAGCAGCTGATG
CAAAAAGAATTTGGAGATAAG---------------------------GAGGCAGGCGAG
TGCGTGGTACCT------TCACAAGTTGTGATGGCAAACGAGCAG---CAGCAGAGTGGC
TATGGA---GTTGTAGGGTCAGAGCAG---GCTGCCTCCATGACTGCCGGGGTCAGTGCT
------TACACCGAT------TCCATC---AGCAACAGCATATCTTTCTCATCA---ATG
GAGGTGGGTATAGTACCAGACAAC---------ATGATCACAGACATGACAAACGCCAAC
ATCCTG---ACAACTGCTGGAGCCATCAGTCTCTTC---TCAGGTCCTTCACTTCAGATT
------CCAATTCACTTCAGC---------TCTATGGACAGAGAGGCCAGGGTCTTAAGG
TACAAGGAGAAGAAAAAGAATAGGAAGTTTGAGAAGACCATACGTTATGCAACAAGGAAG
ACATATGCAGAAGCACGACCAAGGATCAAGGGCCGCTTCGCCAAAAGATCT---GATATG
GAAATAGAAGTGGACCAGATGTTCGCAACTGCAGCTCTGTCT---GAT---GGTAGCTAT
GGTACTGTCCCATGGTTTTGA
>ZeaMay_CO1_gbEU302135.1_cds
------ATGGATTATAATTTTGACACCAGCGTCCTCGACGAGGACGTC------GCCGGG
AGAGGAGGCAGGGAAGGGAGC---------TGCCCGCCAGCATGGGCCAGGGCGTGCGAC
GGGTGCCGCGCAGCCCCCAGCGTGGTGTACTGCCATGCGGACACCGCGTACCTGTGCGCG
TCATGCGACTCGCGGGTGCATGCCGCCAATCGCGTGGCCTCGCGCCATGAGCGCGTGCGC
GTCTGCGAGGCCTGCGAGTGCGCCCCCGCGGTGCTCGCGTGCCGTGCCGACGCGGCGGCG
CTCTGCGCTGCCTGCGACGCGCAGGTCCACTCCGCCAACCCGCTTGCGGGGAGGCACCAG
CGCGTGCCCGTCCTGCCGCTCCCGGCCGCCGCCGTCCCGGCTGCCTCTGTGCTCGCCGAG
GCAGCT---GCCACCGCCGCGGCC------------------GTTGCTGGTGACAAG---
GACGAG---------------------------GAGGTCGACTCCTGGCTGCTGCTC---
---ACCAAGGAC------CCAGACGACGACGACAAGAACCACAACTGCAGTAGCAACAAC
AACAACAACAACAACATC---AGCAGCAACACCAGCACGTTCTACGCAGACGTTGACGAG
TACTTCGATCTGGTCGGGTACAGTTCCTACTGTGACAACCAC---ATCAATAGCAACACG
------AAACAGTACGGGATG------------------CAAGAGCAGCAGCTCCTGCTG
CACAAGGAGTTTGGAGACAAG---------------------------GAGGGAAGCGAG
TACGTGGTGCCT------TCACAGGTC------------GGGCAG---CAGCAGAGTGGC
TATCACAGAGTTATTGGGACGGAGCAG---GCTGCCTCCATGACTCCCGGGGTCAGTGCT
------TACACAGAT------TCCATC---AGCAACAGCATCTCTTTCTCATCGTCAATG
GAGGTGGGTATAGTACCAGACAACATG------GCAACGACAGACATGCCAAGCTCCGGT
ATCCTGCTGACGCCTGCTGGGGCCATCAGCCTGTTCTCGTCGGGTCCTCCGCTCCAGATG
------CCGCTTCACTTGGCC---------TCCATGGACAGGGAGGCTAGGGTGCTGAGG
TACAGGGAGAAGAAGAAGAGCAGGAAGTTTGAGAAGACCATACGGTATGCCACGAGGAAG
ACGTACGCAGAAGCACGGCCGAGGATCAAGGGACGCTTCGCGAAAAGATCGTCTGATATG
GATGTCGAAGTGGATCAGATGTTCTCAGCTGCGGCTCTGTCGTCTGAT---GGTAGCTAT
GGTACCGTTCCATGGTTCTGA
>OrySat_HD1_CO1_gbKM063559.1
------ATGAATTATAATTTTGGTGGCAACGTGTTCGACCAGGAGGTTGGAGTTGGAGGC
GAAGGAGGAGGAGGAGGAGAGGGGAGCGGCTGCCCA------TGGGCGCGGCCGTGCGAC
GGGTGCCGCGCGGCGCCGAGCGTGGTGTACTGCCGCGCGGACGCGGCGTACCTGTGCGCG
TCGTGCGACGCGCGGGTGCACGCGGCCAACCGCGTGGCGTCCCGCCACGAGCGCGTGCGG
GTGTGCGAGGCCTGCGAGCAAGCCCCGGCCGCGCTCGCGTGCCGCGCCGACGCCGCCGCG
CTGTGCGTGGCGTGCGACGTGCAGGTGCACTCCGCGAACCCGCTCGCCAGGCGCCACCAG
CGCGTCCCCGTCGCGCCGCTCCCGGCCATCACCATCCCGGCCACCTCCGTCCTCGCTGAG
GCGGTGGTGGCCACCGCCACCGTC------------------CTC---GGCGGCAAG---
GACGAG---------------------------GAGGTGGACTCTTGGATTATCCTC---
---TCCAAAGAT------TCCAAC------------AACAACAACAACAATAACAACAGC
AACAGC------------------AGCAACAACGGCATGTATTTTGGTGAAGTCGATGAG
TACTTTGATCTTGTCGGGTACAATTCGTACTACGACAACCGC---ATCGAAAACAACCAA
GAT---CAGCAGTATGGGATGCATGAACAGCAAGAGCAGCAGCAGCAGCAGCAGGAGATG
CAAAAGGAGTTTGCAGAGAAG---------------------------GAAGGGAGCGAG
TGTGTGGTACCT------TCACAGATCACAATGCTGAGTGAGCAG---CAGCATAGTGGT
TATGGA---GTTGTGGGAGCAGACCAG---GCCGCCTCCATGACCGCCGGCGTCAGTGCT
------TACACAGAT------TCCATC---AGCAACAGCATATCTTTCTCATCA---ATG
GAGGCGGGTATAGTACCAGACAGC---------ACGGTGATAGATATGCCAAATTCCAGC
ATCCTG---ACACCTGCTGGAGCAATCAATCTCTTC---TCAGGTCCCTCGCTTCAGATG
------TCCCTTCACTTCAGC---------TCCATGGACAGGGAGGCCAGGGTGCTCAGG
TACAGGGAGAAGAAGAAGGCCAGGAAGTTTGAGAAGACAATACGTTATGAAACAAGAAAG
GCGTATGCAGAGGCACGACCCCGGATCAAGGGCCGTTTCGCCAAGAGATCA---GATGTG
CAGATCGAAGTGGACCAGATGTTCTCCACTGCAGCTCTATCT---GAC---AGTAGCTAT
GGTACTGTTCCATGGTTCTGA
>SorBic_CO1_gbXM_002436815.2_cds
------ATGAATTATAACTTCAGCTCCAACGCTCTCGACGAGGAGGAGGTC---GCTGGA
AGAGGCGGGGAAGGAGGGAGCTGCGCCGCAGCACCAGCA---TGGGCCAGGCCCTGCGAC
GGGTGCCGGGCGGCGCCCAGCGTGGTGTACTGCCACGCCGACGCGGCGTACCTGTGCGCG
TCGTGCGACGTGCGGGTGCACGCCGCCAACCGCGTTGCGTCGCGCCACGAGCGCGTGCGC
GTGTGCGAGGCCTGCGAGCGCGCGCCAGCAGTGCTGGCGTGCCGCGCCGACGCCGCCGCG
CTCTGCGTCGTCTGCGACGCGCAGGTCCACTCCGCGAACCCGCTGGCCGGGAGGCACCAG
CGCGTGCCCGTGCTGCCGCTCCCCGTCGCGGCCATCCCGGCTGCTTCCGTGCTCGCCGAG
GCTGCG---GCCACCGCCGTGGCC------------------GTG---GGTGACAAGCAG
GAAGAG---------------------------GAGGTGGACTCGTGGCTGCTGCTCACC
AACACCAAGGATCCAGTTTCAGAC------------AACAACAACTGCAACTGCAGCAGC
AGCAGCAACAACAACATCAGCAGCAGCAACACCAGCACCTTCTACGCGGATGTTGATGAG
TACTTTGATCTCGTGGGCTACAATTCCTACTGTGACAACCAC---ATCAACAGCAACCCA
------AAGCAGTACGGGATGCAAGAACGACAG------CAACAGCAGCAGCTGCTGCTG
CAAAAGGAATTTGGAGACAAG---------------------------GAGGGAAGCGAG
CACGTTGTGCCTGCT---TCACAGGTCGCGATGGCAAATGAGCAG---CAGCAGAGTGGT
TATGGA---GTTATTGGGGTAGAGCAG---GCTGCCTCCATGACTGCCGCGGTCAGTGCT
------TACACAGAT------TCCATC---ACTAACAGCATATCTTTCTCATCATCAATG
GAGGTGGGTATAGTCCCAGACAACATGGCA---ACGACGACAGACATGCCAAACTCCGGC
ATCCTGCTGACACCTGCTGAGGCCATCAGCCTCTTCTCGTCAGGTTCTTCGCTTCAGATG
------CCACTCCACTTGACC---------TCCATGGACAGAGAGGCCAGGGTCCTCAGG
TACAAGGAGAAGAAGAAGAGCAGAAAGTTCGCGAAGACCATACGATATGCGACGAGGAAG
ACATATGCAGAAGCAAGGCCGAGGATCAAGGGCCGCTTCGCCAAGAGATCTTCTGATATG
GAAATCGAAGTGGACCAGATGTTCTCATCTGCAGCTCTGTCGTCTGAT---GGTAGCTAC
GGTACGGTTCTATGGTTCTGA
>BamTul_CO1_gbKY249523_cds
------ATGAATTATAATTTCAGCAGCCCCGTTTACGAGCAGAAGGGTGGA---GGAGGA
GAGGGTGGC---------------------TGCCCA------TGGGCCAGGCCGTGCGAC
GGATGTCGCGCGGCGGCAAGCGTGGTGTACTGCCGCGCCGACGCCGCGTACCTCTGCGCG
TCCTGTGACGCGCGGGTGCACGCCGCGAACCGCGTGGCCTCGCGCCATGAGCGCGTGCGC
GTCTGCGAGGCCTGCGAGCGTGTGCCTGCGGTGCTGGCATGCCGCGCAGACGCTGCAGCG
CTGTGCGCCGCCTGTGATGCACAGGTGCACTCCGCAAACCCGCTCGCCGGGAGGCACCAA
CGTGTGCCCGTGGTGCCACTCCCGGCCGCAGCCATTCCGGCTGCTTCTGTACTTGCTGAG
GCGGCA---TCCACCACCACCGTT------------------CTC---GGCGACAAG---
GAAGAG---------------------------AAGGTGGACTCTTGGCTGCTGCTC---
---AACAAAGAT------TCTGAC------------CACCACAATTGCAGTAGCAACAAT
------------------------AGCAACAACAACATATACTTTGGTGAAGTGGATGCG
TACTTTGATCTTGTTGGGTACAATTCGTACTACGACAACCAC---ATCGACAACAACCAA
------GAGCAGTATGGGATGCAAGAACAGCAA------CAGCAACAACAGCAGGAGATG
CAAAAGGAGTTTACAGAGAAG---------------------------GAAGGGAGCGAG
TGCGTGGTACCT------TCGGAGGTCGCAATGGTGAGTGGCCAG---CAGCAGAGTGGT
TATGGA---GTTGTAGGGGCTGAGCAG---GCTGCCTCCATGACTGCCGGGGTCAGTGCT
------TACACAGAT------TCCATC---AGAAACATGATATCTTTCTCATCA---ATG
GAGGTGGGTATAGTACCAGACAAC---------ACGGTGATAGATATGCTAAACTCCAGC
ATCCTG---ACACCTGCTGGAGCCATCAATCTCTTC---TCAGGTCCTTCACTTCAGATG
------CCACCTCACTTCAGC---------TCCATGGACAGAGAGGCTAGGGTCCTCAGG
TACAAGGAGAAGAAGAAGACAAGAAAGTTTGAGAAGACCATACGTTATGTGACAAGGAAG
GCATACGCCGAAGCACGGCCAAGGATCAAGGGCCGCTTCGCCAAAAGATCA---GATGTG
GAAATTGAAGTGAACCAGATGTTCTCATCTGCAGCTCTATCT---GAC---GGTAGCTAC
GGCACCGTTCCATGGTTCTGA
