# Supplementary material for: Major niche transitions in Pooideae correlate with variation in photoperiodic flowering and evolution of CCT domain genes
Source: J Exp Bot. 2022 Apr 8;73(12):4079–93. doi: 10.1093/jxb/erac149 (PMC9232202; doi:10.1093/jxb/erac149)
Supplement: erac149_suppl_Supplementary_Dataset_S7 [file erac149_suppl_supplementary_dataset_s7.zip › erac149_suppl_Supplementary_Dataset_S7.fas]

>HorVul_PHYC_gbDQ238106.1
---ATGTCGTCGTCGCGGTCCAACAGCCGGTCGGCCTGCTCGCGGGGGAGCTCGGCGCGG
TCCAGGCACAGCGAGCGGGTGGTGGCGCAGACGCCCGTGGACGCGCAGCTGCACGCCGAG
TTCGAGAGCTCGCACCGCCACTTCGACTACTCCTCCTCGGTAAGCGCGCTCAACCGCTCC
GGCGCCAGCACCAGCTCCGCCGTCTCCGCCTTTCTCCAGAACATGCAGCGGGGCCGCTAC
ATCCAGCCCTTCGGCTGCCTGCTCGCCATCCACCCGGAGTCCTTCGCGCTGCTCGCCTAC
AGCGAGAACGCCGCCGAGATGCTCGACCTCACGCCGCACGCCGTGCCCACCATCGACCAG
CGCGACGCGCTCGCCGTCGGCGCCGACGTGCGCACGCTCTTCCGCTCCCAGAGCGCCGTC
GCGCTGCACAAGGCCGCCGTCTTCGGGGAGGTCAACCTGCTCAACCCAATCCTCGTCCAC
GCCAGGACCTCCGGGAAGCCCTTCTACGCCATCTTGCACCGCATCGACGTTGGCCTCGTC
ATCGATCTCGAGCCGGTCAACCCCGCGGACGTGCCCGTCACCGCCGCCGGCGCGCTCAAG
TCGTACAAGCTCGCCGCCAAGGCCATCTCCAGGCTGCAGTCCCTGCCCAGTGGCAACCTC
TCCCTGCTCTGCGATGTGCTGGTCCGGGAGGTAAGCGAGCTCACCGGCTATGACAGGGTG
ATGGCATACAAGTTCCATGAGGATGAGCATGGTGAGGTCATTGCCGAGTGCAGGAGGTCT
GATTTGGAGCCGTATCTTGGCCTGCACTACCCGGCAACTGACATCCCACAAGCATCCAGG
TTTCTGTTCATGAAGAATAAAGTGCGGATGATATGTGATTGTGCTGCTTCACCTGTGAAG
CTCATTCAGGATGGCAACCTGTCACAGCCTATCAGCCTCTGTGGCTCAACCATGAGGGCA
CCCCATGGCTGCCATGCCCAGTACATGGCCAACATGGGCTCCATCGCGTCGCTAGTGATG
TCGGTCACTGTAAACGAGGATGACGATGAGGATGGAGACACTGGGAGTGACCAGCAGCCC
AAAGGCAGGAAGCTCTGGGGGCTGGTGGTTTGCCATCACACGAGCCCGAGGTTCGTCCCT
TTCCCGCTCAGGTATGCTTGCGAATTCCTCTTGCAAGTGTTCGGCATACAGCTCAACAAG
GAGGTGGAACTTGCTTCTCAGGCAAAGGAGAGGCACATCCTCCGCACGCAGACCCTTCTC
TGTGATATGCTCCTCCGGGATGCTCCTGTTGGGATATTTACCCAGTCGCCAAATGTAATG
GATCTAGTGAAGTGCGATGGTGCGGCATTGTGTTACCAAAACCAGATTATGGTGCTGGGA
TCAGCACCCTCTGAAGGAGAGATAAAGAAGATTGCCGCGTGGCTGCTGGAGTGCCATGAT
GGCTCTACTGGACTAAGTACGGACAGCTTACTGGAAGCAGGCTATCCGGGCGCGTCTGCT
CTGGGTGAGGTTGTCTGTGGCATGGCAGCAATAAAGATCTCTTCAAAAGGTTTTATCTTC
TGGTTCCGATCGCACACGGCAAAGGAGATCAAGTGGAGTGGAGCTAAGCATGAACCAGGT
GATGCAGATGACAATGGCAGGAGGATGCATCCACGTTCTTCGTTCAGGGCCTTTTTGGAG
GTAGTTAAATGGAGAAGTGTTCCTTGGGAGGATGTTGAGATGGACGCAATCCATTCTCTC
CAGTTAATATTGCGTGGCTCCCTGCAAGATGAAGATGCT------AACGACAACAATGTA
AGGTCAATTGTTGAAGCTCCATCCGATGACGTCAGGAAGATACAGGGGCTACTTGAATTA
AGAATTGTGACAAACGAGATGGTGCGCCTAATTGAGACAGCAACTGCTCCTATATTGGCT
GTCGACATCGTTGGTAGCATAAATGGATGGAATGGCAAAGTTGCAGAAATTACCGGATTA
CCCACCACGGAAGCCATAGGGATGCTTCTGGTAGATCTCGTGGAGGGTGATTCTGTTGAA
GTGATTAAGCAAATGTTGAACTCAGCTATGCAAGGAACCGAAGAGCAAAATTTTGAAATC
AAGCTTAAAACATTCCATCAACAGGAAAGTAATGGCCCTGTAGTCTTGATGGTTAACGCC
TGTTGTAGTCGTGACCTTTCAGACAAAGTTGTTGGGGTTTGTTTCGTAGCACAAGATTTG
ACAGGGCACAAGATGGTTATGGATAAGTATACGCAGATACAGGGCGACTATGTTGCAATA
GTAAAGAACCCCAATGAGCTCATACCCCCTATATTTATGATCAATGATCTTGGTTCTTGC
TTAGAATGGAATGAAGCTATGCAAAAGATTACTGGTATAAAGAGGGAAGATGCAATAGAT
AAGTTGCTGATCGGGGAGGTTTTCACTCTTCATGATTATGGATGTAGGGTAAAGGATCAA
GCTACTATAACCAAACTTAGCATACTGATGAACACAGTGATCTCCGGTCAAGAACCCGAG
AAGCTTGCTTTTGGTTTCTTCAGCACAGATGGCAAGTACATGGAATCACTGCTGACAGCA
AACAAGAGGACAGATGCTGAGGGTAAGATCACCGGCGCTCTTTGCTTTTTGCATGTGCCC
AGCCCGGAGCTTCAGCATGCTCTTCAGGTGCAGAAAATGTCTGAACAAGCTGCTGCACGC
AGCTTTAAGGAATTGACATATATTCGTCAAGAATTGAAGAACCCACTCAATGGCATGCAA
TTTACCCGTAAGTTGTTGGAACCGTCTGACTTGACAGAGGAGCAGAGGCAACTTTTTGCA
TCAAATGTTCTCTGTCAAGAACAGTTGAAAAAGATTTTACATGACAATGATCTAGAAGGC
ATCGAACAGTGCTACATGGAGATGAACACTGTGGAATTCAACCTTGAAGAAGCTTTGAAT
ACGGTCCTAATGCAAGGCATGTCTCTGAGCAAGGAAAAACAAATTTCTCTTGATCGTGAT
TGGCCAGTAGAAGTATCATCAATGTACCTATATGGGGATAACTTAAGGCTTCAGCAAGTC
CTAGCAGACTACTTGGCATGCACACTTCAATTTACTCGGCCAGCTGAAGGGCCTATTGTA
CTCCAGGTCATTCCCAAGAAGGAACACATTGGTTCTGGCATGCAGATTGCTCATCTAGAA
TTCAGAGTTGTCCACCCAGCGCCAGGCGTCCCGGAGGCGCTGATACAGGAGATGTTCCGT
CACGGCCCAGGGGTATCCCGAGAAGGCCTCGGCCTGCACATAAGCCAGAAGCTCGTGAAG
ACGATGAGCGGCACGGTACAGTACCTCCGGGAAGCAGAGAGCTCCTCGTTCATCGTTCTG
GTGGAGTTCCCGGTGGCACAGCTCAACAGCAAGAGGTCGAAGCCTTCGACGAGCAAGTGG
TCGAAGCCTTCGACGAGCAAGAGCAACTTCTGA
>SorBic_PHYC_gbXP_002466441.1
------ATGTCGTCGCCGTTGAACAACCGGGGGACGTGCTCCCGGAGCAGCTCTGCGCGG
TCCAGGCACAGCGCGCGGGTGGTGGCGCAGACGCCCGTGGACGCGCAGCTGCACGCCGAG
TTCGAGAGCTCCCAGCGCAACTTCGACTACTCCTCGTCGGTGAGCGCCGCCATCCGACCG
TCGGTCAGCACCAGC---ACCGTCTCCACCTACCACCAGACCATGCAGCGGGGCCTCTAC
ATCCAGCCCTTCGGCTGCCTGCTCGCCGTCCACCCGGACACCTTCACGTTGCTCGCCTAC
AGCGAGAACGCGCCCGAGATGCTCGACCTCACGCCACACGCGGTCCCCACCATCGACCAG
CGGGACGCGCTCGCCGTCGGCGCCGACGTGCGCACGCTCTTCCGCTCGCAGAGCTCCGTC
GCGCTGCACAAGGCCGCCACCTTCGGGGAGGTCAACCTGCTCAACCCCATCCTCGTGCAT
GCCAGGACGTCGGGGAAGCCCTTCTACGCCATATTGCACCGGATCGACGTCGGCCTTGTC
ATCGACCTTGAGCCGGTCAACCCAGTTGACGTGCCAGTCACTGCTGCGGGTGCGCTTAAG
TCGTACAAGCTCGCCGCCAAGGCCATCTCCAGGCTGCAGTCGCTGCCCAGCGGGAACCTG
TCGCTGCTGTGCGATGTGCTTGTCCGTGAGGTGAGCGAGCTCACGGGCTATGACCGGGTC
ATGGCGTACAAGTTCCATGAGGATGAGCATGGTGAGGTCATTTCCGAGTGCAGGAGGTCT
GATCTGGAGCCGTATCTTGGCCTGCACTACCCAGCCACCGACATCCCGCAGGCGTCCAGG
TTCTTGTTTATGAAGAACAAAGTGAGGATGATATGTGATTGCTCTGCCACTCTGGTGAAG
ATCATTCAGGATGATAGCCTAGCACAGCCTCTCAGCCTCTGTGGTTCCACCCTCAGGGCT
TCCCATGGTTGCCATGCACAGTACATGGCAAACATGGGTTCTGTTGCATCGCTTGTGATG
TCAGTGACTATAAGCAATGATGAGGAGGAAGATGTTGATACCGGGAGTGACCAACAACCG
AAAGGCAGGAAACTGTGGGGGCTGGTCGTCTGCCATCATACAAGCCCGAGGTTCGTCCCT
TTCCCACTAAGGTACGCTTGCGAGTTTCTCTTGCAAGTATTTGGCATACAGCTAAACAAG
GAGGTGGAATTGGCTGCTCAGGCAAAGGAGAGGCACATCCTCAGAACGCAAACCCTTCTT
TGTGATATGCTCCTGCGGGATGCTCCTGTTGGGATATTTACCCAGTCACCTAATGTGATG
GATCTAGTAAAGTGCGATGGAGCTGCATTGTATTACCAGAACCAGCTTTTGTTGCTCGGA
TCAACACCCTCCGAGTCAGAGATAAAGAGCATTGCCACATGGCTGCAGGAGAACCATGAT
GGTTCAACTGGGCTGAGTACTGACAGCTTAGTGGAAGCAGGTTATCCTGGTGCTGCTGCA
CTTCGTGAAGTTGTGTGTGGCATGGCGGCTATAAAGATCTCTTCCAAAGATTTTATCTTC
TGGTTCCGATCGCACACAACAAAGGAGATCAAGTGGGGTGGGGCTAAGCATGAACCGGTT
GACGCAGATGACAATGGCAGGAAGATGCATCCACGATCTTCATTCAAGGCCTTCTTGGAG
GTGGTTAAATGGAGAAGTGTTCCCTGGGAGGATGTTGAAATGGATGCTATTCATTCTTTG
CAGTTAATATTACGTGGCTCCCTGCAAGATGAAGATGCC------AACAGAAACAATGTA
AGGTCCATTGTAAAAGCTCCACCTGATGATACGAAGAAGATACAGGGGCTACTTGAACTA
AGAACAGTTACAAACGAGATGGTCCGCTTAATTGAGACAGCAACCGCCCCTGTCTTGGCT
GTCGACATTGCCGGTAACATAAATGGATGGAACAATAAAGCTGCAGAACTAACAGGGTTA
CCTGTAATGGAAGCCATAGGGAGGCCTCTGATAGATCTTGTTGTTGTTGATTCTATTGAA
GTGGTTAAGCGGATTTTGGACTCAGCTTTACAAGGAATTGAAGAGCAAAATCTGGAAATC
AAGCTTAAAGCATTCCATGAACAGGAATGCAATGGTCCAATAATCTTGATGGTTAACTCC
TGCTGTAGTCGGGACCTTTCAGAGAAAGTCATTGGAGTTTGCTTTGTAGGACAAGATTTG
ACCACGCAGAAGATGATTATGGATAAGTATACTAGGATACAAGGAGACTATGTTGCCATA
GTAAAGAACCCCAGTGAGCTCATCCCTCCCATATTTATGATCAATGATCTTGGTTCCTGC
TTAGAGTGGAATAAAGCTATGCAGAAGATTACCGGTATACAGAGGGAAGATGTGATAGAT
AAGTTGTTAATTGGGGAGGTCTTCACCCTTCATGATTATGGCTGTAGGGTGAAAGATCAT
GCTACTCTAACGAAACTTAGCATACTGATGAATGCAGTGATTTCTGGTCAGGATCCTGAG
AAGCTCCTTTTTGGTTTCTTCGACACAGATGGGAAGTATATTGAATCCTTGCTGACAGTG
AACAAGAGAATAAATGCTGAGGGTAAGATCACTGGCGCTATTTGCTTTCTGCATGTGGCC
AGTCCAGAGCTTCAGCATGCTCTCCAGGTGCAGAAAATGTCTGAACAAGCTGCCACAAAC
AGTTTTAAGGAATTAACTTACATTCATCAAGAATTAAGGAACCCACTCAATGGCATGCAA
TTTACTTGCAACTTATTGGAGCCTTCCGAATTGACAGAGGAGCAGAGGAAACTTCTTTCA
TCTAATATTCTCTGTCAGGACCAGCTGAAAAAGATTTTACATGACACTGATCTTGAAAGC
ATTGAACAGTGCTATATGGAGATGAACACAGTAGAGTTCAACCTTGAGGAAGCTCTTAAT
ACGGTCCTAATGCAAGGCATTCCTTTGGGCAAGGAAAAGCGAATTTCTATTGAACGTGAT
TGGCCGGTGGAAATATCACGCATGTACCTTTACGGGGACAATTTAAGGCTTCAGCAGGTC
CTAGCAGACTATCTGGCATGCGCCCTTCAATTCACACAACCAGCTGAAGGACCTATCGTG
CTCCAGGTCATTCCCAAGAAGGAAAACATTGGGTCTGGCATGCAGATTGCTCATTTGGAG
TTCAGGATTGTCCATCCAGCTCCAGGCGTCCCCGAGGCCCTGATACAGGAGATGTTCCGG
CACAACCCAGAGGTGTCCAGGGAGGGCCTCGGCCTGTACATATGCCAGAAGCTGGTGAAA
ACGATGAGTGGCACGGTACAGTACCTACGAGAAGCCGATACCTCATCGTTCATCATCCTG
ATAGAGTTCCCAGTCGCCCAGCTCAGCAGCAAGCGGTCCAAGCCTTCGACGAGTAAATTC
TGA------------------------------
>ZeaMay_PHYC_gbXP_008665426.1
------ATGTCGTTGCCGTCGAACAACCGGAGGACGTGCTCCCGGAGCAGCTCTGCGCGG
TCCAAGCACAGCGCGCGGGTGGTGGCACAGACGCCCGTGGACGCGCAGCTGCACGCCGAG
TTCGAGGGCTCCCAGCGCCACTTCGACTACTCCTCGTCGGTGGGCGCCGCCAACCGCCCG
TCGGCAAGCACCAGC---ACCGTCTCCACCTACCTCCAGAACATGCAGCGGGGCCGCTAC
ATCCAGCCCTTCGGCTGCCTGCTCGCCGTCCACCCGGACACCTTCGCGCTGCTCGCCTAC
AGCGAGAACGCGCCCGAGATGCTCGACCTCACGCCACACGCCGTCCCCACCATCGACCAG
CGGGATGCGCTCGGCATCGGCGTCGATGTGCGCACGCTCTTCCGCTCGCAGAGCTCCGTC
GCGCTTCACAAGGCCGCCGCCTTCGGGGAGGTCAACCTACTCAACCCCATCCTCGTGCAC
GCCAGGACGTCGGGGAAGCCCTTCTACGCCATATTGCACCGGATCGACGTCGGCCTTGTC
ATCGACCTTGAGCCGGTCAATCCAGCCGACGTGCCAGTCACCGCCGCGGGCGCGCTCAAG
TCGTACAAGCTCGCTGCCAAGGCCATCTCCAGGCTGCAGTCGCTGCCCAGCGGGAACCTG
TCGTTGCTGTGCGATGTGCTTGTCCGTGAGGTGAGCGAACTCACGGGCTATGACCGGGTC
ATGGCCTACAAGTTCTATGAGGATGAGCATGGCGAGGTCATTTCCGAATGCAGGAGGTCC
GATCTGGAGCCGTATCTTGGACTGCACTACCCAGCCACCGACATCCCGCAGGCGTCCAGG
TTCCTGTTTATGAAGAACAAAGTGCGGATGATATGTGATTGCTGTGCCACTCCAGTGAAG
GTCATTCAGGATGATAGCCTAGCACAACCTCTCAGCCTCTGTGGTTCCACACTCAGGGCT
TCCCATGGTTGCCATGCACAGTACATGGCAAACATGGGTTCTGTTGCATCACTTGCGATG
TCAGTCACTATAAACGAGGATGAGGAGGAAGATGGGGATACCGGGAGTGACCAACAACCG
AAAGGCAGGAAGCTGTGGGGGCTTGTCGTCTGCCATCATACAAGCCCGAGGTTCGTCCCT
TTCCCACTAAGGTATGCTTGTGAGTTTCTCTTGCAAGTATTTGGCATACAGCTCAACAAG
GAGGTGGAATTGGCTGCTCAGGCAAAGGAGAGGCACATCCTCAGAACGCAAACCCTTCTT
TGTGATATGCTCCTGCGGGATGCTCCTGTTGGGATATTTACTCGGTCACCTAATGTGATG
GATCTAGTAAAGTGCGATGGAGCTGCATTGTATTACCAGAACCAGCTTTTGGTGCTTGGA
TCAACACCCTCTGAGTCAGAGATAAAGAGCATTGCAACATGGCTGCAGGATAATCATGAT
GGTTCAACTGGGCTGAGTACTGACAGCTTAGTGGAAGCGGGTTATCCTGGTGCTGTTGCA
CTTCGTGAAGTTGTGTGTGGCATGGCGGCCATAAAGATCTCTTCCAAAGATTTTATCTTC
TGGTTCCGATCGCACACAACAAAGGAGATCAAGTGGGGTGGGGCTAAGCATGAACCGGTT
GATGCAGATGACGATGGCAGGAGGATGCATCCACGATCTTCATTCAAGGCCTTCTTGGAG
GTGGTTAAATGGAGAAGTGTTCCCTGGGAAGATGTTGAAATGGATGCTATCCATTCTTTG
CAGTTAATATTACGTGGCTCCCTGCCAGATGAAGATGCC------AACAGAAACAATGTA
AGGTCCATTGTAAAAGCTCCATCTGATGATATGAAGAAGATACAGGGGCTACTTGAACTG
AGAACAGTTACAAATGAGATGGTCCGCTTAATTGAGACAGCAACTGCCCCTGTCTTGGCT
GTCGACATTGCCGGTAACATAAATGGATGGAACAATAAAGCTGCAGAACTAACAGGTTTA
CCTGTAATGGAAGCCATAGGGAGGCCCCTGATAGATCTTGTTGTTACTGATTCTATAGAA
GTGGTTAAGCAGATTTTGGACTCAGCTTTACAAGGAATTGAAGAGCAAAATATGGAAATC
AAGCTTAAAACATTCCATGAACATGAATGCAATGGTCCAGTAATCTTGAAGGTTAACTCC
TGCTGTAGTCGGGACCTTTCAGAGAAAGTCATTGGAGTTTGCTTTGTAGCACAAGATTTG
ACCAGGCAGAAGATGATTATGGATAAGTATACTAGGATACAAGGAGACTATGTTGCCATA
GTAAAGAACCCCACTGAGCTCATCCCTCCCATATTTATGATCAATGATCTTGGTTCCTGC
TTAGAGTGGAATAAAGCTATGCAGAAGATTACCGGTATAAAGAGGGAAGATGCGATAAAC
AAATTGTTAATTGGGGAGGTCTTCACGCTTCATGATTATGGCTGTAGGGTGAAAGATCAT
GCAACTCTAACGAAACTTAGCATACTGATGAATGCAGTGATTTCTGGTCAGGATCCTGAG
AAGCTCTTTTTTGGTTTCTTCGACACAGATGGGAAGTATATTGAATCCTTGCTGACAGTG
AACAAGAGGACAGATGCTGAGGGTAAGATCACTGGTGCTCTTTGCTTTCTGCATGTGGCC
AGTCCAGAGCTTCAGCATGCTCTCCAGGTGCAGAAAATGTCGGAACAAGCTGCGACAAAC
AGCTTTAAGGAATTAACTTACATTCGTCAAGAATTAAGGAACCCACTCAATGGTATGCAA
TTTACTTGTAACTTATTGAAGCCTTCTGAATTGACAGAGGAACAGCGGCAACTTCTTTCA
TCTAATGTTCTCTGTCAGGACCAGCTGAAAAAGATTTTACATGACACTGATCTTGAAAGC
ATTGAACAGTGCTATATGGAGATGAACACAGTAGAGTTCAACCTTGAGCAAGCTCTGAAT
ACGGTTCTGATGCAAGGCATTCCTTTGGGCAAGGAAAAACAGATTTCAATTGAACGTAAT
TGGCCTGTGGAAGTATCATGCATGTACCTTTATGGGGACAATTTAAGGCTTCAGCAGATC
CTAGCAGACTATCTAGCATGCGCCCTTCAATTCACACAAACTGCTGAAGGACCTATCGTG
CTCCAGGTCATGTCTAAGAAGGAAAACATTGGATCTGGCATGCAGATTGCTCATTTGGAG
TTCAGGATTGTCCATCCAGCTCCAGGCGTTCCAGAGGCCCTGATACAGGAGATGTTCCAG
CACAACCCAGGGGTGTCCAGGGAGGGCCTCGGCCTGTACATAAGCCAGAAGCTGGTGAAA
ACGATGAGCGGCACGGTACAGTACCTTCGAGAAGCCGACACCTCGTCGTTCATCATCCTG
ATGGAGTTCCCGGTCGCCCAGCTCAGCAGCAAGCGGTCCAAGCCTTCGACGAGTAAATTC
TGA------------------------------
>NP PHYC
------------------------------------------------------------
------------------------------------------------------------
------------------------------------------------------------
------------------------------------------------------------
------------------------------------------------------------
---------------------------------CCGCACGCCGTCCCTACCATCGACCAG
CGGGACGCGCTCGCCGTCGGCACCGACGTGCGCGCGCTCTTCCGCTCTCAGAGCGCCGTC
GCGCTGCACAAGGCCGCCATCTTCGGAGAGGTCAACCTGCTCAACCCCATCCTCGTCCAC
GCCAGGACCTCCGGGAAGCCCTTCTACGCCATCATGCACCGCATCGACGTCGGCCTCGTC
ATCGACCTCGAGCCGGTCAACCCCGCCGACGTGCCCGTCACCGCCGCCGGCGCGCTCAAG
TCGTACAAGCTCGCTGCCAAGGCCATCTCCAGGCTGCAGTCCCTGCCCAGTGGGAACCTC
TCCCTGCTGTGCGATGTGCTGGTCCGCGAGGTTAGCGAGCTCACTGGTTATGACAGGGTG
ATGGCGTACAAGTTCCATGAGGATGAGCATGGTGAGGTCATTGCCGAGTGCAGGAGGTCT
GATTTGGAGCCGTATCTTGGCCTGCACTACCCGGCCACCGATATCCCGCAAGCGTCCAGG
TTTCTGTTTATGAAGAACAAGGTGCGGATGATATGTGATTGTGCTGCTACTCCTGTGAAA
CTCATTCAGGATGACAACCTATCACAGCCTATCAGCCTCTGTGGCTCGACCATGAGGGCA
CCCCATGGTTGCCATGCCCAGTACATGGCGAACATGGGCTCTGTTGCGTCGCTTGTGATG
TCGATCACTATAAATGAGGATGAGGAGGA---CGGGGACACTGGGTGTGACCAGCAGCCG
AAAGGCAGGAAGCTGTGGGGGCTGGTGGTTTGCCATCATACTAGTCCGAGGTTCGTCCCT
TTCCCGCTCAGGTATGCTTGCGAATTTCTCTTGCAAGTATTCGGCATACAGCTCAACAAG
GAGGTGGAACTAGCTTCTCAGGCAAAGGAGAGGCACATCCTCCGCACGCAGACCCTTCTC
TGTGATATGCTCCTTCGGGATGCTCCTGTTGGGATATTTACCCAATCGCCTAATGTAATG
GATCTAGTGAAGTGTGATGGTGCAGCATTGTATTACCAAAACCAGCTTTATGTGCTGGGA
TCAACGCCCTCTGAAGCAGAGATAAAGAACATTGTCGCATGGCTACAGGAGTACCATGAT
GGCTCTACCGGACTGAGTACTGACAGTTTAGTGGAAGCGGGATATCCTGGCGCGTCTGCA
CTTGTTGAAGTTGTGTGTGGCATGGCAGCTATAAAGATCTCTTCAAAAGGTTTTATCCTC
TGGTTCCGAGCCCACACAGCAAAGGAGATCAAGTGGGGTGGAGCTAAGCATGAACCAGTT
GATGCAGATGACAATGGCAGGAAGATGCATCCGCGATCTTCGTTCAGGGCCTTCTTGGAG
GTAGTTAAATGGAGGAGTGTTCCTTGGGAGGATGTTGAAATGGATGCAATCCATTCTCTC
CAACTAATATTGCGTGGCTCCCTTCAAGATGAAGATGCTAGC---AACGACAACAATGTA
AGGACCATTGTTAAAGCTCCATCTGATGACATGAAGAAGATACAGGGCCTACTTGAACTG
AGAATTGTGACAAATGAGATGGTCCGCCTAATTGAGACGGCAACGGCACCAATCTTGGCA
GTCGACATTGTTGGTAACATAAACGGATGGAATAATAAAACCGCAGAACTCACTGGGTTA
CCCACCATGGAAGCCATAGGGACGCCTCTGGTAGATCTCGTCACGGATGATTCTGTTGAA
GTGGTGAAGCAGATTTTAAACTCAGCTTTCCAAGGAATAGAAGAGCAAAATTTGGAAATC
AAGCTGAAAACATTCCATCATCAGGAAAGTAATGGCCCTGTAGTCTTGATGGTTAACGCC
TGTTGTAGTCGTGACCTTTCAGAGAAAGTTGTTGGGGTTTGCTTCGTAGCACAAGATTTG
ACAGGGCAGAAGATGATTTTGGATAAGTATACTCGGATACAAGGAGACTATGTTGCAATA
GTAAAGAACCCCACTGAACTCATCCCCCCTATATTTATGATCAACGATCTTGGTTTTTGC
TTAGAGTGGAATGAAGCCATGAAAAAGATTACTGGTGTAAAGAGGGAAGATGCAATAGAT
AAGTTACTGATTGGGGAGGTTTTCACCCTTCATGACTATGGATGTAGGGTAAAAGACCAT
GCTACTCTAACCAAACTTAGCATACTGATGAACACAGTGATCTCTGGTCAAGATCCTGAG
AAGGTACCTTTTGGTTTCTTTGACACGGATGGCAAGTATGTAGAATCACTGCTGACAGCA
AACAAGAGGACAAATGCTGAGGGTAAGATCACCGGTGCTCTTTGCTTTTTGCATGTGGCC
AGCCCAGAGCTTCAGCATGCTCTTCAGGTGCAGAAAATGTCTGAACAAGCCGCTACACAC
AGCTTTAAGGAATTGACTTATATTCGTCAGGAATTAAAGAACCCTCTCTATGGCATGCAA
TTTACTCGTAATTTATTGGAACCTTCTGAGTTGACGAAGGAGCAGAGGCAACTACTTGCA
TCAAATGTCCTCTGTCAAGAACAGTTGAAAAAGATTTTACATGACAATGATCTAGAAGGC
ATTGAACAGTGCTACATGGAGATGAACACAGTAGAATTCAACCTCGAAGAAGCTCTGAAT
ACGGTCCTAATGCAAGGCATGTCTTTGAGCAAGGAAAAACAAATTTCTCTTGATCGTGAT
TGGCCTGTGGAAGTATCATCTATGTACCTCTATGGAGATAATTTAAGGCTTCAACAAATC
CTAGCAGACTTCTTGGCATGCACGCTTCAATTTACAATGCCAGCTGAAGGACCTATTGTA
CTCCAGGTCATTCCCAGGAAGGAAAATATTGGGTCTGGCATGCAGATTGCTCACCTAGAG
TTCAGGCTTGTCCACCCAGCGCCAGGTGTCCCAGAGGCACTGATACAAGAGATGTTCCGC
CACAGCCCAGGGGTATCCAGAGAAGGCCTTGGCCTGTATATAAGCCAGAAGCTCTTGAAG
ACTATGAGCGGCACGGTGCAATACCTCCGAGAAGCAGAGAGCTCGTCGTTCATCGTTCTG
GTGGAGTTCCCGGTCGCGCAGCTCAGCAGCAAGAGGTCCCGGCCTTCGACGAGTAAGAGT
----AACTTCTGA--------------------
>OM PHYC
ATGTCGTCGTCGCGGTCGAACAACAACAGGGCGACGTGCTCGCGGGGGAGCTCGGCGCGG
TCCAAGCACAGCGAGCGGGTGGTGGCGCAGACGCCGGTGGACGCGCGGCTGCACGCGGAG
TTCGAGGGGTCGCAGCGGCACTTCGACTACTCGTCGTCGGTGAGCGCGGCGAACAACCGG
TCGGGGGCCAGCACCAGCACCGTCTCCGCCTACCTCCAGAACATGCAGCGGGGGCGCTAC
ATCCAGCCCTTCGGGTGCCTGCTCGCCATCCACCCGGAGACGTTCGCGCTGCTCGCCTAC
AGCGAGAACGCCGCCGAGATGCTCGACCTCACGCCGCACGCCGTGCCCACCATCGACCAG
CGGGACGCGCTCGCCGTCGGCACCGACGTGCGCGCGCTCTTCCGCTCGCAGAGCGCCGTC
GCGCTGCACAAGGCCGCCGTCTTCGGGGAGGTCAACCTTCTCAACCCCATCCTCGTCCAC
GCTAGGACCTCCGGGAAGCCCTTCTACGCCATCATGCACCGCATCGACGTCGGCCTCGTC
ATCGACCTCGAGCCGGTCAACCCCGCCGACGTGCCCGTCACCGCCGCCGGCGCACTCAAG
TCGTACAAGCTCGCTGCCAAGGCCATCTCCAGGCTGCAGTCCCTGCCCAGTGGGAACCTC
TCCCTGCTGTGCGATGTGCTGGTCCGCGAGGTAAGCGAGCTCACTGGCTATGACAGGGTG
ATGGCGTACAAGTTCCATGAGGATGAGCATGGTGAGGTCATTGCCGAGTGCAGGAGGTCT
GATTTGGAGCCGTATCTTGGCCTGCACTACCCGGCCACCGATATCCCGCAAGCGTCCAGG
TTTCTGTTTATGAAGAACAAGGTGCGGATGATATGTGATTGTGCTGCTACTCCTGTGAAG
CTCATTCAGGATGACAACCTATCACAGCCTATCAGTCTTTGTGGCTCGACCATGAGGGCA
CCCCATGGTTGTCATGCCCAGTACATGGCGAACATGGGCTCTGTTGCGTCGCTTGTGATG
TCGATCACTATAAATGAGGATGAGGAGGAGGACGGGGACACTGGGAGTGACCAGCAGCCG
AAAGGCAGGAAGCTGTGGGGGCTGGTGGTTTGCCATCATACGAGTCCGAGATTCGTCCCT
TTCCCGCTCAGGTATGCTTGCGAATTTCTCTTGCAAGTATTCGGCATACAGCTCAACAAG
GAGGTGGAACTAGCTTCTCAGGCAAAGGAGAGGCACATCCTCCGCACGCAGACCCTTCTC
TGTGATATGCTCCTTCGGGATGCTCCTGTTGGGATTTTTACCCAGTCGCCTAATGTTATG
GATCTAGTGAAGTGTGATGGTGCAGCATTGTATTACCAAAACCAGCTTTATGTGCTGGGA
TCAACGCCCTCTGAAGCAGAGATAAAGAACATTGTCGCATGGCTACATGAGTACCATGAC
GGCTCTACCGGACTGAGTACTGACAGTTTAGTAGAAGCGGGATATCCTGGCGCGTCTGCA
CTTGGTGAAGTTGTGTGTGGCATGGCAGCTATAAAAATCTCTTCAAAAGGTTTTATCCTC
TGGTTCCGAGCCCACACTGCAAAGGAGATCAAGTGGGGTGGAGCTAAGCATGAACCAGTC
GATGCAGATGACAATGGCAGGAAGATGCATCCGCGATCTTCGTTCAGGGCCTTCTTGGAG
GTAGTTAAATGGAGGAGTGTTCCTTGGGAGGATGTTGAAATGGATGCAATCCATTCTCTC
CAACTAATATTGCGTGGCTCCCTTCAAGTTGAAGATGCTAGC---AACGACAACAATGTA
AGGTCCATTGTTAAAGCTCCATCTGATGACATGAAGAAGATACAGGGCCTACTTGAACTG
AGAATTGTGACAAATGAGATGGTCCGCCTAATTGAAACGGCAACGGCACCTATCTTGGCA
GTCGACATTGTTGGTAACATAAACGGATGGAATAATAAAACCGCAGAACTCACTGGGTTA
TCCACCATGGAAGCCATAGGGATGCCTCTGGTAGATCTCGTAAAGGATGATTCTGTTGAA
GTGGTGAAGCAGATTTTAAACTCAGCTTTCCAAGGAATAGAAGAGCAAAATTTGGAAATC
AAGCTGAAAACATTCCATCATCAGGAAAGTAATGGCCCTGTAGTCTTGATGGTTAACGCC
TGTTGTAGTCGTGACCTTTCAGAGAAAGTTGTTGGGGTTTGCTTCGTAGCACAAGATTTG
ACAGGGCAGAAGATGGTTCTGGATAAGTATACTCGGATACAAGGCGACTATGTTGCAATA
GTAAAGAACCCCAGTGAGCTCATCCCCCCTATATTTATGATTAATGATCTTGGTTCTTGC
TTAGAGTGGAATGAAGCTATGCAAAAGATTACCGGTGTAAAGAGGGAAGATGCAATAGAT
AAGTTACTGATTGGGGAGGTTTTCACCCTTCATGACTATGGATGTAGGGTAAAAGACCAT
GCTACTCTAACCAAACTTAGCATACTGATGAACACAGTGATCTCCGGTCAAGATCCCGAG
AAGGTTCCTTTTGGTTTCTTTGACACGGATGGCAAGTATGTAGAATCACTGCTGACAGCA
AACAAGAGGACAAATGCTGAGGGTAAGATCACCGGTGCTCTTTGCTTTTTGCATGTTGCC
AGCCCAGAGCTTCAGCATGCTCTTCAGGTGCAGAAAATGTCCGAACAAGCCGCTACACAC
AGCTTTAAGGAATTGACATATATTCGTCAGGAATTAAAGAATCCTCTGAATGGCATGCAA
TTTACTCGTAATTTATTGGAACCTTCTGAGTTGACGGAGGAGCAGAGGCAACTTCTTGCA
TCAAATGTCCTCTGTCAAGAACAGTTGAAAAAGATTTTACATGACAATGATCTAGAAGGC
ATTGAACAGTGCTACCTGGAGATGAACACAGTAGAATTCAACCTTGAGGAAGCTCTGAAC
ACGGTCCTAATGCAAGGCATGTCTTTGAGCAAGGAAAAACAAATTTCTCTTGATCGTGAT
TGGCCTGTAGAAGTATCATCTATGTACCTCTATGGGGATAATTTAAGGCTTCAACAAGTC
CTAGCAGACTTCTTGGCATGCACGCTTCAATTTACAATGCAAGCTGAAGGACCTATTGTA
CTCCAGGTCATTCCGAGGAAGGAAAATATTGGGTCTGGCATGCAGATTGCTCATCTAGAG
TTCAGGCTTGTCCACCCAGCGCCAGGCGTCCCAGAGGTGCTGATACAAGAGATGTTCCGC
CACAGCCCAGGGGTATCCAGAGAAGGCCTTGGCCTTTATATAAGCCAGAAGCTCGTGAAG
ACTATGAGCGGCACGGTGCAATACCTCCGAGAAGCAGAGAGCTCGTCGTTCATTGTTCTG
GTGGAGTTTCCGGTCGCGCAGCTCAGCAGCAAGAGGTCCCGGCCTTCGACGAGTAAGAGT
----AACTTCTGA--------------------
>BraDis_PHYC_gbXP_003559446.1
---ATGTCGTCGTCGCGGTCCAACAACCGGGCGACGTGCTCGCGGGGGAGCTCGGCGCGG
TCCAAGCACAGCGAGCGTGTGGTGGCGCAGACGCCGGTGGACGCGCGGCTGCACGCCGAG
TTCGAGGGCTCGCAGCGCCGCTTCGACTACTCGTCGTCGGTGAGCGCGGCCAACCGGTCT
GGGGCCAGCACCAGCACGGCCGTCTCCGCCTACCTCCAGAATATGCAGCGCGGCCGCTAC
ATCCAGCCCTTCGGCTGCCTGCTCGCCGCCCACCCGGAGACCTTCGCGCTGCTCGCCTAC
AGCGAGAACGCCGCCGAGATGCTCGACCTCACGCCGCACGCCGTGCCCACCATCGACCAG
CGCGACGCGCTCACCGTCGGCGTCGACGTGCGCACGCTCTTCCGCTCCCAGAGCGCCGTC
GCGCTGCACAAGGCCGCCGTCTTCGGGGAGGTCAACCTGCTCAACCCCATTCTCGTCCAC
GCCAGGACCTCCGGGAAGCCCTTCTACGCCATCCTGCACCGCATCGACGTCGGCCTCGTC
ATCGACCTCGAGCCGGTCAACCCCGCTGACGTGCCCGTTACAGCCGCCGGCGCACTGAAA
TCGTACAAACTCGCGGCCAAGGCCATCTCCAGGCTGCAGTCCCTGCCCAGTGGGAACCTC
TCCCTGCTCTGCGACGTGTTGGTCCGCGAGGTAAGCGAGCTCACAGGATACGACAGGGTG
ATGGCATACAAGTTCCATGAGGATGAGCATGGTGAGGTCATTGCGGAGTGCAGGAGGTCT
GATTTGGAGCCTTATCTTGGCCTGCACTACCCGGCAACTGACATCCCGCAAGCGTCCAGG
TTTCTGTTCATGAAGAACAAAGTGCGGATGATATGTGATTGTGCTGCTGTTCCTGTGAAG
CTCATTCAGGATGACAACCTATCGCAGCCTATCAGCCTCTGTGGCTCGACCATGAGGGCA
CCCCATGGTTGCCATGCCCAGTACATGGCGAACATGGGCTCTGTTGCATCGCTAGTGATG
TCGATCACTATAAATGAAGATGAAGAGGAAGATGGAGACACCGGGAGTGACCAACAGCCA
AAAGGCAGGAAGCTGTGGGGGCTGGTGGTTTGCCATCACTCGAGCCCGAGGTTCGTCCCT
TTCCCGCTCAGGTATGCTTGCGAATTTCTCTTGCAAGTATTTGGCATACAGCTCAACAAG
GAGGTGGAATTGGCTTCTCAGGCAAAGGAGAGGCACATCCTCCGCACACAGACCCTTCTC
TGTGATATGCTCCTTCGGGATGCTCCTATTGGAATATTTACCCAGTCGCCTAATGTAATG
GATCTAGTTAAGTGCGATGGTGCAGCATTGTGTTACCGAAACCAGATTATGGTGCTGGGC
TCAACGCCCTCCGAAGGAGAGATAAAGAACATCGTTGCATGGCTGCAGGAGTACCATGAT
GGCTCTACTGGACTAAGTACTGACAGCTTAGTGGAAGCAGGCTATCCTGGTGCGTCTGCA
CTTGGTGAGATTGTGTGTGGCATGGCAGCTATAAAGATCTCTTCAAAAGGTTTTATTCTC
TGGTTCCGATCCCATACGGCGAAGGAGATCAAGTGGGGTGGAGCTAAGCATGAACCAGGC
GATGCAGATGACAATGGCAGGAAGATGCATCCGCGATCTTCGTTCAGGGCCTTCTTGGAG
GTAGTTAAATGGAGGAGTGTTCCTTGGGAGGATGTTGAAATGGATGCAATCCATTCTCTC
CAGCTAATACTGCGTGGCTCCTTGCAAGATGAAGATGCTAAC---AACAACAACAACGTA
ATGTCCATTGTTGAAGCTCCATCTGATGATATGAAGAAGATACAGGGGCTACTTGAACTG
AGAATTGTGACAAATGAGATGGTCCGCCTAATTGAGACGGCAACTGCGCCTATATTGGCT
GTCGACATCGTTGGTAATATAAATGGATGGAATAATAAAGCCGCAGAAATCACTGGATTA
CCCACTACGGAAGCCATAGGGATGCCTCTGGTACAGGTCGTTCATGGTGATTCTGTTGAA
GTGGTTACACAGATTTTAAATTCAGCTTTACAAGGAGTAGAAGAGCAAAATTTGGAAATC
AAACTTAAAACATTCCATCACCTGGAAAGTAATGGCCCTGTAATCTTGATGGTTAATGCC
TGTTGTAGTCGTGACCTCTCAGAGAAAGTTGTTGGGGTTTGCTTTGTAGCACAAGATTTG
ACAGGGCAGAAGATGATTCTGGATAAGTATACTCGGATACAAGGCGACTATGTTGCAATA
GTAAAGAACCCCAATGAGCTCATCCCCCCTATATTTATGATCAATGATCTTGGTTCTTGC
TTAGAGTGGAATGAAGCTATGCAAAGGATTACTGGTATAAAGAGGGAAGACGCAATAGAC
AAGTTGCTGATTGGGGAGGTTTTCACCCTTCATGACTATGGATGTAGGGTAAAAGATCAT
GCTACTCTAACCAAACTTAGCATACTGATGAACACAGTGATATCTGGTCAAGATCCCGAG
AAGCTTCCTTTTGGTTTCTTCGACGCAGATGGCAAGTGCATGGAATCACTGCTGACAGCA
AATAAGAGAACAGATGCTGAGGGTAAGATCACCGGTGCTCTTTGCTTTTTGCATGTGGCC
AGTCCAGAGCTTCAGCATGCTCTTCAGGTGCAGAAAATGTCTGAACAAGCTGCTACACAC
AGCTTTAAGGAATTGACATATATTCGTCAAGAATTAAAGAACCCACTCAATGGCATGCAA
TTTACCCGTAATTTATTAGAACCGTCCGAGTTGACGGAGGAGCAGAGGCAACTTCTTGCA
TCAAATGTCCTCTGTCAAGAACAGTTAAAAAAGATTTTACATGACAATGATCTAGAAGGC
ATTGAACAGTGCTACATGGAGATGAACACGGTAGAATTCAATCTTGAGGAAGCTCTGAAT
ACGGTCCTAATGCAAGGCATGTCTCTGAGCAAGGAAAAACAGATTTCTCTTGATCGTGAT
TGGCCTGTGGAAGTATCATCTATGTACCTCTATGGGGATAATTTAAGGCTTCAGCAAGTC
CTAGCAGACTTCTTGGCATGCACACTTCAATTTACGCAGCCAGCTGAAGGACCTATTGTA
CTCCAGGTCATTCCCAGGAAGGAAAGTATTGGGTCTGGCATGCAGATCGCTCATCTAGAG
TTCAGGCTTAACCACCCAGTGCCAGGCGTCCCAGAGACGCTAATACAAGAGATGTTCCGC
CACGGTCCAGGGGTATCGCGGGAAGGCCTTGGTCTGCACATAAGTCAGAAGCTTGTGAAG
ACGATGAGCGGCACAGTACAGTACCTCCGAGAAGCAGAGATTTCGTCCTTTATCGTTCTG
GTGGAGTTCCCGGTTGCGCAGCTCAATAGCAAGAGGCCCAGGCCTTCGACAAGTAAGAGT
----AACTTCTGA--------------------
>SetIta_PHYC_gbXP_004981744.1
---ATGTCGTCATCGCGGTCCAACAACCGGGGGACATGCTCCCGGAGCAGCTCGGCGCGG
TCCAAGCACAGCGCGCGGGTGGTGGCGCAGACGCCCGTGGACGCGCAGCTGCACGCCGAG
TTCGAGGGCTCCCAGCGCCACTTCGACTACTCCTCGTCGGTGGGCGCCGCCAACCGCCCT
TTGGCCAGCACCAGC---ACCGTCTCCGCCTACCTCCAGACCATGCAGCGGGGCCGCTAC
ATCCAGCCCTTCGGCTGCCTGCTCGCCGTCCACCCGGACACCTTCGCGCTGCTCGCCTAC
AGCGAGAACGCGCCCGAGATGCTCGACCTCACGCCGCACGCCGTCCCCACCATCGACCAG
CGGGACGCGCTCGCCGTCGGCGCCGACGTGCGCACGCTCTTCCGCTCCCAAAGCTCCGTC
GCGCTGCACAAGGCCGCCACCTTCGGGGAGGTCAACCTGCTCAACCCCATCCTCGTGCAC
GCCAGGACGTTGGGGAAGCCCTTCTACGCCATTATGCACCGCATCGACGTCGGCCTCGTC
ATCGATCTCGAGCCGGTCAACCCCGCCGACGTCCCGGTCACCGCTGCGGGCGCGCTCAAG
TCGTACAAGCTCGCCGCCAAGGCTATCTCCAGGCTGCAGTCGCTGCCCAGCGGGAACCTC
TCGCTGCTCTGCGATGTCCTTGTCCGTGAGGTGAGCGAGCTCACGGGCTACGACAGGGTC
ATGGCGTACAAGTTCCATGAGGATGAGCACGGCGAGGTTATCGCCGAGTGCAGGAGATCT
GATCTGGAGCCGTATCTTGGCCTGCACTACCCAGCCACTGACATCCCACAGGCGTCCAGG
TTTCTCTTTATGAAGAACAAAGTGCGGATGATATGCGATTACTCTGCTGTTCCAGTGAAG
ATCATTCAGGATGATAGCCTAGCACAGCCTCTCAGCCTATGTGGTTCCACGCTCCGGGCT
CCCCATGGTTGCCATGCGCAATACATGGCAAACATGGGCTCTGTTGCGTCGCTTGTGATG
TCAGTAACTATAAACGAAGATGAGGAG---GATGAGGATACTGGGAGTGACCAGCAGCCC
AAAGGCAGGAAGCTGTGGGGGCTGGTGGTCTGCCATCACACGAGCCCGAGGTTCGTTCCT
TTCCCGCTAAGGTATGCTTGCGAGTTTCTCTTGCAAGTGTTCGGCATACAGCTCAACAAG
GAGGTAGAACTGGCTGCTCAGGCAAAGGAGAGGCACATCCTCCGAACGCAAACCCTTCTG
TGTGACATGCTCTTGCGGGATGCCCCTGTTGGGATATTTACCCAGTCGCCTAATGTGATG
GATCTAGTAAAGTGTGATGGAGCTGCACTGTACTACCAAAACCAGCTTTGGGCGCTCGGA
TCGGTTCCCTCCGAGGCAGAGATAAAGAGCATTGTCGCATGGCTGCAGGAGAACCATGAT
GGTTCAACTGGGCTGAGTACTGACAGCTTAGTGGAAGCGGGTTATCCTGGTGCTGCTGCA
CTTCGTGAGGTTGTGTGTGGCATGGCAGCCATAAAGATCTCTTCCAAAGATTTCATCTTC
TGGTTCCGAGCCCACACAGCAAAGGAGATCAAGTGGGGTGGAGCTAAGCATGAAGCAGTG
GATGCAGATGAGAACGGCAGGAAGATGCATCCACGATCTTCGTTCAAGGCCTTCTTGGAG
GTGGTTAAATGGAGAAGTGTTCCCTGGGAGGATGTTGAAATGGACGCTATCCATTCTTTG
CAGTTAATATTACGTGGCTCCCTGCAAGATGAAGATGCC------AACAGAAACAATGTA
AGGACCATTGTAAAAGCTCCATCTGAGGATACGAAGAAGATACAGGGGCTACTTGAACTA
AGGACAGTTACTGATGAGATGGTCCGCTTAATTGAGACAGCAACTGCCCCTATCTTGGCT
GTTGATATTGCCGGTAACATAAATGGATGGAACAATAAAGCCGCAGAACTAACTGGATTA
CCTGTTATGGAAGCCATAGGGAGGCCTCTGGTAGATCTTGTCATGTCTGATTCTGTTGAA
GTGGTTAAACAGATTTTGGACTCAGCTTTACAAGGAATTGAGGAGCAAAATCTGGAAATC
AGGCTTAAAACATTCAATCAACAGGAATGCAATGGCCCTGTAATTTTGATGGTCAACTCC
TGCTGCAGTCGGGACCTTTCAGAGAAAGTTGTTGGAGTTTGCTTTGTAGCACAAGATTTG
ACTGGGCAGAAGATGATTATGGATAAATATACTAGGATACAAGGAGACTATGTTGCCATA
GTGAAGAACCCCAGCGAGCTCATCCCTCCCATATTTATGATCAATGATCTTGGTTCCTGC
TTAGAGTGGAATGAAGCTATGCAGAAGATTACCGGTATGAAGAGGGAAGATGCCATTGAC
AAGTTGTTAATTGGGGAGGTTTTCACCCTTCATGATTATGGCTGTAGGGTGAAAGATCAT
GCTACTCTAACGAAACTTAGCATACTGATGAACACAGTGATTTCGGGTCAGGATCCCGGG
AAACTCCCTTTTGGTTTCTTCAACACAGATGGCAAGTATGTGGAATCCCTTCTCACAGCA
AATAAGAGGACAAATGCTGAGGGCAAGATCACCGGTGCTCTTTGCTTCCTGCATGTGGCC
AGCCCAGAGCTTCAGCATGCTCTCCAGGTGCAGAAAATGTCTGAGCAAGCGGCTACAAAC
AGCTTTAAGGAATTGACCTACATTCGCCAAGAATTAAGGAACCCACTCAATGGCATGCAA
TTTACACATAGTTTATTGGAACCTTCCGAGTTGACAGAGGAACAGAGGCGGCTTGTTGCA
TCTAATGTTCTCTGTCAGGATCAGCTGAAAAAGATTTTGCATGACACTGATCTTGAAAGC
ATTGAACAGTGCTATATGGAGATGAACACAGTAGAATTCAAACTTGAGGAAGCTCTGAAT
ACAGTCCTCATGCAAGGCATGTCTCTGGGCAAGGAAAAACGGATTTCTATTGAACGTGAT
TGGCCTGTGGAAGTATCATGCATGCACCTCTATGGAGACAATTTAAGGCTTCAGCAGGTT
CTAGCAGACTACCTGGCATGCACTCTTCAATTCACCCAACCANGCGAAGGACCTATTGTA
CTCCAAGTCATTCCCAAGAAGGAAAATATTGGGTCTGGCATGCAGATTGCTCATTTAGAG
TTCAGGATTGTCCATCCAGCACCGGGTGTCCCAGAGGCCCTAATACAAGAAATGTTCCGG
CACAACCCAGAGATGTCTAGGGAGGGCCTCGGCCTGTACATAAGCCAGAAGCTAGTGAAG
ACGATGAGCGGCACAGTACAGTACCTCCGGGAAGCCGACAGCTCATCGTTCATTGTCCTG
GTAGAGTTCCCGGTCGCCCAGCTCAGCAGCAAGCGGTCCAAGCCTTCAACAAGTAGATTC
TGA------------------------------
>OrySat_PHYC_gbXP_015630523.1
---ATGTCGTCGTCGCGGTCGAACAACCGGGCGACGTGCTCGCGGAGCAGCTCGGCGCGG
TCCAAGCACAGCGCGCGGGTGGTGGCGCAGACGCCGATGGACGCGCAGCTGCACGCGGAG
TTCGAGGGGTCGCAGCGCCACTTCGACTACTCGTCGTCGGTGGGCGCGGCCAATCGGTCG
GGCGCCACCACCAGC---AACGTCTCCGCCTACCTCCAGAACATGCAGCGCGGCCGCTTC
GTCCAGCCCTTCGGGTGCCTGCTCGCCGTCCACCCGGAGACGTTCGCGCTGCTCGCCTAC
AGCGAGAACGCCGCCGAGATGCTCGACCTCACGCCGCACGCCGTGCCCACCATTGACCAG
CGCGAGGCGCTCGCCGTCGGCACCGACGTGCGCACGCTCTTCCGCTCGCACAGCTTCGTC
GCGCTGCAGAAGGCCGCCACCTTCGGGGACGTCAACCTGCTCAACCCCATCCTCGTCCAC
GCCAGGACCTCCGGGAAGCCCTTCTACGCCATCATGCACCGCATCGACGTCGGCCTCGTC
ATCGACCTCGAGCCGGTCAACCCCGTCGACCTGCCCGTCACCGCCACAGGCGCGATCAAG
TCGTACAAGCTCGCTGCCAGGGCCATCGCCAGGCTGCAGTCCCTGCCCAGTGGGAACCTC
TCCCTGCTGTGCGACGTGCTGGTCCGCGAGGTGAGCGAGCTCACTGGCTATGACAGGGTG
ATGGCGTACAAGTTCCATGAGGATGAGCATGGTGAGGTGATTGCTGAGTGCAAGAGATCT
GATTTGGAGCCGTATCTTGGCCTGCACTACCCAGCCACTGACATTCCTCAGGCATCCAGG
TTTTTGTTCATGAAGAACAAAGTGCGGATGATATGCGATTGCTCCGCAACGCCTGTGAAG
ATCATCCAAGATGACAGCCTAACACAACCTATAAGCATATGCGGATCTACTCTCAGGGCA
CCCCATGGTTGCCATGCACAGTACATGGCAAGCATGGGCTCCGTTGCATCACTTGTGATG
TCGGTCACTATAAATGAGGATGAGGATGATGATGGAGACACTGGGAGTGACCAGCAGCCG
AAAGGGAGGAAGCTGTGGGGGTTGATGGTCTGCCATCACACAAGCCCGAGGTTTGTCCCT
TTCCCGCTTAGGTATGCTTGCGAGTTTCTCTTGCAAGTATTTGGGATACAGATCAACAAG
GAGGTGGAACTGGCTGCTCAGGCAAAGGAGAGGCACATCCTCCGCACGCAGACTCTTCTC
TGTGATATGCTCCTTCGAGATGCTCCTGTTGGGATATTTACCCAATCACCTAACGTAATG
GATCTAGTGAAATGTGATGGTGCAGCATTGTATTACCAAAACCAGCTTTGGGTGCTAGGA
TCAACGCCCTCTGAAGCAGAGATAAAAAACATTGTTGCTTGGTTGCAGGAGTACCATGAC
GGTTCTACTGGATTGAGTACCGACAGCTTAGTTGAAGCAGGTTATCCTGGCGCTGCTGCA
CTTGGTGATGTTGTGTGTGGCATGGCAGCTATAAAGATCTCTTCAAAAGATTTCATCTTC
TGGTTCCGATCCCACACGGCAAAGGAGATTAAATGGGGAGGAGCTAAGCATGAACCAATT
GATGCAGATGACAATGGTAGGAAGATGCATCCACGATCTTCATTCAAAGCCTTCTTGGAG
GTAGTTAAATGGAGGAGTGTTCCTTGGGAGGATGTTGAAATGGATGCTATCCATTCTCTG
CAGCTAATATTACGTGGCTCCTTGCAAGATGAAGATGCCAAC---AAGAACAACAATGCA
AAGTCCATTGTTACAGCTCCATCTGATGATATGAAGAAGATTCAGGGGCTCCTTGAACTG
AGAACCGTTACAAACGAGATGGTGCGCCTAATTGAGACAGCAACTGCGCCTATCTTGGCT
GTTGACATCACTGGGAGCATAAACGGATGGAATAATAAGGCTGCAGAACTCACTGGATTA
CCTGTCATGGAAGCCATAGGGAAGCCTCTGGTCGATCTCGTCATCGATGATTCTGTTGAA
GTGGTTAAGCAAATTTTAAATTCAGCTTTACAAGGAATAGAAGAGCAAAATCTGCAAATT
AAGCTTAAAACATTTAATCACCAGGAAAATAATGGACCTGTAATTTTGATGGTTAACGCC
TGCTGCAGTCGTGACCTTTCAGAGAAAGTTGTGGGGGTTTGCTTTGTAGCACAAGATATG
ACAGGGCAGAACATTATCATGGATAAGTACACTCGGATACAAGGGGACTATGTTGCTATA
GTAAAGAACCCTTCGGAGCTCATCCCCCCTATATTTATGATCAATGATCTTGGTTCCTGC
TTAGAGTGGAATGAAGCTATGCAAAAAATTACTGGTATAAAGAGGGAAGATGCAGTAGAT
AAATTGCTAATCGGGGAAGTTTTCACCCACCATGAGTATGGCTGTAGGGTGAAAGACCAT
GGTACTCTGACCAAACTTAGCATATTAATGAACACAGTGATATCTGGTCAAGATCCTGAG
AAGCTTCTTTTTGGTTTCTTCAACACCGATGGCAAGTACATAGAGTCACTGATGACAGCA
ACCAAGAGGACAGATGCTGAGGGTAAGATCACTGGCGCCCTTTGCTTTCTTCATGTGGCC
AGCCCAGAGCTTCAACATGCTCTGCAGGTGCAGAAGATGTCTGAACAAGCTGCTATGAAC
AGCTTTAAGGAACTGACATACATACGTCAAGAATTAAGGAACCCACTCAATGGCATGCAA
TTTACTCGAAATTTGTTGGAACCTTCTGACTTGACTGAGGAGCAGAGGAAACTTCTAGCA
TCAAATGTCCTCTGTCAAGAACAGCTGAAAAAGATTTTACATGACACTGATCTAGAAAGC
ATTGAACAGTGCTACACGGAGATGAGCACCGTAGATTTCAACCTGGAGGAAGCCCTGAAT
ACAGTCCTAATGCAAGCCATGCCCCAGAGCAAGGAGAAACAAATTTCCATTGACCGTGAT
TGGCCTGCAGAAGTATCATGTATGCACCTCTGCGGGGACAATTTAAGGCTTCAACAAGTC
CTAGCAGACTTCCTGGCATGCATGCTTCAATTTACACAGCCAGCTGAAGGGCCTATTGTG
CTCCAAGTCATCCCCAGGATGGAAAATATTGGATCTGGAATGCAGATTGCTCATCTAGAG
TTCAGGCTTGTCCATCCAGCTCCGGGCGTTCCAGAGGCTCTGATACAAGAGATGTTCCGC
CACAGCCCAGGTGCATCTCGAGAGGGCCTTGGCCTTTACATAAGCCAGAAGCTCGTGAAG
ACGATGAGCGGCACGGTTCAGTACCTCCGGGAATCAGAGAGCTCGTCGTTCATCGTCCTG
GTAGAGTTCCCGGTCGCCCAGCTCAGCACCAAGAGGTGCAAGGCTTCCACGAGTAAATTC
TGA------------------------------
>MC PHYC
------------------------------------------------------------
-------------------------------------------------TGCACGCGGAG
TTCGAGGGGTCGCAGCGCCACTTCGACTACTCCTCGTCGGTGAGCGCGGTCAACCGCTCC
GGGGCCAGCACCAGC---ACCGTCTCTGCCTACCTCCAGAACATGCAGCGCGGCCGCTAC
ATCCAGCCCTTCGGGTGCCTGCTCGCCATCCATCCGGAGACCTTCGCGCTGCTCGCCTAC
AGCGAGAACGCCGCCGAGATGCTCGACCTCACGCCACACGCCGTGCCCACCATCGACCAG
CGTGACGCGCTCACCGTCGGCACCGACGTGCGCACGCTCTTCCGCTCACAGAGCGCTGTC
GCGCTACACAAGGCCGCCATCTTCGGGGAGGTCAACCTGCTCAACCCCATCCTCGTCCAT
GCCAGGACCTCCGGGAAGCCCTTCTACGCCATCATGCACCGCATCGACGTCGGCCTCATC
ATCGACCTCGAGCCGGTCAACCCCGCCGACGTTCCTGTCACTGCTGCCGGTGCGCTCAAG
TCGTACAAGCTCGCCGCGAAGGCCATCTCAAGGCTGCAGTCCTTGCCCAGTGGGAACCTC
TCCCTGCTGTGTGATGTGCTGGTCCGTGAGGTAAGCGAGCTCACTGGCTATGACAGGGTG
ATGGCGTACAAGTTCCACGAGGACGAGCATGGTGAGGTCATTGCCGAGTGCAGGAGGTCT
GATTTGGAGCCGTATCTTGGCCTGCACTACCCGGCCACTGACATTCCGCAAGCGTCCAGG
TTTCTGTTTATGAAGAACAAAGTGCGTATGATATGTGATTGCGCAGCTACTCCAGTGAAG
CTCATTCAGGATGACAACCTAGCACAGCCTATCAGCCTCTGCGGCTCAACCATGAGGGCA
CCACATGGTTGCCATGCCCAGTACATGGCGAACATGGGCTCTGTTGCGTCACTTGTGATG
TCGATCACTATAAATGAGGACGAGGATGAAGATGGAGACACCGGGAGTGACCAGCAGCCG
AAGGGCAGGAAGCTGTGGGGGCTGGTGGTTTGCCATCACACAAGCCCGAGGTTCGTCCCT
TTTCCGCTCAGGTATGCTTGCGAATTTCTCTTGCAAGTATTTGGCATACAGCTAAACAAG
GAGGTGGAACTGGCTTCTCAGGCAAAGGAGAGGCACATCCTCCGCACGCAGACCCTTCTC
TGTGATATGCTCCTTCGGGATGCTCCTGTTGGGATATTTACCCAGTCGCCTAATGTAATG
GATCTAGTGAAGTGTGATGGTGCAGCATTGTATTACCAAAACCAGCTTTTGGTGCTGGGA
TCAACGCCCTCTGAAGCAGAGATAAAGAATATTGTCACATGGCTGCTGGAGTACCATGAT
GGGTCTACCGGACTGAGTACTGATAGCTTAGTTGAAGCGGGCTATCCTGGTGCTTCTGCA
CTTGGTGAGGTTGTGTGTGGCATGGCAGCTATAAAGATCTCTTCCAAAGGTTTTATCATC
TGGTTCCGATCCCACACAGCAAAGGAGATCAAGTGGGGTGGAGCTAAGCATGAACCTGGA
GATGCAGATGACAATGGCAGGAAGATGCATCCACGATCTTCGTTCAGGGCCTTCTTGGAG
GTAGTTAAATGGAGGAGTGTTCCTTGGGAGGATGTTGAAATGGATGCAATCCATTCTCTT
CAGCTAATATTGCGTGGCTCCCTGCAAGATGAAGATATTAACATCAGCGACAACAATGTA
AGGTCCATCGTTCAAGCTCCAACTGATGATATGAAGAAGATACAGGGACTGCTTGAATTA
AGAACTGTGACAAACGAGATGGTCCGCCTAATTGAGACGGCAACCGCACCTATCTTAGCA
GTTGACATCGTTGGTAACATAAACGGATGGAATAACAAAGCTGCAGAACTCACTGGATTA
CCCACCACAGAGGCCATAGGGATGCCTCTGGTAGATCTCGTTGTGGATGATTCTGTGGAA
GTGGTTAAGCAGATTTTAAGCTCAGCTTTACAAGGAATAGAGGAGCAAAATCTGGAAATC
AAACTTAAAACATTCCATCAGCAGGAAAATAATGGCTGTGTTGTCTTGATGGTTAACGCA
TGTTGTAGTCGTGACCTTTCAGAGAAAGTTGTCGGGGTTTGCTTTGTGGCACAAGATTTG
ACAGGGCAAAAGATGATTCTGGATAAGTATACGAAGATACAAGGAGACTATGTTGCAATA
GTAAAGAATCCAACTGAGCTCATCCCCCCTATATTTATGATCAATGATCTTGGTTCTTGC
TTGGAGTGGAATGAAGCTATGCAAAAGATTACTGGTATAAAGAGGGAAGATGCAATAGAT
AAGTTGCTAATTGGGGATGTTTTCACCCTTCATGACTATGGATGTAGGGTGAAAGATCAT
GCTACTCTAACCAAACTTAGCATACTGATGAACACAGTGATCGCTGGTCAAGATCCTGAG
AAGCTTCCTTTTGGTTTCTTCGACACAGAGGGCAGGTACATAGAATCATTGCTGACAGCA
AACAAAAGGACAAATGTTGAGGGTAAGATCACTGGTGCTCTTTGCTTTTTGCATGTGGCC
AGCCCGGAGCTTCAGCATGCTCTTCAGGTGCAGAAAATGTCCGAACAAGCTGCTACGCAT
AGCTTTAAGGAATTGACATATATTCGCCAAGAATTAAAAAACCCACTCAATGGCATGCAA
TTTACTCGTAATTTATTGGAACCTTCTGACTTGACGGAGGAGCAAAGGCAACTTCTCGCA
TCAAACGTCCTCTGTCAAGAACAGCTGAAAAAGATTTTACATGACAATGATCTAGAGGGC
ATTGAACAGTGCTATATGGAGATGAACACAGTAGAATTCAACCTCGAGGAAGCTCTGAAT
ACGGTCCTAATGCAAGGCATGTCTCTGAGCAAGGAAAAACAAATCTCTCTTGATCGTGAT
TGGCCTGTAGAAGTATCATCAATGTACCTCTACGGGGATAATTTAAGGCTTCAGCAAGTC
CTAGCAGACTTCATGGCGTGCACGCTTCAATTTACACAGCCAGCTGAAGGACCAATTGTA
CTCCAGGTCATTCCCAGGAAGGAAAATATTGGGTCTGGCATGCAGATTGCTCATCTGGAG
TTCAGG------------------------------------------------------
------------------------------------------------------------
------------------------------------------------------------
------------------------------------------------------------
---------------------------------
