# Supplementary material for: Major niche transitions in Pooideae correlate with variation in photoperiodic flowering and evolution of CCT domain genes
Source: J Exp Bot. 2022 Apr 8;73(12):4079–93. doi: 10.1093/jxb/erac149 (PMC9232202; doi:10.1093/jxb/erac149)
Supplement: erac149_suppl_Supplementary_Dataset_S8 [file erac149_suppl_supplementary_dataset_s8.zip › erac149_suppl_Supplementary_Dataset_S8.fas]

>MCIL_TRINITY_DN121_c0_g1_i8
------------------------------------------------------------
----------VHLNTHYPLAATMRDNPSTYIALVAAVVSVPSQPPSASPLHTTTPPEKIN
TIIKHFTYHHSIDTLLSNSMSNAAGTCTVCGSTSCPHRRGHHHDFNLDPAVISPVVFPVH
DGHGARQLPLQEFQFFGQ--DGHR-HHDVHGGAAASTCWLFDHPPPADHHDGRSASTCWL
FDHPPPADHQHHHTTYTTFNDHYYYPHTGSGG--------RGLTFEVGGGHTDQRPSPAS
ATTMPFTFTKVAANKEPIMVIGSDTMSSSSWQAAAYHG----------------------
--REAKVTRYMEKRKRRRYEKQILYESRKAYAEMRPRVKGRFAK--------------KR
TTLKRVIPQERSTTPTTLSIE---------------------------------------
------------------------------------------------------------
----------------------------------------------
>OMIL_TRINITY_DN49691_c0_g1_i1
------------------------------------------------------------
------------------------------------------------------------
----------------------------------CPH-----------------------
--HHLSEPPLQELQFLGD---------------AAPAAWLLDHPPPADGGR---------
-------------GTWTFHDPHLHLTC--------------ELGLAA-RQP--APTAATQ
HLVTPFVFGDVAN-KEAIMVAD-DGMRSSQQPTAAYHAM--------------------V
HDREAKVMRYREKRKRRRYEKQIRYESRKTYAEMRPRVKGRFAK--------------VA
QDVVAPSSPPHPTRLDLGWFHRLAS------------------------DWFWIFAYRCG
GSQVFRRLRARPLIGHILVWMLHNGLYN-------------------------------Q
EVMHDLMI--------------------------------------
>OMIL_TRINITY_DN49691_c0_g2_i1
------------------------------------------------------------
------------------------------------------------------------
-----------TFHDPHLHLTCELGLAARQPAPTAAT-----------------------
--QHLVVSPLPTISIIHS---------------HSPASTKNLYKLVKAAG----------
-------------NLYVSHSVGLVESFN-------------HLSRII-DQLYICFKEIGG
DLQTPFVFGDVAN-KEAIMVAD-DGMRSSQQPTAAYHAM--------------------V
HDREAKVMRYREKRKRRRYEKQIRYESRKTYAEMRPRVKGRFAK--------------VA
QDVVAPSSPPHPTRLDLGWFHRLAS------------------------DWFWIFAYRCG
GSQVFRRLRARPLIGHILVWMLHNGLYN-------------------------------Q
EVMHDLMISMVTRSIKRSVELNTLLRVLYPLIVDDALGGRGRVALG
>VRN2 Nassella pubiflora
------------------------------------------------------------
------------------------------------------------------------
-------------------MSGGACRMCGASSCSCPH-----------------------
--HRLNEPPLHEFQFLG----------------DAASAWLLDHPPPADHR----------
-------------RTWTFHNTHPHPAAGNGLT--------FELGFAG-RQP--AAPTAAT
HHVTPFAFVDVAR-KEAIMVVD-CEMSSSQQLVTAYHAT--------------------V
HDREAKVMRYREKRKRRRYEKQIRYKSRKAYAEMRPRVKGRFAK--------------VP
QD-VAPSSPPHPSRLDLGWFQ---------------------------------------
------------------------------------------------------------
----------------------------------------------
>KQJ94345.2 hypothetical protein BRADI_3g10010v3 [Brachypodium distachyon]
------------------------------------------------------------
------------------------------------------------------------
----------------------MSTCGMCAGSSYCPHHQRAS---------------WPA
HDHRSPPP--VEY----HDF-----FHHSVQGQAAAWLRLDNPPLPQPAEH---------
-------------DQAAAGMIHGGHRHG-------------TFELNRPLMDDQHLLQMPP
--PPTIMPFGGGTFGDTMGREAIMAVDGEMMMVAAHHPT--------------------M
HEREAKVMRYREKKKRRRYEKQIRYESRKAYAEMRPRVKGRFAK---------------V
PGSAAPPSPPPSGPR----------------------------------IYIASCFKSNG
TVIVQEVMHDLPI-----------------------------------------------
----------------------------------------------
>XM_003571145.4 PREDICTED: Brachypodium distachyon transcription factor GHD7 (LOC100844472), mRNA
------------------------------------------------------------
---------IAFLLILGSVESFFPLLASQPYYMKCTRKGRPTGDRPSAQSHEAAPPQLHS
LLLLHTPQANEHLTFTQFLLATMSTCGMCAGSSYCPHHQRAS---------------WPA
HDHRSPPP--VEY----HDF-----FHHSVQGQAAAWLRLDNPPLPQPAEH---------
-------------DQAAAGMIHGGHRHG-------------TFELNRPLMDDQHLLQMPP
--PPTIMPFGGGTFGDTMGREAIMAVDGEMMMVAAHHPT--------------------M
HEREAKVMRYREKKKRRRYEKQIRYESRKAYAEMRPRVKGRFAK---------------V
PGSAAPPSPPPSGSYDPSKLDLGWLRCIYSPNLLYINGRVSQLHNLQDLGYIASCFKSNG
TVIVQEVMHDLPIKWSISRFAEMKRMMARILILIEMDKNLRRKLYLAIYLNVYCFESH--
----------------------------------------------
>tr|Q6RY77|Q6RY77_TRIMO ZCCT1 OS=Triticum monococcum GN=VRN2 PE=2 SV=1
------------------------------------------------------------
------------------------------------------------------------
---------------------MSMSCGLCG-ANNCPRLMVSP---------------IHH
HHHHHQEHQLCEYQFFAHGN-----HHHHHHGSAADYPVP---PPPDNFDH---------
-------------RRTWTRPFHETAAAGNSSR--------LTLEVGAGGQHMAHLVQPPA
--RAHIVPFHGGAFTNTISNEAIMTIDTEMMVGPAHYPT--------------------M
QERAAKVMRYREKRKRRRYDKQIRYESRKAYAELRPRVNGRFVK---------------V
PEAMASPSSP-ASPYDPSKLHLGWFR----------------------------------
------------------------------------------------------------
----------------------------------------------
>Melica_nutans_30083_c0_g2_i3_m126435_AA
------------------------------------------------------------
------------------------------------------------------------
-------------------MSNAAGTCTVCGSTSCPYRHGHHHDFNLDPTVISPVVFPVH
DGHGARQPPLQEFQFFGQ-----DGYHDVEGGAAASTCWLFDHPPPADHHDGRSASTCWL
FGHPPTADHQHHHTTDTTFHDHYYYPHARSGG--------RALTFEVGGGHADQRLPPAS
ATTMPFTFTEGATNREP-------TVSRSRQQAAAYHE----------------------
--REAKVTRYMEKRKRRRYEKQILYESRKAYAEMRPRVKGRFAK--------------VP
ANVEAMLPSPPLSPIGSHNFD---------------------------------------
------------------------------------------------------------
----------------------------------------------
>AAS60250.1 ZCCT-Hb, partial [Hordeum vulgare]
------------------------------------------------------------
------------------------------------------------------------
---------------------MSMACGLCG-ASNCPYHMMSP---------------VLL
HHHHHQEHRQREYQFFAQG------HHHHHHGAAADYPPPQ--PPPANCHH---------
-------------RRSWATLFHETAAPVNSTR--------LTQEVDAGGQQMAHLLQPPA
PPRATIVPFRRSAFTNTISNATIMTIDTEMMAGTAYSPT--------------------M
QEREAKVMRYREKRKKRRYDKQIRYESRKAYAELRPRVNGRFVK---------------V
PEAAASPSPP-ASPHDPSELHLGWF-----------------------------------
------------------------------------------------------------
----------------------------------------------
>CO9 Oloptum miliaceum
------------------------------------------------------------
----------------------------------------------MSAASGAACGVCGG
RVEDCACLLQR----RGMRCGVAD---LNRGFP---GMFLQAGSGAEEEPTAAA----VG
GGGGAGAPGLQEFQFFGQ-----------EDHDS-VAWLFNDHAPVGGEDRLQHRPAATD
QQQRRQAFDAYAEY-QPGHGLTFDVPVPLSRG--------EAAVLGLGGGNAT---ATSG
ASIMPFCGRETLPFTDNAAAAASSVVH-NDVAASSGFANGNASAGPSGVGVVGGEDQPAA
EHREAKLLRYKEKRKRRRYEKQIRYASRKAYAEMRPRVKGRFAKVPDG--ADQNGAATAP
PP----SQQQAAAGYDPGRLDLG-WFRS--------------------------------
------------------------------------------------------------
----------------------------------------------
>CO9 Nassella pubiflora
------------------------------------------------------------
----------------------------------------------MSAASGAACGVCGG
GVEDCACLLQR----RGMRCGVAD---LNRGFP---GMFLQAG--AEEEPTAAAAVDVVG
GGGGAGAPGLQEFQFFGQ-----------EDHES-VAWLFNDHAPVGGEDRLQHRPAATE
QQQRRQAFDAYAEY-QPGHGLTFDVPVPLNRG--------EAAVLGLGGGNAT---ATSG
ASIMPFCGRE-IPFTDNAAAAASSVVNPNDVAASSAFANGNASACPSGV---GGDEQPAT
EHREAKLLRYKEKRKRRRYEKQIRYASRKAYAEMRPRVKGRFAKVSDG--A---------
------------------------------------------------------------
------------------------------------------------------------
----------------------------------------------
>CO9 Melica ciliata
------------------------------------------------------------
----------------------------------------------MSAAST--CVVCGG
GVEDCACLLQR----AGRRCGVAADLNLRG-FP---GMFQQAVVD-QQEP-AVI------
GGGGAAAAGLQEFQFFGQ-----------DDHES-VAWLFNDHAPVGGEDRLHHRPAPTE
NQQRRHAFDAYAEY-QPGHGLTFDVPVPLRR-------VEEATGLGLAAGHP----ATSG
ATIMPFCGREALTFTD-IAASP---VDPNEAASAPLAVN--VAAGPSGAV--DIDVPAPT
EQREAKLMRYKEKRKRRRYEKQIRYASRKAYAEMRPRVKGRFAKVPDG---DHG-GAAPS
PP----QPPQ-AAGYDPGRLDLG-WFRSX-------------------------------
------------------------------------------------------------
----------------------------------------------
>BAJ89184.1 predicted protein [Hordeum vulgare subsp. vulgare]
------------------------------------------------------------
----------------------------------------------MSAASGAACRVCGG
GSEDCSCLLQRGRGVAAARCGVAD---LNRGFP---GMFGQAA----EEPAAVD---VVS
GGGGAAAVGLQEFQFFGQ-----------EDHES-VAWLFNDHAPIGGEDRLQHRSAVTE
QLQRRQSFDAYAEY-QPGHGLTFDVPVPVPLSRD----VVDTAILGLGGGNP----VTSA
ATIMPYCGRETLTFTE---AAASSVVDPNDDTAAGLANSGAYSAGPSGGGGVVGDVPAPT
ELREAKLMRYKEKRKRRRYEKQIRYASRKAYAEMRPRVKGRFAKVPDG--GE---GAAPS
PP----QQPTQAAGYEPSRLDLG-WFRS--------------------------------
------------------------------------------------------------
----------------------------------------------
>XP_003574331.1 transcription factor GHD7 [Brachypodium distachyon]
------------------------------------------------------------
----------------------------------------------MSAAS---CRVCGG
GLEECACLLQRG---RGLRCGVAADLNCGGGFPGTGGMFVQAAVA-EEEPSPSP------
AGAGAAAVGLQEFQFFGQEE---------EDHEMSVAWLFNDHAPVGGEDRPP--PATEL
QRRRRLAFDAYAEYVQPGHGLTFDVPVPVQMPLARSGVHVDAAGLGLAAGNP----VTSG
AAIMPFCGRETLTFTD-ATAASSVVIDPNDDAVAPSTAF--ANGGGAYSVGDDVAAAAPA
EQREAKLMRYKEKRKRRRYEKQIRYASRKAYAEMRPRVKGRFAKVPDAGDVDHLQGSAPP
PPPSQQQPAQAAAGYDPGRLDLG-WFRS--------------------------------
------------------------------------------------------------
----------------------------------------------
>XM_003574283.3 PREDICTED: Brachypodium distachyon transcription factor GHD7 (LOC100846737), mRNA
SSSPLIRHPPILIPLPPPALASLVSSSISPPPLHTNSFLFLPSPRFTHSSYSYLAYQSSQ
WGELTEASANEWSGATGAPAPHVRGASRSWDSGQSGALARSLRAPSMSAAS---CRVCGG
GLEECACLLQRG---RGLRCGVAADLNCGGGFPGTGGMFVQAAVA-EEEPSPSP------
AGAGAAAVGLQEFQFFGQEE---------EDHEMSVAWLFNDHAPVGGEDRPP--PATEL
QRRRRLAFDAYAEYVQPGHGLTFDVPVPVQMPLARSGVHVDAAGLGLAAGNP----VTSG
AAIMPFCGRETLTFTD-ATAASSVVIDPNDDAVAPSTAF--ANGGGAYSVGDDVAAAAPA
EQREAKLMRYKEKRKRRRYEKQIRYASRKAYAEMRPRVKGRFAKVPDAGDVDHLQGSAPP
PPPSQQQPAQAAAGYDPGRLDLG-WFRSSKPTYSSAVERCGCREAGQAAMRMHEFAACLE
FPSPRSSSCIGQLVKSLINYYSYYLAIKELVLNIFRIIPRSIGNVISCRRYNLSNCFGRT
NAKNFFLAEFTYAKQYIRLFPS------------------------
>BAL02998.1 CO-like protein [Hordeum vulgare subsp. vulgare]
------------------------------------------------------------
----------------------------------------------MSAASGAACRVCGG
GSEDCSCLLQRGRGVAAARCGVAD---LNRGFP---GMFGQAA----EEPAAVD---VVS
GGGGAAAVGLQEFQFFGQ-----------EDHES-VAWLFNDHAPIGGEDRLQHRSAVTE
QLQRRQAFDAYAEY-QPGHGLTFDVPVPVPLSRD----VVDTAILGLGGGNP----VTSA
ATIMPYCGRETLTFTE---AAASSVVDPNDDTAAGLANGGAYSAGPSGGGGVVGDVPAPT
ELREAKLMRYKEKRKRRRYEKQIRYASRKAYAEMRPRVKGRFAKVPDG--GE---GAAPS
PP----QQPTQAAGYEPSRLDLG-WFRS--------------------------------
------------------------------------------------------------
----------------------------------------------
